# Supplementary material for: Enhancing operational stability of OLEDs based on subatomic modified thermally activated delayed fluorescence compounds
Source: Nat Commun. 2023 Oct 14;14:6481. doi: 10.1038/s41467-023-42019-6 (PMC10576749; doi:10.1038/s41467-023-42019-6)
Supplement: Supplementary file 3 — Source Data [file 41467_2023_42019_MOESM3_ESM.zip]

Archive with 5 entries (5 files):
- Source data/Original data of Figure 2.xlsx
- Source data/Original data of Figure 3.xlsx
- Source data/Original data of Figure 4.xlsx
- Source data/Original data of Figure 5.xlsx
- Source data/Original data of Figure 6.xlsx
