# Supplementary material for: Enhancing operational stability of OLEDs based on subatomic modified thermally activated delayed fluorescence compounds
Source: Nat Commun. 2023 Oct 14;14:6481. doi: 10.1038/s41467-023-42019-6 (PMC10576749; doi:10.1038/s41467-023-42019-6)
Supplement: Supplementary file 3 — Source Data [file 41467_2023_42019_MOESM3_ESM.zip › Source data/Original data of Figure 2.xlsx]

## Sheet: Figure 2b
DPA-BO
Wavenumber (cm-1)	Reorganization Energy (cm-1)
16.59	734.16
29.77	0
31.37	0
39.61	795.34
50.46	0
66.99	25.92
68.84	15.32
74.05	0
84.85	0
128.19	54.47
152.55	0
164.23	3.7
198.11	0
216.93	4.58
236.42	19.94
247.14	0
254.89	44.34
268.39	0
285.65	0
289.56	0
296.37	1.03
321.36	34.03
361.76	10.78
380.58	0
418.9	0
420.32	0
422.88	11.61
434.18	0
449.01	27.45
462.01	68.48
486.62	0
523.13	0
529.01	0
529.08	43.12
540.35	1.59
575.86	0
578.14	1.42
606.89	0
616.67	0
622.98	0
626.9	1.78
631.05	0
634.37	11.56
650.44	2.18
673.62	0
676.72	0.58
704.51	62.43
713.53	0
715.41	11.83
719.36	0
744.2	0
751.42	0.22
772.14	1.24
772.76	0.09
775.78	0
779.74	0
786.81	0
812.16	0
830.72	0
846.48	0
851	1.3
855.66	0
858.79	15.62
875.19	0.18
883.24	0
886.16	35.88
916.72	4.34
923.64	0
932.35	1.44
934.6	0
953.91	0
960.31	1.96
970.38	0
982.31	0
982.89	6.11
999.2	0.06
1000.77	0
1003.1	0
1003.32	1.47
1018.5	14.03
1019.1	0
1045.38	16.73
1064.2	1.03
1065.16	0
1067.61	0
1080.56	5.87
1110.39	0
1115.58	0
1116.38	1.45
1125.21	5.07
1141.86	0
1170.47	1.3
1179.16	20.07
1179.74	0
1183.01	0
1183.89	1.01
1196.37	12.31
1200.84	0
1203.44	15.02
1222.44	0
1264.17	0
1265.67	4.67
1282.3	3.31
1287.92	0
1300.3	43.75
1325.68	0
1330.89	0
1343.37	1.59
1355.26	0
1359.71	36
1379.04	0
1384.09	0
1388.58	0
1391.17	0.22
1420.09	24.55
1426.98	0
1470.91	0
1494.55	0
1495.01	42.49
1505.85	7.95
1507.36	0
1522.78	0
1522.94	0.02
1542.95	1.52
1544.52	30.39
1545.47	0
1614.88	0
1639.4	6.86
1644.66	0
1660.17	0
1664.78	4.3
1671.31	51.61
1674.64	0
1684.78	0
1685.6	0
1701.41	47.35
3210.5	0
3210.65	0.11
3213.65	0
3214.22	0.17
3217.85	0
3217.9	0.01
3225.81	0
3228.14	0.05
3228.97	0
3229.13	0.24
3234.3	0
3234.4	0.05
3237.83	0
3239.66	0
3239.77	2.7
3240.17	0
3242.78	0
3251.97	2.7
3258.4	0.07
3258.6	0
(cm-1):
=
Qe
-0.10026	0.01151
-0.00518	-0.02956
0.00583	0.03141
-0.00662	-0.00064983
0.0034	-0.000668962
-0.000416009	-0.000679383
-0.00786	0.000344634
-0.000530814	-0.00168
0.00254	-0.0121
0.00308	-0.00292
0.000783693	4.91764e-05
0.00113	-9.75297e-05
0.000334067	-3.91761e-05
0.000413457	-0.000370584
-0.0012	-0.000180351
0.00229	0.000662231
0.18251	-0.06266
0.01882	0.03895
-0.01665	-0.04141
-0.0047	0.00085126
0.00578	0.000872189
-0.00111	0.000895577
0.01036	0.000317667
0.000699015	-0.00777
0.01625	0.01594
-0.00405	0.00385
0.00125	-0.000908627
0.000783746	0.000126962
0.0011	-0.00097367
0.00226	-0.00276
0.00158	-0.000838882
-0.00302	-0.000874104
-0.27948	0.03249
-0.00879	0.03261
0.00709	-0.03464
0.00662	0.00071721
-0.00549	0.000731158
0.00091995	0.000749243
0.00867	-0.000389772
0.000585725	0.00576
-0.01151	0.01335
-0.0034	0.00322
-0.00121	0.000536796
-0.00112	0.000107734
-0.000866825	0.000627582
-0.00163	0.00192
0.00132	0.000621258
-0.00252	-0.000729897
0.8481	-0.04192
0.01405	-0.06691
-0.01351	0.07111
0.00324	-0.00147
5.9393e-05	-0.00148
-0.000210152	-0.00154
-0.0178	-0.000131306
-0.0012	-0.00256
0.00617	-0.02739
0.00697	-0.0066
-3.98345e-05	-0.000507447
-0.000571027	-0.000219285
0.000276265	-0.00046829
0.000805532	-0.00109
-0.00271	-0.000274684
0.00518	0.0015
-0.04244	0.01119
-0.00185	-0.00889
0.000532813	0.00946
0.00742	-0.000192271
-0.00496	-0.000191299
0.000743572	-0.000204477
-0.00237	-0.000411117
-0.000159456	0.00412
-0.00775	-0.00364
0.000925326	-0.000875762
-0.00112	0.000265757
-0.00126	-2.83681e-05
-0.000666225	0.000365017
-0.00113	0.00126
-0.000359543	0.000444125
0.000688981	0.00019985
0.3498	-0.04627
0.01527	0.02128
-0.01451	-0.02262
0.00251	0.00046663
0.000700191	0.000484055
-0.000323126	0.000489343
0.00566	-8.738e-05
0.000381981	-0.00326
0.00759	0.00871
-0.00222	0.00211
0.000111061	-0.000576934
-0.000442576	6.9816e-05
0.000381212	-0.000545489
0.00101	-0.00134
0.000861526	-0.000352013
-0.00165	-0.000477487
0.00994	-0.000149569
3.832e-05	-0.0132
1.91275e-05	-0.14029
-1.23245e-05	0.01473
1.37476e-05	-0.01909
1.37332e-07	-0.00171
0.01044	-7.74177e-08
-0.00152	6.13201e-06
-1.25939e-05	0.01273
0.01165	-0.01525
9.59451e-06	4.03133e-06
4.64088e-06	-7.37015e-05
1.23875e-06	3.34432e-06
2.9872e-06	1.35861e-06
-0.00425	-1.66183e-06
0.000732503	-0.00178
-0.04995	-0.1729
0.0475	8.75172e-06
-0.07343	-5.76167e-06
0.04114	1.7251e-05
-0.02141	6.20717e-05
-0.00111	1.7448e-06
-4.38956e-05	0.00342
1.26468e-06	-0.02371
0.05545	-4.57957e-05
-4.95368e-06	4.40064e-05
0.01879	-0.00229
0.00297	3.93564e-06
0.000993924	-0.00807
0.000966278	0.00141
2.05988e-06	-0.00618
3.58476e-06	-5.53194e-06
-0.03715	-0.88171
-0.09491	-3.3835e-05
0.042	3.71947e-05
-0.05502	-1.09271e-05
0.02146	-1.99732e-05
0.00844	-1.3942e-06
-1.65324e-05	-0.00128
-1.13683e-06	0.02434
-0.04826	-1.34864e-05
-7.97401e-07	-1.10682e-05
0.0186	0.0055
-0.00306	-3.47233e-06
0.000705597	0.0037
-0.00158	-0.00238
-1.10756e-06	-0.00123
4.89242e-06	1.68738e-06
-0.00103	0.000372825
-8.02715e-06	-0.00655
3.48817e-05	-0.01755
3.79066e-05	0.00608
-1.02347e-05	-0.03236
5.25026e-06	-0.00392
-0.00638	-5.48151e-07
0.000483303	1.09049e-05
-2.69115e-05	-0.03433
-0.00827	-0.03853
-2.6477e-05	-2.20115e-05
-7.23541e-06	-0.00845
-5.30885e-06	2.36748e-06
-2.86281e-06	-8.00135e-06
0.0045	3.87095e-06
0.02487	0.000992163
-0.07316	-0.37853
-0.07518	-1.56353e-05
-0.06535	3.12463e-05
0.000545605	-2.10318e-05
-0.02526	4.03269e-05
0.00414	-1.55193e-06
3.31055e-05	-0.00383
-4.89174e-07	-0.00904
0.0201	2.68419e-05
4.95728e-06	-7.25079e-06
-0.06046	0.00583
-0.00748	3.04283e-06
-0.00103	-0.00137
-0.00366	0.00527
-1.391e-06	0.00941
-2.70061e-06	6.28655e-06
0.04057	8.40376e-05
0.000525535	0.08256
5.84615e-05	0.03865
1.79021e-05	-0.01506
1.26467e-05	-0.03014
1.7712e-05	-0.000776505
0.04742	-2.11568e-07
-0.00176	2.38077e-05
-4.68691e-05	0.02513
-0.00192	-0.00655
-1.68567e-05	-7.18818e-06
-2.46234e-05	0.00544
4.13426e-06	-3.95554e-06
1.05362e-05	3.70054e-06
-0.000597163	4.46019e-07
-0.01331	0.00373
-0.04398	-8.78781e-05
0.000108911	0.04134
1.95188e-05	0.06864
-3.23977e-06	-0.00448
1.35702e-05	-0.0931
-4.15189e-06	-0.00042154
0.02954	-2.36615e-06
-0.000890345	3.64947e-05
-8.76781e-05	0.02166
-0.00345	-0.02451
-5.86747e-05	5.47595e-07
1.67721e-07	0.00235
-4.10073e-07	1.00859e-05
2.67705e-06	3.13933e-06
-9.58028e-05	1.20655e-05
-0.00751	0.00056418
0.000168114	-0.03693
0.6524	-5.16465e-05
0.02674	-7.68402e-06
-0.01029	-5.07541e-06
0.02913	2.00079e-05
0.00304	-2.37642e-06
-1.60696e-05	0.00198
2.26384e-06	0.00449
-0.00343	-1.07385e-05
1.67314e-06	-2.19965e-06
-0.000714223	-0.00508
0.00159	1.88325e-06
0.02133	0.000357901
0.0164	0.02812
1.13869e-06	0.000208471
1.55175e-05	-4.50429e-07
0.03521	0.12936
-0.61093	-4.92387e-05
-0.18988	-2.3761e-05
-0.01075	-1.03635e-05
-0.01337	-2.32355e-05
0.00291	-9.80746e-07
-9.01695e-07	0.00217
-2.33853e-06	-0.03244
0.06101	2.05101e-05
8.10848e-06	-3.41787e-06
-0.01136	0.03035
0.00984	4.18862e-06
0.00241	-0.00601
-0.0121	0.01276
-5.44302e-06	-0.00234
-3.92913e-06	-1.49678e-06
0.01763	-1.12957e-05
-0.000106039	0.69274
4.19556e-06	-0.02558
-3.16191e-06	0.03105
8.1586e-06	0.02095
1.40854e-05	-0.0104
0.04011	-3.47555e-07
-0.00224	-6.37456e-06
1.08614e-05	-0.03237
-0.03946	-0.00799
7.79038e-06	7.0689e-06
2.72023e-07	0.02343
5.05818e-06	9.32548e-07
-4.87429e-06	1.8822e-07
0.01156	-1.83599e-06
-0.02901	-0.000265711
0.000447014	0.0068
-0.30436	-0.000217461
0.07783	-4.02114e-05
0.00962	2.53234e-06
0.02826	-6.66329e-05
-0.00813	-4.59244e-07
5.02109e-06	-0.0025
-2.58905e-06	0.00819
-0.0379	7.19344e-06
5.43649e-07	-1.96342e-05
0.02865	0.00224
0.01591	-5.63028e-06
-0.000712274	0.00767
0.00429	-0.00401
-2.32725e-06	-0.00627
-1.02013e-06	-1.09549e-06
0.05247	-3.35759e-05
-4.34278e-05	0.69022
-5.01428e-06	0.000170747
-6.63812e-07	-0.01468
-7.52974e-06	0.00296
-2.31238e-06	0.00983
-0.01481	-5.51121e-07
0.01028	-2.83685e-06
4.74549e-06	0.02277
0.0127	0.0061
1.77507e-06	-7.09936e-07
5.30658e-07	-0.01082
-1.87954e-06	-2.3153e-06
4.71215e-07	1.1458e-06
-0.00247	-2.05074e-06
0.00732	0.00153
-0.00353	-0.022
-0.06958	3.52226e-05
0.06781	7.16519e-05
0.10523	-1.18129e-05
0.07258	-9.56768e-06
0.01043	-5.5041e-07
-5.88764e-06	2.18885e-05
-5.74367e-06	0.0232
-0.03367	-2.28586e-05
5.64093e-06	6.49259e-06
0.01518	0.05081
-0.00826	1.64087e-06
-0.00985	0.00665
0.00922	0.00366
-9.683e-06	0.00254
-3.68402e-06	2.24778e-06
-0.02908	7.51866e-05
-3.83297e-05	-0.01231
9.08866e-05	0.01774
2.14737e-05	-0.01432
4.26393e-05	-0.0201
-7.44277e-06	0.0069
-0.00952	2.8695e-06
-0.000646803	1.01265e-05
-2.31882e-05	-0.04785
-0.00161	-0.01657
2.25601e-06	1.04696e-05
-2.12333e-06	-0.00493
-4.62758e-07	4.12115e-06
5.12482e-06	4.38628e-07
-0.00395	2.07397e-06
0.0005119	-0.00481
-0.02367	3.42838e-05
1.95967e-05	-0.06034
8.40351e-05	0.01887
-3.65315e-05	-0.04104
-4.87394e-06	0.01015
-8.16221e-06	-0.00753
0.01113	-4.14349e-06
0.0185	6.83296e-06
-2.06954e-05	0.13755
-0.00876	0.0296
3.68088e-06	-1.40442e-05
1.29741e-05	-0.015
5.55678e-06	7.09e-06
-4.10573e-07	-1.38395e-05
0.01699	3.3584e-07
-0.00336	0.00151
-0.02727	-0.04049
0.14655	0.000113027
-0.87977	-4.16706e-05
0.03114	6.41028e-05
-0.01779	2.51338e-05
-0.02156	4.53035e-06
-2.3044e-05	-0.01216
-9.81959e-06	-0.02256
-0.01484	-0.000136383
1.77278e-06	5.11052e-05
0.01144	0.01291
0.02339	2.14627e-05
-0.01088	-0.00364
0.007	-0.00286
-1.21453e-05	-0.00855
1.27613e-06	7.66728e-06
0.0445	-9.02636e-05
0.000212686	-0.07761
-0.00142	-0.06496
0.000101687	-0.05651
1.13702e-05	-0.05825
-3.39195e-05	-0.00372
0.0148	-6.45184e-06
0.00694	-2.8761e-05
-2.61597e-05	0.07506
-0.0042	-0.04819
1.40951e-05	1.2623e-05
2.5404e-05	-0.02274
-1.74683e-05	-4.91944e-06
8.22604e-06	-7.18825e-06
0.00712	-1.1941e-05
-0.000491623	-0.00878
-0.00078172	0.04577
-0.03944	2.68206e-05
-0.31608	9.55546e-05
-0.01366	2.5061e-05
0.002	4.16202e-05
0.01349	-3.90446e-06
3.03482e-05	-3.57039e-05
4.09499e-06	0.01536
0.00297	1.03977e-05
7.59189e-06	1.66797e-05
-0.00247	0.01371
-0.00567	-6.33915e-06
-0.00708	-0.00257
0.02002	0.00163
5.47993e-06	0.00241
2.69008e-06	3.9482e-06
-0.01174	0.06606
0.06217	1.58576e-05
0.11876	2.09731e-05
0.05539	1.67009e-05
0.01251	9.43729e-06
-0.0025	-5.84171e-06
1.78745e-05	0.00521
1.11596e-07	0.00204
-0.000981376	-3.71235e-05
-1.52207e-06	5.23654e-06
-0.0021	-0.01601
-0.00114	1.14449e-06
0.00202	0.00497
-0.01052	-0.00253
-2.64633e-06	0.000971097
2.31448e-07	2.31847e-06
0.00662	0.00487
-6.72792e-05	8.99148e-06
0.06673	-5.31128e-05
0.00929	2.35534e-05
-0.02301	2.56179e-05
-0.00535	-1.83033e-05
0.000119186	-0.00197
1.35694e-06	-0.00641
0.03133	-8.7585e-05
-2.13605e-05	7.22131e-06
-0.0141	0.00181
-0.01375	-1.64274e-05
-0.02402	-0.00581
0.016	-0.00299
7.0096e-06	0.00132
-3.91617e-06	1.85851e-06
0.00283	2.54605e-05
2.12882e-05	0.01388
5.33837e-05	-0.03125
2.16655e-05	-0.01718
-1.21273e-05	-0.00319
1.86163e-05	0.02219
-0.14769	2.81838e-07
0.000356861	-4.0778e-06
1.93509e-05	0.11039
0.0346	-0.00789
-1.44056e-05	4.39004e-06
-7.53641e-06	0.0191
-1.15512e-05	-6.41501e-06
1.76448e-05	2.41955e-06
-0.01603	1.64174e-06
0.00178	-0.00135
-0.04716	1.29882e-05
-7.61316e-06	0.01433
-0.000116759	0.95531
3.66729e-05	0.03868
-6.78754e-06	0.05525
1.28123e-06	-8.07985e-05
0.00376	-2.08438e-05
0.000758961	-7.68738e-06
3.79156e-05	0.05955
0.01362	-0.05599
1.85935e-06	-3.71634e-08
-5.49195e-06	-0.00684
-2.66076e-06	9.55281e-06
-1.24469e-06	2.41834e-06
-0.000641371	-4.21559e-06
0.000836857	-0.00164
-0.06794	-2.32965e-05
5.21223e-06	-0.02512
-7.46175e-05	-0.10193
3.90708e-06	0.0134
1.11272e-05	0.00237
-1.17366e-06	-0.00154
0.00476	-2.41568e-06
-0.00841	2.84566e-06
5.63513e-06	0.00649
-0.00645	-0.00296
3.76194e-08	1.16697e-05
-2.70885e-08	0.00347
-6.04544e-06	1.32267e-07
2.08444e-06	-2.04229e-06
0.000730663	2.65191e-07
-0.0025	0.00012394
-0.03311	0.01797
0.0075	-6.15805e-06
-0.01412	2.79676e-05
-0.17428	-4.73461e-05
-0.00246	-1.10508e-05
-0.00145	5.1777e-07
-1.01672e-05	-0.007
-3.06584e-06	-0.01471
0.01382	-1.31507e-05
-5.95361e-06	3.26772e-06
0.00337	0.00792
-0.01981	3.87456e-06
0.00757	-0.0074
0.00344	0.00416
-1.34262e-06	0.000310442
-1.40084e-06	-4.23513e-06
0.00447	0.00626
0.000410331	5.85108e-06
0.0218	-1.53772e-05
0.04658	7.0434e-05
-0.14406	8.5296e-07
-0.00539	1.56294e-06
2.58033e-06	0.00393
-2.10361e-07	-0.01371
0.01786	5.28688e-06
2.86824e-05	1.53038e-05
-0.02198	-0.03722
0.04469	-4.45534e-05
-0.03849	0.04289
0.01978	0.01325
-3.0341e-06	0.00715
9.77442e-06	-1.50702e-05
-0.00068038	3.14541e-05
0.00784	-1.26597e-05
0.00464	2.79859e-05
-0.07772	-1.91946e-05
-0.07021	8.74669e-06
-0.01027	-1.76779e-06
-4.31596e-07	0.01731
-2.45615e-07	-0.00908
-0.09665	-3.42633e-05
1.41603e-05	1.74201e-06
0.02183	-0.01612
0.00475	-1.55369e-05
-0.01709	-0.0564
0.0163	-0.000614403
-2.07169e-06	-0.01821
6.76061e-06	2.15909e-05
-0.000233964	-1.52617e-06
4.76076e-07	-0.00215
3.78393e-05	-0.00237
-0.000211031	0.00284
-4.85109e-06	-0.01941
2.25449e-05	-0.00254
0.00524	1.35568e-06
-0.000501024	-1.2263e-05
0.000177775	0.00442
0.0122	0.05171
-4.22068e-05	1.6825e-05
4.48095e-05	-0.01452
1.34815e-05	4.4714e-05
-1.9228e-05	-2.35574e-06
-0.000454827	3.82155e-05
0.00112	-0.00839
0.00782	0.0346
-0.000281824	2.83192e-06
0.02731	1.5547e-05
-0.87941	0.000107616
-0.13563	4.99529e-05
-0.01406	7.74012e-06
-8.4058e-06	0.0355
-1.25684e-06	-0.00482
-0.08173	1.20476e-05
-2.98244e-05	-5.08835e-05
-0.04065	0.00605
0.1299	2.18264e-05
0.000875431	-0.00182
-0.01309	-0.01269
1.792e-06	-0.00721
-9.50202e-06	1.9835e-06
0.00928	1.2397e-06
1.9803e-05	-0.02228
-1.5757e-05	-0.01367
0.000117378	-0.09634
3.83397e-06	-0.00637
5.98598e-06	0.02918
-0.00167	-7.59386e-06
-0.00569	2.80442e-06
2.33985e-05	0.05588
-0.19389	-0.02523
1.05112e-05	2.9141e-05
-1.06532e-05	0.01507
8.73746e-06	1.12413e-05
1.65662e-06	-3.80862e-06
0.02137	4.392e-06
-0.05917	4.32603e-05
0.02002	-6.77632e-06
3.40758e-05	0.02899
-2.49896e-05	-0.08906
0.000111387	0.02111
-6.05434e-05	-0.00507
5.63094e-06	0.00647
0.03063	-9.92695e-06
0.00163	4.12146e-06
3.22776e-05	0.02016
0.08817	-0.03558
1.96638e-05	-1.34447e-05
1.47109e-05	-0.00972
1.66503e-07	2.34545e-05
8.10487e-06	3.97126e-06
-0.00884	8.74397e-06
0.02429	0.000250951
-0.0109	0.03921
0.02482	5.84032e-07
-0.02846	-1.40552e-06
-0.1985	-2.22755e-05
0.14467	-3.43863e-05
0.00588	9.24408e-06
4.57257e-06	-0.01543
-1.88208e-06	0.02029
0.03722	1.02936e-05
1.56035e-05	1.56498e-05
0.01829	0.00894
-0.03449	-8.04697e-06
-0.01097	0.01723
0.00185	0.00696
-1.36397e-06	0.00502
6.14588e-06	5.32731e-06
-0.00495	-0.0091
0.01194	-3.24749e-07
0.05858	2.6315e-05
0.29967	-0.00079616
-0.43259	-2.89143e-05
-0.10094	9.90204e-06
-2.49344e-05	0.00884
-7.65308e-07	-0.00106
0.03091	5.07572e-06
-2.85861e-06	3.89836e-05
0.01827	-0.00355
0.16819	1.92701e-05
-0.00473	0.02983
0.00471	-0.02113
-6.81891e-07	0.02724
6.04736e-07	2.34013e-05
0.00101	-0.00547
-0.000178014	-8.8628e-06
-0.00885	-2.0999e-05
0.000403773	0.000427823
0.1656	2.21753e-05
0.00314	-9.37062e-06
1.01463e-05	-6.48579e-05
5.62922e-06	0.00132
2.18934e-05	-1.15779e-05
1.28221e-05	-2.21102e-05
0.00114	-0.04071
0.00147	-1.49628e-05
-0.08196	0.000282949
-0.00222	0.00102
-9.03349e-06	0.000344288
1.66726e-05	-5.02939e-07
-0.00421	2.3599e-05
-2.6837e-05	0.02314
-2.55638e-05	0.04301
-0.000298412	-0.95528
0.000380129	-0.02709
3.89997e-05	0.02295
-0.06372	1.46902e-05
-0.0021	-5.39423e-06
-3.92374e-05	-0.02287
-0.0062	0.06855
-4.93587e-05	-2.30915e-05
-0.000150561	0.00861
-3.36636e-05	-7.12521e-05
-1.03219e-05	2.36834e-05
-0.000883536	-3.00029e-05
0.00215	0.0012
0.00248	-3.23336e-06
-2.77796e-06	0.01874
-9.92607e-06	-0.00263
3.45654e-06	-0.01796
3.01597e-05	-0.00304
-8.18186e-06	0.03728
0.01927	-3.86116e-08
-0.0024	-1.04257e-06
-5.18293e-07	-0.02972
-0.0327	0.01685
7.94173e-07	-1.44483e-05
-6.76227e-06	0.11519
-8.15797e-06	-2.34309e-06
-1.95177e-05	-1.73238e-05
0.00241	-1.25826e-06
0.02322	0.0001311
-0.01521	0.02978
-0.03698	-1.05914e-05
-0.04549	-5.9564e-06
0.03145	9.36431e-05
0.16939	1.4743e-05
-0.000966693	2.93248e-05
2.86204e-05	0.00159
-2.17423e-06	-0.00269
0.00118	1.12439e-05
8.67422e-06	-6.47077e-06
0.00298	-0.01306
0.00426	-1.52241e-06
0.0022	-0.00215
0.01072	-0.01135
-2.72141e-07	0.00203
4.34741e-06	6.70092e-07
-0.01992	3.00275e-05
8.24219e-06	0.01593
-1.03576e-05	0.00186
-3.11427e-05	-0.12058
9.65837e-05	-0.03607
6.30051e-06	-0.02445
-0.03618	7.62468e-06
-0.00128	-2.17895e-08
-6.44339e-06	0.00418
-0.007	0.00484
-1.13135e-05	-1.26267e-05
-3.38382e-05	0.00367
-8.39767e-06	-2.46154e-05
-3.6345e-06	4.77969e-07
-0.000496676	-5.08373e-06
0.00112	0.00191
-0.00111	0.02353
-0.02255	-1.05635e-05
0.01057	-1.8376e-05
0.01879	-8.35146e-06
0.61303	-8.00373e-05
0.01098	1.15698e-05
-2.30068e-05	-0.0178
-1.83703e-06	-0.00837
0.00179	-2.20954e-05
-8.76543e-06	5.24397e-06
0.03246	0.01491
-0.06409	1.0801e-05
-0.00966	-0.01599
-0.04077	-0.01802
-7.14609e-06	0.000564397
-9.03866e-06	-1.01866e-05
0.00305	-0.01384
-0.10834	6.60474e-06
0.02945	-1.25009e-05
0.00319	-4.54941e-06
-0.20785	8.86838e-05
0.00927	1.332e-05
-5.22989e-06	0.000235328
-5.28115e-06	-0.00929
-0.000128755	-2.0004e-06
-5.35671e-06	-1.36699e-05
0.02041	-0.000252026
-0.019	-1.01234e-05
-0.00174	-0.00905
0.00388	0.01504
7.02071e-06	0.00464
3.51715e-06	-4.06401e-06
0.00166	-0.03192
-0.03975	2.21394e-05
-0.00221	1.00823e-05
0.01531	1.36607e-05
0.40963	0.000233229
-0.02934	-3.85422e-08
-1.99204e-06	0.01131
-1.1306e-06	0.00988
-0.00184	2.64454e-05
1.82742e-06	2.11207e-05
-0.0365	-0.00988
0.05247	3.23478e-05
0.00944	0.00784
0.01327	-0.0419
-4.23911e-06	-0.00549
-5.5043e-06	1.55244e-05
0.00208	2.48395e-05
1.22188e-05	-0.00986
-2.68077e-05	-0.04832
3.23102e-05	-0.04405
-2.35919e-05	0.95749
0.000104966	-0.00107
-0.03822	2.00184e-05
0.000317258	-2.14616e-05
-9.02257e-06	-0.00608
-0.000683376	0.00183
-7.11809e-06	1.8749e-06
-5.60611e-05	-0.00561
1.12088e-08	-1.90015e-05
-7.27822e-06	1.09079e-05
0.000135342	-1.72721e-05
4.78783e-05	0.02921
0.01761	-0.00524
-0.01627	2.02745e-05
0.00941	9.16381e-06
0.01938	-9.8375e-05
0.01261	0.000193078
-0.11563	1.65409e-06
-5.11004e-06	-0.04771
-6.10359e-07	0.01933
-0.02327	-1.4676e-05
-3.45518e-06	-2.91631e-05
-0.09734	0.00277
-0.01643	-1.14572e-05
-0.00042589	-0.01164
-0.0086	0.03059
1.61585e-06	-0.02637
6.27063e-07	3.44941e-06
0.000485516	1.16831e-05
-7.4731e-06	0.01367
-3.81128e-06	-0.00381
8.42137e-06	0.05823
-7.52798e-05	-0.10082
-2.15677e-06	-0.00924
0.03252	-3.20766e-05
0.00122	1.14303e-06
-4.39042e-06	0.05493
0.01844	0.07953
-3.53941e-06	-1.80894e-05
-2.31962e-05	0.047
1.06902e-05	-5.45543e-06
-8.06177e-06	1.16572e-05
-0.000391026	-2.20524e-06
0.00361	-0.00232
0.00482	-1.26821e-05
1.97471e-05	-0.03337
-1.76311e-05	-0.01667
-3.26771e-05	-0.08817
8.11861e-05	-0.05266
3.71141e-05	-0.05449
0.02286	2.47665e-05
0.00246	1.40811e-05
-5.04038e-06	0.02034
-0.00289	-0.00111
-2.90662e-05	-2.95572e-05
-2.90813e-05	0.01261
1.40752e-05	-3.10805e-05
1.17806e-05	-1.61685e-05
0.00104	-1.29684e-06
0.00138	-0.00365
-0.00771	-0.00933
-0.03638	-1.50062e-05
0.04325	3.64107e-06
0.00877	3.00073e-06
-0.12811	7.47136e-06
-0.00102	-5.20988e-05
1.64304e-05	-0.00475
-1.09512e-06	0.01488
0.00202	-1.77079e-05
-6.08904e-07	3.95788e-05
0.02299	0.05269
-0.00982	6.2604e-06
-0.01734	0.03607
-0.04765	0.02705
3.24439e-06	-0.00147
5.62382e-06	3.42719e-06
-0.02897	-2.14659e-05
-4.13069e-05	0.01078
1.73883e-06	0.00139
-6.06108e-06	0.01139
-7.74459e-06	-0.00672
1.56686e-05	0.03147
0.02109	2.67613e-06
0.02066	5.51881e-06
7.00261e-08	0.00749
0.000999757	0.0037
3.66149e-06	9.9935e-06
-3.6067e-06	-0.00146
-4.40982e-06	-4.28936e-08
3.59836e-06	1.4539e-06
0.000463265	2.42105e-07
-0.00218	-0.000347357
-0.00599	2.29788e-06
1.08167e-05	-0.05341
-4.60073e-06	0.00564
-5.34028e-06	0.01058
7.1729e-05	0.03426
-0.000176235	-0.08782
-0.01644	-3.6472e-05
-0.00192	-2.88907e-05
-3.54668e-07	0.00389
0.00147	0.05119
-2.52306e-05	-1.24938e-05
3.78608e-05	0.01302
-1.099e-05	-5.81179e-07
-1.20354e-05	5.27763e-07
0.000847094	-7.4695e-06
0.00403	0.01386
-0.00325	-0.00705
0.000640858	3.11868e-05
0.01579	4.54886e-05
-0.01079	6.27971e-05
0.04953	-8.14211e-05
-0.95836	4.22633e-05
1.69745e-05	-0.01346
1.46062e-06	-0.02259
0.00268	-3.81195e-06
-1.21211e-05	-3.26035e-05
-0.08381	0.00969
0.03998	-1.31165e-06
-0.00696	0.0665
-0.01298	0.0245
-2.1368e-07	-0.00886
-2.09397e-06	4.77643e-05
-0.00146	6.889e-06
-6.34714e-06	0.01248
-3.91544e-05	0.03719
-7.90246e-06	0.02213
-5.2007e-05	-0.13398
0.00103	0.01902
-0.0475	7.43729e-06
-0.00106	2.25817e-05
7.89637e-06	0.000853715
-0.00459	0.03817
0.000122222	-1.24302e-05
-9.05969e-05	-0.0025
7.54654e-06	-0.000172788
2.75711e-05	-3.27759e-05
-5.47523e-05	2.04646e-06
-0.00114	0.04432
0.00406	-0.00951
-0.0147	-1.10289e-05
-0.09003	-2.4126e-05
-0.05136	-2.00436e-05
-0.09935	6.93965e-05
-0.0799	-0.00017355
2.61618e-05	-0.01964
1.4534e-05	0.00561
0.01163	2.62154e-05
1.15444e-05	5.79538e-06
0.02344	0.01196
-0.04143	-8.89763e-06
-0.00769	-0.00472
-0.00567	-0.00273
-1.30898e-06	0.00356
7.22314e-06	-9.61877e-06
0.000594318	-0.0026
-0.00484	-4.85159e-06
-0.01194	-6.7428e-06
0.0109	3.50927e-06
0.01358	1.21769e-05
0.01095	1.64259e-05
-4.04333e-05	0.01157
-3.59474e-06	-0.00428
0.0044	2.70276e-05
-1.18213e-05	-3.33743e-06
0.00567	-0.04978
-0.01278	1.20596e-05
-0.01743	-0.03179
0.18826	-0.056
2.64868e-06	0.000907275
-5.79541e-06	-2.56724e-06
-0.000132651	-4.52145e-06
-8.87947e-06	-0.00888
-1.92371e-05	-0.000587501
-1.43372e-06	0.02168
-3.1232e-05	0.00309
-8.24383e-06	0.93753
-0.01888	-8.63709e-06
-0.05477	4.42993e-06
2.02782e-06	0.0071
-0.03841	0.00816
1.93888e-06	2.30157e-05
-4.83855e-06	0.05759
9.76254e-06	-2.7531e-07
3.03745e-05	4.49224e-05
0.01725	6.52762e-08
-0.02417	8.55273e-06
0.00889	-6.51383e-06
-7.50995e-06	-0.01264
-1.38533e-05	-0.02399
-2.11782e-05	0.0198
-5.50269e-06	0.02782
-6.51256e-05	-0.09307
-0.00621	-1.9221e-06
0.04405	2.0547e-05
-2.41213e-06	0.00275
0.08722	0.0045
7.74969e-06	-4.16228e-06
-1.07911e-06	0.0362
3.31084e-05	-2.44293e-05
-9.96818e-06	-2.505e-06
-0.04009	-1.11282e-05
-0.08781	0.03077
0.00965	-3.57655e-06
-3.71648e-06	0.00103
-1.72075e-05	-0.02237
-2.91887e-05	0.02648
-3.24039e-06	0.02291
-7.95727e-05	0.10367
-0.0511	1.34345e-05
-0.03292	3.30003e-05
-5.88661e-06	0.03331
-0.07124	-0.00949
2.40801e-05	1.21009e-06
-1.33065e-05	-0.04343
-9.60325e-06	-5.73158e-06
1.12118e-05	8.70195e-06
0.0394	-1.25769e-05
0.08352	0.03169
-0.00319	-0.01136
0.00379	-7.3907e-06
0.02015	-3.88644e-05
0.03785	2.23118e-05
0.03818	2.78799e-05
0.03135	2.66302e-05
0.000239517	-0.07646
2.51578e-06	-0.07513
0.01801	5.32041e-05
-2.83314e-06	2.30484e-05
-0.08026	0.0017
0.06652	-3.27154e-05
0.00365	-0.023
0.00162	-0.00314
7.93039e-06	0.00168
1.45616e-05	5.25169e-07
-9.9469e-05	-6.89451e-05
0.00051521	-1.78051e-06
0.00305	4.12652e-06
-0.00837	-7.50564e-06
0.00595	-2.19022e-08
-0.01093	2.04302e-05
7.58267e-05	-0.00657
1.08918e-06	0.00196
-0.000316303	-4.40093e-06
-6.37422e-06	2.0771e-06
-0.000927001	-0.01867
0.00539	2.04233e-05
0.08339	-0.00873
-0.03287	0.0534
-3.1422e-05	-0.000185548
-4.962e-05	-5.91539e-06
0.00053545	0.000460001
0.000682402	-7.89003e-07
-0.01479	2.21262e-06
0.000852525	8.92937e-07
0.0176	-2.5196e-06
-0.00301	-1.58245e-05
-1.48336e-05	-0.01533
-1.80505e-06	0.00293
-0.000850898	-1.4354e-05
-2.1268e-05	2.82152e-07
-0.00124	0.03456
0.00963	1.66282e-05
-0.0128	-0.00822
-0.042	0.15756
1.17642e-05	-7.42669e-05
3.82059e-06	2.89038e-07
0.01411	-3.30474e-07
-1.16588e-05	-0.02058
-3.30437e-06	-0.00384
-3.07075e-05	-0.07052
2.05926e-05	0.04031
6.01481e-05	0.02526
0.94678	2.3265e-05
0.01716	1.47411e-05
-1.95562e-05	0.00659
-0.02803	0.03476
3.78134e-05	-1.90993e-05
-5.09098e-05	0.00767
4.86309e-06	6.40652e-06
1.87521e-05	-2.01464e-06
0.0015	4.5353e-06
-0.00103	-0.01704
-0.01304	0.02493
0.13539	-7.56189e-06
0.06417	3.82347e-06
0.00767	7.96775e-06
0.06437	1.09861e-06
0.00144	5.13654e-05
3.76513e-06	0.04771
-5.69172e-06	-0.012
-0.00507	1.37305e-05
2.7691e-07	6.03056e-06
-0.00245	-0.00246
0.00393	8.1921e-06
-0.01924	0.000903981
-0.02046	0.00791
-1.07912e-06	-0.0024
3.83219e-07	-1.1999e-06
-0.00114	-0.00764
-0.0214	2.83154e-06
-0.00803	4.29986e-07
0.01824	6.73948e-05
0.00662	-4.14144e-05
0.000145405	-2.43148e-06
0.000369455	0.61816
6.13377e-06	-0.02503
-0.00359	-1.13086e-05
-1.2963e-05	9.4303e-05
0.04017	-0.03062
-0.04434	-8.44913e-06
-0.04419	0.01435
-0.09041	0.07306
1.09711e-06	-0.02475
9.83927e-07	-3.2162e-05
0.000767013	1.61956e-05
1.62007e-05	-0.00201
7.01327e-05	0.000290447
-6.45163e-05	0.02355
-3.80051e-05	-0.03948
3.31599e-05	-5.80747e-06
0.06138	-0.00374
0.00241	0.000104942
-4.72399e-05	-0.02374
-0.00695	0.02693
-0.000231731	-1.77264e-05
0.000256239	0.01787
5.39506e-06	-9.233e-05
-7.88691e-06	-5.97413e-06
0.000196106	0.000138728
0.000222346	-0.01078
-0.000686967	0.000452088
-0.00866	1.21355e-05
0.01233	-3.32578e-05
-0.01476	-0.000100314
-0.00736	0.000225287
0.01804	-5.59009e-06
0.000263739	-0.74746
-7.37568e-06	-0.000961984
-0.01523	9.39842e-05
1.21312e-05	-5.25692e-05
-0.05978	-0.01994
0.044	-0.000178599
-0.02599	-0.02406
-0.05846	0.04216
-3.59582e-07	0.03955
4.3522e-06	9.7049e-05
0.000418928	-7.8773e-06
-4.84168e-05	-0.00121
2.734e-05	0.00518
3.9697e-06	0.00288
-1.57321e-05	-0.02748
8.65351e-05	0.00189
-0.15353	-0.0013
0.000360937	-5.82321e-05
-5.56491e-05	0.00213
0.00604	-0.00647
-5.77153e-05	-8.81038e-05
7.12372e-05	0.03641
-0.000138691	-3.81815e-05
-0.000298994	0.000234691
-0.00023803	4.20318e-05
-0.00168	-0.01004
0.000246171	1.51445e-06
9.08084e-07	0.00832
-2.45101e-06	0.00125
4.57301e-07	0.00966
3.28473e-06	0.000286492
-1.05666e-06	-0.0418
0.01761	7.88895e-06
0.13529	3.44679e-06
2.85389e-06	0.0172
-0.04416	0.00569
8.19078e-07	-1.51094e-05
1.38837e-06	0.07994
2.93838e-05	-7.30124e-06
2.53068e-06	2.44716e-05
-0.00785	-2.5297e-07
0.19328	0.000456455
-3.84423e-05	0.000330995
-3.15545e-05	1.09482e-06
0.00216	-2.58692e-06
-0.00393	-2.28642e-06
0.00521	-3.32932e-06
0.000144339	-5.61056e-06
4.19627e-06	-7.85773e-05
-3.51437e-06	0.00112
-0.000278238	-4.76595e-06
3.19084e-06	-5.43864e-06
-0.000909678	0.02863
0.00151	2.7251e-05
-0.04895	-0.00589
-0.02553	-0.00254
3.09702e-05	0.00024784
5.00752e-05	-8.5031e-07
-0.00389	1.74447e-05
1.20339e-05	-0.0342
6.17462e-06	0.02174
1.64621e-05	0.03324
1.13301e-05	-0.02503
-9.97626e-06	-0.00318
0.08928	-8.3487e-07
-0.03212	4.25552e-05
2.64664e-05	0.05501
-0.03789	0.0071
-6.32421e-06	7.57373e-06
2.59605e-05	-0.02215
-3.35784e-05	-7.52007e-06
-1.7882e-05	9.71513e-06
8.90172e-05	-1.18568e-06
-0.02484	0.00847
-0.00166	5.19225e-06
1.83172e-05	-0.03732
-1.37429e-05	-0.00448
-8.41359e-06	-0.00632
-4.92705e-06	0.00787
-4.09203e-06	-0.04587
-0.04066	-6.11012e-06
-0.12907	-0.000280682
-2.48433e-05	-0.06454
0.00695	-0.01627
-5.89253e-07	-4.23623e-06
-1.12412e-05	0.00974
-1.74838e-05	8.37099e-06
-3.22986e-06	6.0111e-07
-0.00438	1.67913e-05
-0.00547	-0.00519
0.00703	0.02165
-0.00652	1.46768e-05
-0.02071	2.04455e-05
-0.03377	1.37748e-05
-0.02891	1.98423e-06
0.000366549	2.83374e-05
-2.94915e-05	-0.03015
7.36308e-05	-0.7455
-0.00763	9.85005e-06
-1.74221e-05	-3.65992e-06
0.01268	0.01221
-0.03449	-5.30976e-06
-0.0019	0.000435539
-0.01158	0.00124
2.45197e-06	0.05372
1.61225e-07	-1.73486e-06
0.0002659	-9.16407e-05
-3.20043e-05	0.00248
9.3772e-05	0.00687
0.000208663	0.01836
9.37394e-05	0.01327
2.29809e-05	0.00805
-0.02997	2.22023e-05
0.02584	6.79263e-05
-0.000153324	0.02026
-0.00934	-0.00367
-0.000107175	-4.48841e-05
7.21016e-05	0.03076
-2.49531e-05	3.14547e-05
5.87929e-05	-4.41192e-05
0.00036962	-1.21118e-05
0.000844688	-0.01938
-0.00135	-0.01654
-0.02365	4.32371e-06
0.01373	-1.67431e-05
0.05173	-3.82669e-05
0.01555	-4.42871e-05
0.00749	-4.42801e-05
9.05518e-05	-0.00215
-9.47253e-05	-0.24204
-0.04179	-4.66363e-05
2.75737e-05	2.44021e-06
-0.01968	-0.01089
0.00334	-0.000101137
-0.01256	-0.00928
0.00912	-0.01342
-8.07667e-06	0.01632
1.40439e-05	5.70235e-05
-0.01563	-0.04143
0.03298	-1.09493e-05
0.05499	-1.00454e-05
0.03663	2.05097e-05
0.03875	-2.93129e-05
0.02474	1.37722e-05
3.188e-05	0.01888
8.67801e-05	-0.56027
-0.1493	2.19684e-05
7.25216e-06	-7.21685e-06
-0.04973	-0.02389
-0.01264	-2.88565e-05
0.00515	-0.02084
0.02565	-0.01639
1.46254e-05	0.02539
-1.88326e-05	2.40215e-05
0.00103	-3.41694e-06
3.57202e-06	0.01339
4.77767e-06	-0.000214061
9.02405e-07	-0.0011
3.27681e-06	0.000867251
9.93098e-07	-0.03924
0.02202	1.55108e-06
-0.8549	-4.98158e-05
-1.43565e-05	0.03876
-0.08017	-0.00609
-4.3523e-06	-4.50816e-06
6.23683e-07	-0.01323
1.08294e-05	6.64583e-06
5.63295e-07	-1.40487e-05
-0.13552	1.85413e-06
0.15932	9.36135e-05
0.000131962	-0.000680115
-0.000596832	-1.86344e-06
0.000142414	2.19576e-07
-0.00361	-1.55799e-06
0.00393	-2.7869e-07
0.000529473	1.74982e-06
4.68563e-07	-0.000767673
6.04299e-05	-0.00532
-6.95505e-05	-7.53646e-06
2.05428e-05	-2.15111e-07
0.00106	-0.02712
-0.00058205	-1.4625e-05
-0.09975	0.01672
0.03968	0.02515
5.40394e-05	-4.10362e-05
-3.69804e-05	1.31146e-08
0.00119	0.00226
-0.0012	7.91042e-07
-0.00797	1.91801e-06
0.000561102	-2.3926e-05
0.000846893	-8.27973e-06
-0.00946	1.49386e-06
4.22541e-05	0.03511
8.51138e-06	0.09219
0.06819	3.23192e-05
-1.4977e-05	-3.90861e-05
0.00271	0.00605
-0.04006	-1.49987e-05
0.00431	-0.1097
0.00444	-0.00508
8.71427e-07	0.07261
-9.04973e-08	-2.85994e-05
-0.000140107	6.51251e-06
-2.09768e-06	-0.000812598
-2.7689e-05	0.00098742
2.06514e-06	0.00552
5.65118e-06	0.00327
-3.86401e-05	-0.000161683
-0.01302	0.000205296
-0.00251	0.000380936
0.000168355	-0.0185
0.00367	0.02141
-3.32416e-06	2.01859e-05
-0.000158142	0.00965
1.9263e-05	-0.000409695
1.9629e-05	-2.35804e-05
-0.000323411	0.000331245
1.74312e-05	-0.0312
-0.000494264	3.10472e-07
1.07517e-06	-0.0038
2.28472e-06	0.000607591
-2.77955e-07	0.00325
3.86205e-06	0.000908601
1.00087e-06	-0.0671
0.00507	1.96083e-08
-0.36986	-4.11067e-06
-1.66707e-06	-0.01047
0.04202	-0.01046
1.10108e-07	1.13078e-05
-2.87094e-07	0.07743
-2.11075e-06	-5.51086e-07
-4.88647e-05	-4.49093e-05
-0.02431	5.54704e-07
-0.03321	3.77881e-05
-6.82173e-05	0.000256024
0.000940617	1.57633e-06
-0.000556445	-5.13729e-08
-7.61533e-05	-7.68135e-08
0.01456	-1.47994e-06
6.64005e-05	2.62287e-05
-2.20602e-06	4.19953e-05
0.000122258	8.54552e-05
2.93593e-05	-6.59015e-07
-3.31372e-06	2.69341e-06
-0.000306777	0.00317
-0.000402202	-1.1783e-05
-0.01873	-0.00339
-0.06091	-0.04704
6.7119e-05	-0.000283971
-1.23455e-05	4.1423e-07
0.000505195	0.00163
-0.00148	-3.84467e-06
8.25702e-05	-0.00011867
0.01347	-0.000345846
-0.00573	0.000382838
0.03533	8.42726e-07
-0.000210942	-0.00169
-2.61438e-05	0.02649
-0.01429	0.000979981
8.12851e-05	-0.000305628
0.07245	-0.00272
0.02684	-3.78238e-06
0.0017	-0.00631
-0.0096	0.0181
-1.02641e-06	0.09842
-4.45664e-06	-0.00126
0.000219295	2.69894e-05
-2.49779e-05	0.000268952
-6.67525e-07	0.00709
0.000229143	0.01923
-9.18317e-05	-0.02274
0.000632211	-8.09307e-05
0.01078	-1.49567e-05
0.00164	0.000443541
-0.000188026	-0.05564
-0.00439	0.01878
0.00131	-4.77295e-05
0.000457309	0.000448612
3.00783e-05	-0.000134092
-0.000169056	0.0003175
7.47489e-05	0.00176
0.00031466	0.07581
0.01379	-0.000325744
0.000216333	0.000988494
0.000165124	-0.05609
-0.000581703	0.06063
8.61279e-05	0.00845
0.000158552	0.000279096
-0.01869	1.47173e-05
-0.00124	-0.000853403
0.00734	-0.04186
-0.000195841	0.04922
-0.000661177	-1.16159e-05
0.000711264	-0.01984
2.60983e-05	-0.000495095
4.00763e-05	-2.84497e-06
-0.000152206	4.14904e-06
0.000408957	0.0066
-0.01697	-0.04076
0.02856	-2.56138e-05
0.01685	0.000418428
-0.0787	-0.00050821
0.01338	-7.20374e-05
0.01867	-1.66086e-06
0.000163689	0.00472
6.79816e-06	-0.11249
0.9367	0.000296946
-2.06667e-07	-0.000393714
-0.08845	-0.00211
0.09084	0.000128495
0.00344	-0.06261
0.00552	-0.000681368
9.71945e-07	-0.00123
-2.93098e-06	-4.67697e-05
-0.02352	-5.29579e-07
2.42873e-06	-0.01124
-8.38806e-06	0.05704
7.83312e-06	-0.00154
-4.65402e-06	-0.01191
1.00019e-05	0.00805
0.00355	3.48426e-06
-0.01713	1.15074e-06
-2.32986e-05	-0.94114
-0.0212	-0.0598
6.59171e-06	-9.40588e-06
1.88321e-05	0.01862
-2.24379e-05	3.94629e-05
-4.69676e-05	2.29982e-05
-0.000944312	7.58776e-07
0.00445	0.01632
0.00853	6.8802e-05
-3.02295e-05	0.00184
1.89448e-05	-0.0592
0.000250128	0.06007
-3.35229e-05	0.00524
-0.000126681	0.00163
0.01751	7.07513e-06
-0.00186	-4.83457e-05
0.000127768	-0.14054
-0.03526	-0.04079
8.01619e-05	-1.92867e-05
4.16367e-05	0.0011
-4.15814e-06	-0.00030523
-2.36426e-06	-1.68616e-05
-2.02795e-05	-1.17696e-05
0.000807494	-0.03978
0.00973	0.02942
-0.0059	8.68431e-06
-0.01039	0.000188343
0.08374	-0.000128752
-0.00813	-1.68333e-05
-0.03463	-6.78758e-06
-3.16037e-05	0.00255
7.82222e-06	-0.01517
0.04889	0.000387019
0.000100634	0.000126831
0.02041	-0.00843
0.00985	8.6104e-06
0.000798648	-0.09881
0.0024	-0.00988
8.54672e-07	-0.00464
-1.6433e-06	0.000135625
-0.00727	0.01482
0.10324	-1.86986e-05
-0.0436	-8.36641e-06
0.00632	1.43492e-06
-0.06625	3.66069e-06
0.00572	-2.21827e-05
4.10613e-06	-0.000199777
2.90196e-05	0.00823
-0.01349	1.50902e-05
4.99347e-06	1.0233e-05
-0.00228	-0.01837
0.00554	2.66648e-06
-0.01387	0.01731
-0.01213	-0.01602
5.68021e-06	0.000515892
2.22526e-06	-8.61769e-06
-0.01322	-1.50256e-05
-1.93383e-05	0.05006
-1.72209e-06	-0.000621484
1.38868e-06	0.000717794
2.03745e-06	0.000626247
-8.2315e-07	-0.05132
-0.00587	-2.77398e-09
-0.02189	4.0496e-07
-7.29308e-07	0.06382
0.11914	-0.06167
-2.14326e-06	-3.59183e-07
3.244e-07	-0.02652
-1.83697e-06	-4.16425e-06
2.95666e-06	-2.55416e-06
-0.00361	-2.02975e-07
0.01	-0.000310222
0.00167	0.00451
-0.02046	3.61736e-06
-0.10575	5.49241e-06
-0.02152	1.71211e-05
0.00074232	-5.69646e-06
0.01156	2.08989e-05
-1.32702e-05	0.00373
-1.84334e-05	0.02574
-0.02256	-2.17047e-05
2.50324e-05	5.99441e-05
-0.02606	-0.02023
0.04071	1.85069e-05
-0.00384	-0.00311
0.0032	-0.02281
8.89936e-07	-0.00647
4.07522e-07	-4.05228e-06
-0.00434	0.00545
-0.0033	-1.37563e-05
-0.03703	-1.15685e-05
-0.04074	-5.1482e-05
0.01239	3.17117e-05
-0.02889	5.4067e-06
4.73882e-05	0.00458
-4.80826e-06	-0.00899
0.02956	7.64782e-05
5.50246e-05	0.000261348
0.07402	0.00117
-0.04065	4.94431e-07
-0.00384	0.03626
-0.0102	0.00687
1.31318e-07	0.02466
-8.85401e-08	-6.88768e-05
0.00176	-4.07647e-06
-3.1239e-06	0.00638
1.15024e-05	0.0109
1.85566e-05	0.0197
8.44515e-06	-0.00446
5.0879e-05	-0.000992978
-0.00131	-1.22688e-06
-0.004	-1.90921e-06
4.86397e-05	-0.0272
-0.04231	-0.38478
0.000204168	-6.64391e-06
3.86242e-05	0.01024
3.55566e-06	2.76196e-05
8.58768e-06	-1.44332e-05
2.39932e-05	2.16655e-05
0.000224539	0.14062
-0.000933777	5.51623e-06
1.32117e-06	0.00386
9.90407e-06	0.00494
-2.66982e-06	-0.00798
5.17822e-06	0.00215
-5.93609e-06	0.05858
0.02243	-2.29058e-06
-0.06038	-1.38538e-06
-2.94621e-06	-0.036
0.91992	0.15047
-7.54923e-06	-2.24765e-05
-2.93848e-06	0.01587
1.53435e-05	-4.09952e-07
1.11345e-05	1.62563e-06
0.000446793	-1.25415e-06
0.00889	-0.01033
0.00323	-0.01702
0.00113	-2.79793e-06
-0.04014	2.21945e-06
0.02065	7.44429e-06
-0.00624	1.59932e-06
0.00125	7.29344e-07
-8.12431e-06	0.000787805
-2.9581e-05	0.000149085
-0.00291	1.2823e-05
-1.71244e-05	2.97064e-05
0.00014044	-0.0322
-0.000649468	1.11125e-05
0.00836	0.00263
0.0148	0.01033
-6.72804e-06	0.000207669
-3.20198e-06	-2.24736e-06
0.01349	2.69694e-06
5.34884e-06	-0.03857
2.23071e-06	0.00391
1.59283e-05	0.000327545
-3.35216e-05	-0.000843088
-3.60198e-06	-0.00284
-0.00335	-1.72736e-06
-0.01981	-1.00657e-06
3.35758e-06	-0.01558
-0.09907	0.02922
-1.09627e-05	6.26797e-06
-2.7708e-06	0.04364
1.84603e-05	2.29692e-06
1.20305e-06	-1.017e-07
-0.00317	2.93103e-06
0.00224	-0.00233
0.0035	-2.22323e-05
-8.20833e-05	0.01138
2.28044e-05	0.06017
3.06137e-05	0.08066
3.38072e-05	-0.00516
-3.38806e-05	-0.02296
-0.0299	-2.44253e-05
-0.0107	-5.64626e-05
6.21039e-05	-0.05729
-0.14861	0.81015
-3.26236e-05	-0.000138726
5.52527e-05	0.00434
2.69899e-05	1.15096e-05
2.33655e-05	-1.70937e-05
-0.00203	9.19394e-05
-0.0017	-0.03285
0.00495	-0.01633
-0.071	-8.12634e-06
0.000595201	-6.45677e-05
-0.00736	-8.78884e-05
0.06225	5.09103e-06
0.000752324	1.1503e-05
2.22684e-05	0.000851094
6.65892e-05	0.000420091
-3.26619e-05	6.286e-05
0.000107289	-0.000847349
-0.0036	-0.05796
0.00944	-3.78506e-07
0.00985	0.00133
-0.0061	0.00431
-1.03094e-05	-0.000853007
-7.86075e-07	3.45927e-05
-0.00593	0.00222
0.00331	4.20981e-06
-0.01436	5.73808e-05
-0.02544	5.34079e-06
0.0106	-6.95478e-05
-0.02903	-4.91456e-06
0.000105609	-0.02097
-3.53155e-06	0.02602
-0.07562	4.81769e-05
-1.54228e-05	-0.000110502
0.23201	0.00406
0.000697145	3.14918e-05
-0.00614	0.00816
3.40024e-05	0.00497
-1.29279e-06	-0.18832
-1.11393e-06	-8.37188e-06
0.00134	1.0443e-05
1.85913e-05	-0.00368
-9.23092e-05	-0.00694
-0.000147652	-0.01224
6.33176e-05	0.01945
-0.000172024	-0.0025
-0.03123	-9.67196e-05
-0.00121	0.000165427
-0.000255803	-0.02242
-0.01676	0.16887
0.000833896	1.2662e-06
-7.94467e-06	-0.00603
-2.44617e-05	6.16897e-05
4.29526e-06	1.68726e-05
-5.51194e-05	-0.000630417
-3.42761e-06	-0.00758
0.00196	2.70972e-06
-1.61797e-05	0.00135
-2.00678e-07	-0.00391
7.11312e-06	-0.0095
-1.04994e-06	0.00356
2.11679e-05	-0.0449
0.00554	1.53383e-05
0.00185	1.6243e-05
-1.43906e-05	-0.01086
-0.03361	-0.12894
-0.00016429	-1.5912e-05
-4.81879e-05	0.01415
2.43535e-05	1.00438e-05
2.22119e-06	-3.55489e-06
-0.00189	-4.42227e-06
-0.00754	0.00223
0.000779462	0.01114
-0.00365	-2.87683e-05
-0.02056	2.79271e-05
0.01566	0.000151633
-0.03957	0.000140243
0.06751	-2.62054e-06
4.48165e-05	0.05052
-1.30556e-05	0.06936
-0.06817	-5.29768e-05
-8.11955e-05	0.000389682
-0.88506	-0.03008
-0.25681	2.45233e-05
-0.00612	0.02478
0.00768	-0.01121
-1.31632e-06	-0.04075
-5.13274e-07	8.70424e-06
-0.00816	-1.21457e-05
-2.3333e-06	-0.01123
1.72723e-05	0.0141
-8.64636e-06	0.05855
5.14621e-05	0.10005
-7.45545e-05	-0.00397
0.02192	-2.54397e-05
-0.00599	-9.13883e-05
0.000121088	-0.01085
-0.03	0.16934
0.00169	4.74765e-05
0.000489164	0.00668
5.66704e-06	1.03434e-05
-9.63255e-06	1.71352e-05
-0.00086635	0.000101446
-0.00122	-0.01799
-0.00477	0.0135
-0.01096	1.34538e-06
-0.0149	-9.79195e-07
0.01371	2.50421e-06
-0.01125	1.38917e-05
-0.01191	-1.27216e-05
-1.96673e-05	-0.01025
2.31012e-05	0.00458
-0.00128	3.60078e-05
2.7053e-05	-7.20742e-05
0.00414	-0.12313
0.05953	4.35272e-06
0.01441	0.00192
-0.00565	-0.01534
3.09537e-06	-0.00281
2.62333e-06	-5.38669e-06
0.000532321	0.00385
0.02257	-2.52237e-05
0.00902	9.09901e-05
0.00552	0.000131795
-0.02915	4.51242e-05
0.00833	-3.13055e-06
-2.49008e-05	0.00456
0.000101673	-0.01098
0.00178	7.6475e-05
-0.000146709	6.13546e-05
-0.00228	0.95371
-0.08724	0.000446278
-0.06651	-0.00931
-0.02334	-0.0078
5.24049e-06	0.00335
-3.29777e-06	-3.03033e-05
-0.00179	-4.78047e-07
-3.42612e-05	-0.0068
-2.79864e-05	0.04152
1.02361e-06	0.05827
8.71707e-05	0.02394
-3.21551e-05	0.00891
-0.01517	-1.43962e-05
0.03331	2.07094e-05
4.01777e-05	0.02865
-0.06282	-0.0057
2.65612e-05	-0.00225
0.000164508	0.16316
0.000190322	5.60234e-05
6.89621e-05	1.01655e-05
0.00293	-2.58207e-05
-0.000632628	-0.01462
0.00704	-9.23605e-06
1.91347e-05	-0.01383
1.16457e-05	-0.00938
-1.13515e-05	-0.01866
5.55506e-05	-0.01159
2.04744e-06	0.00626
-0.0168	-1.3405e-07
0.03557	3.17485e-06
-2.09228e-05	0.01688
-0.01023	0.00615
-2.60373e-05	-0.000282582
3.84042e-05	0.13864
-0.000133415	-9.83197e-06
-2.35622e-05	9.071e-06
0.00352	7.38151e-06
-0.00193	0.00212
0.00203	-0.00692
0.03131	1.54038e-05
0.01733	-2.00875e-06
-0.000492308	1.96101e-06
0.05569	4.10673e-06
0.00106	3.24814e-05
2.19943e-05	-0.0016
-4.9479e-05	-0.00141
-0.00222	-1.56992e-05
3.32514e-05	2.77342e-05
-0.00844	0.07766
-0.02861	-0.000181193
-0.07129	0.00959
-0.00393	-0.01625
-8.08724e-06	0.000828366
3.21829e-06	8.06196e-07
-0.000359619	-5.97456e-06
-3.14381e-06	0.000849418
-1.03274e-05	0.03292
-2.76098e-06	0.03355
1.56312e-05	0.01827
-1.2456e-05	0.00968
0.01331	-1.65456e-05
0.00964	-2.48302e-06
7.19348e-05	0.02403
0.05607	-0.07717
3.17897e-05	0.000207984
-0.000108389	-0.11935
3.10609e-05	1.29457e-05
-5.63369e-06	-7.08782e-06
0.00105	-3.00863e-05
4.04814e-05	-0.00427
0.00207	0.00397
-0.00176	6.33652e-06
-0.01106	2.48974e-05
0.03713	-7.47243e-05
0.10547	2.71007e-05
0.04217	-2.80135e-06
2.82406e-05	0.11329
2.72536e-06	0.01083
-0.07921	-1.98809e-05
-6.50589e-06	6.26479e-05
-0.12345	0.05338
0.70667	-2.31972e-05
-0.08899	0.00574
0.01981	-0.04995
-1.7863e-06	0.0186
-1.36252e-06	-1.85238e-05
-0.00197	0.00405
0.00171	8.19693e-07
-0.00412	-2.18683e-05
0.00576	3.47355e-05
0.06788	-5.94024e-06
-0.01524	-1.65738e-05
-3.55265e-05	-0.06273
-1.17805e-05	0.02038
0.01982	-4.39161e-05
-2.05106e-05	-5.70568e-06
-0.02661	0.02009
-0.10073	0.000134914
-0.08297	0.02355
-0.00505	-0.06018
-5.5199e-06	-0.01875
-2.98017e-06	-9.1556e-06
0.000679877	1.79158e-06
-6.75019e-06	0.00257
1.19715e-05	-0.00769
3.17754e-05	0.02443
-2.41616e-05	0.00194
-1.46632e-05	-5.79199e-05
-0.01634	-5.57226e-05
0.03534	-3.67213e-05
-1.50689e-05	-0.00629
-0.04126	0.04595
-2.29768e-05	6.67395e-05
0.000105842	0.1804
0.00015127	3.8047e-05
3.35056e-05	4.92833e-07
0.00233	3.20572e-05
-0.000145727	-0.01729
0.000366288	0.000447889
-0.000408099	4.05923e-06
0.02127	7.52858e-06
0.05742	-1.0569e-06
0.05031	2.5017e-05
0.03184	2.25063e-05
-8.85424e-06	-0.0384
-4.33525e-05	0.01551
-0.04416	1.52654e-05
8.14402e-05	-9.56879e-05
-0.16025	0.10495
0.44469	-3.74706e-05
-0.00788	0.05999
0.06593	-0.01381
-1.34703e-06	-0.00935
[truncated: 3,349 more rows]
