# Supplementary material for: Enhancing operational stability of OLEDs based on subatomic modified thermally activated delayed fluorescence compounds
Source: Nat Commun. 2023 Oct 14;14:6481. doi: 10.1038/s41467-023-42019-6 (PMC10576749; doi:10.1038/s41467-023-42019-6)
Supplement: Supplementary file 3 — Source Data [file 41467_2023_42019_MOESM3_ESM.zip › Source data/Original data of Figure 3.xlsx]

## Sheet: Figure 3 (a)
Absorption						Emission
	DPA-BO	d-DPA-BO	DPA-d-BO	d-DPA-d-BO			DPA-BO	d-DPA-BO	DPA-d-BO	d-DPA-d-BO
800	-293.935	-20.7894	25.8263	23.6867			Nomalized intensity	Nomalized intensity	Nomalized intensity	Nomalized intensity
799	-306.435	-43.9745	25.6746	-12.588		370	5.06036e-05	0.000266883	0.000398146	0.000369399
798	-261.012	-33.3104	33.5249	28.1572		371	9.47846e-05	0.000171345	0.00039589	0.000531696
797	-268.027	-31.6743	36.0878	19.5377		372	0.000304519	0.000165541	0.0003811	0.000569506
796	-284.842	-39.9596	24.5862	24.3845		373	0.000798937	0.000275544	0.000418032	0.000337364
795	-286.002	-47.7433	31.1048	35.9781		374	0.000907345	0.000396977	0.000458975	0.000361436
794	-286.582	-28.3603	29.5054	35.2197		375	0.000567062	0.000459657	0.000556568	0.00194
793	-297.633	-24.9578	32.6408	20.1005		376	0.000265375	0.000632073	0.000746241	0.00542
792	-298.917	-35.4969	30.1457	28.8224		377	0.00184	0.00111	0.00123	0.00805
791	-276.271	-39.8123	28.6889	21.0494		378	0.00553	0.00303	0.00509	0.00744
790	-269.863	-32.6048	36.2693	37.5137		379	0.00921	0.00679	0.00822	0.00463
789	-283.976	-35.8561	31.5559	37.737		380	0.00893	0.00968	0.00769	0.00283
788	-290.25	-30.86	31.6402	25.78		381	0.00616	0.00839	0.0045	0.00277
787	-291.087	-41.608	30.8132	26.7523		382	0.00383	0.00571	0.00351	0.00359
786	-288.671	-38.3602	32.4892	21.7378		383	0.00352	0.00441	0.00371	0.00461
785	-289.149	-45.2068	35.4591	30.6228		384	0.00434	0.00564	0.00486	0.00592
784	-273.119	-40.6159	39.5782	38.5979		385	0.00607	0.00669	0.00665	0.00772
783	-274.178	-25.6973	37.2625	39.9846		386	0.00805	0.0094	0.00926	0.00988
782	-272.621	-12.8744	41.9304	44.3964		387	0.01	0.01137	0.01064	0.01273
781	-284.446	-29.6321	34.8316	87.7272		388	0.0129	0.01465	0.01406	0.01618
780	-288.119	-38.5772	33.9942	65.4272		389	0.01686	0.01872	0.01847	0.02007
779	-284.351	-36.6133	32.7329	64.6689		390	0.02162	0.02495	0.02421	0.02466
778	-291.228	-31.5605	40.6207	35.7803		391	0.02724	0.03017	0.03028	0.03114
777	-272.549	-29.3556	44.5488	50.873		392	0.03392	0.03598	0.03899	0.03919
776	-286.571	-37.8976	36.3017	54.3006		393	0.03984	0.04241	0.04851	0.04786
775	-267.411	-19.9748	47.1792	88.3044		394	0.0487	0.05224	0.05648	0.05793
774	-285.156	-34.551	39.0504	74.5188		395	0.05934	0.06239	0.06792	0.07116
773	-294.635	-34.3494	41.0305	64.4177		396	0.0744	0.07504	0.08305	0.08581
772	-278.001	-33.1837	48.2286	74.6491		397	0.08886	0.08985	0.09949	0.10091
771	-270.724	-24.1899	54.138	80.0008		398	0.10383	0.10661	0.11699	0.11743
770	-274.088	-19.4161	52.5318	76.073		399	0.11965	0.12332	0.13537	0.13786
769	-278.543	-28.8023	40.4638	76.0358		400	0.14354	0.14421	0.15779	0.16097
768	-272.023	-41.3161	33.6649	86.3075		401	0.16655	0.1683	0.18297	0.18732
767	-281.694	-16.6435	45.0676	65.2783		402	0.19203	0.19297	0.21399	0.21597
766	-282.402	-37.8537	42.562	63.2035		403	0.21924	0.22055	0.24331	0.24655
765	-259.524	-40.8717	48.0626	64.2455		404	0.25004	0.25195	0.27565	0.27658
764	-272.309	-28.368	45.3504	57.1982		405	0.28154	0.28391	0.31264	0.30913
763	-272.296	-26.9461	46.8718	89.9011		406	0.31527	0.31486	0.35143	0.34459
762	-277.298	-32.8503	45.9444	79.0653		407	0.3513	0.35087	0.39271	0.38528
761	-273.234	-31.0151	46.4593	77.9996		408	0.39082	0.39328	0.43123	0.42419
760	-275.814	-32.3127	45.8731	78.1346		409	0.43542	0.43489	0.46499	0.46061
759	-272.102	-44.3775	56.4543	56.0819		410	0.47232	0.47329	0.50217	0.49473
758	-270.167	-47.5315	50.2886	81.1922		411	0.50414	0.5115	0.54203	0.53536
757	-268.582	-32.4342	55.3798	84.0593		412	0.54283	0.55213	0.58506	0.57847
756	-271.535	-19.0075	55.7834	86.1166		413	0.58602	0.59543	0.62625	0.62077
755	-264.687	-23.5797	47.9458	82.0207		414	0.62631	0.63749	0.66644	0.65804
754	-284.262	-38.3085	44.0313	69.8424		415	0.66171	0.67481	0.70471	0.69438
753	-275.067	-37.5772	53.2635	74.663		416	0.7037	0.71187	0.7424	0.73255
752	-269.786	-38.0553	47.3634	60.6264		417	0.74868	0.74785	0.7861	0.77273
751	-263.664	-29.8932	68.1104	81.1038		418	0.79206	0.78642	0.82361	0.8111
750	-256.05	-18.5549	68.8908	91.3722		419	0.82577	0.81919	0.85662	0.84496
749	-264.58	-27.0392	55.4732	76.3569		420	0.85758	0.85383	0.88177	0.87584
748	-275.89	-35.7786	55.7925	59.7658		421	0.8889	0.88017	0.90951	0.90221
747	-275.274	-48.247	47.6293	68.8747		422	0.91034	0.90982	0.93257	0.92381
746	-256.162	-29.3478	57.072	80.1776		423	0.92809	0.93411	0.95053	0.94144
745	-261.9	-33.2794	62.3452	68.1023		424	0.94285	0.95214	0.96649	0.95673
744	-268.188	-28.885	68.5012	97.4991		425	0.96031	0.965	0.98187	0.97163
743	-260.818	-33.2018	60.6111	78.586		426	0.97237	0.97893	0.99265	0.98635
742	-266.009	-29.0376	59.3418	71.0755		427	0.98105	0.98991	0.99741	0.99836
741	-267.508	-28.9885	55.2059	78.2649		428	0.99152	0.99357	1	1
740	-267.495	-34.1194	60.3087	71.0708		429	0.99511	0.99804	0.99641	0.99755
739	-262.401	-34.4088	62.4231	70.8568		430	1	1	0.99566	0.99687
738	-258.57	-35.0627	65.1465	69.526		431	0.99611	0.99884	0.98956	0.99622
737	-258.153	-34.5329	65.0478	77.8274		432	0.99162	0.98982	0.98195	0.98675
736	-259.114	-38.4273	59.0485	74.7282		433	0.98005	0.9875	0.97167	0.97127
735	-260.148	-37.1844	60.9472	71.9828		434	0.96499	0.97902	0.95789	0.95706
734	-271.067	-26.5738	55.7444	61.9289		435	0.95133	0.96687	0.93909	0.94195
733	-269.162	-31.2814	56.6658	86.5723		436	0.93328	0.94955	0.92146	0.92523
732	-258.237	-21.8988	71.9643	123.991		437	0.924	0.93464	0.90157	0.9046
731	-250.447	-23.7917	75.2331	158.279		438	0.90855	0.91339	0.87993	0.88698
730	-251.943	-27.745	74.3435	150.624		439	0.8878	0.89151	0.85896	0.86783
729	-261.833	-27.2796	73.3798	146.718		440	0.85958	0.86741	0.84525	0.84617
728	-259.961	-27.714	68.2909	142.635		441	0.83804	0.8458	0.81818	0.81723
727	-262.409	-38.3033	62.0765	134.666		442	0.81201	0.82339	0.79002	0.79026
726	-255.124	-38.585	68.7116	124.075		443	0.78877	0.80035	0.7637	0.7667
725	-250.298	-36.4841	77.9153	110.542		444	0.76394	0.77249	0.74006	0.74508
724	-249.254	-43.8015	80.5991	127.681		445	0.74598	0.74955	0.71591	0.72056
723	-249.459	-33.9281	71.554	135.951		446	0.72125	0.72606	0.68875	0.6937
722	-251.148	-35.2875	68.6571	136.933		447	0.69522	0.70195	0.6677	0.66897
721	-261.516	-33.618	64.265	133.726		448	0.66321	0.67419	0.64447	0.64687
720	-252.069	-38.4609	71.8838	140.754		449	0.64117	0.65044	0.62341	0.62614
719	-242.187	-7.42283	76.8229	146.745		450	0.61943	0.62838	0.59759	0.60187
718	-248.563	-27.5097	82.0724	171.754		451	0.59758	0.60945	0.57462	0.57699
717	-252.25	-29.1772	80.1119	150.465		452	0.57295	0.58758	0.55398	0.55168
716	-245.587	-30.6506	79.2052	145.586		453	0.55211	0.56383	0.52924	0.52816
715	-253.276	-31.6794	73.2928	139.055		454	0.53146	0.53757	0.50602	0.50693
714	-252.274	-47.498	72.2851	139.972		455	0.51102	0.51311	0.48245	0.48765
713	-238.383	-34.4011	75.024	134.862		456	0.48279	0.49248	0.46507	0.4691
712	-224.714	-23.4892	84.7502	151.792		457	0.46005	0.47034	0.44218	0.45108
711	-233.006	-32.5479	91.3025	147.76		458	0.44549	0.44963	0.42371	0.43198
710	-237.715	-36.9053	86.316	139.414		459	0.42665	0.42516	0.40591	0.40854
709	-244.568	-27.4502	77.8568	134.285		460	0.40391	0.40623	0.3877	0.38492
708	-250.206	-33.0261	77.84	134.387		461	0.38585	0.38953	0.36489	0.36634
707	-248.619	-22.8505	78.1842	139.442		462	0.37146	0.37346	0.34726	0.35137
706	-238.201	-26.791	84.5851	144.115		463	0.35207	0.35248	0.33138	0.33539
705	-234.824	-35.3987	89.609	138.911		464	0.33472	0.33535	0.3151	0.31919
704	-225.757	-21.9661	94.5976	150.382		465	0.31851	0.32208	0.29901	0.303
703	-238.7	-32.2507	82.9636	131.804		466	0.30005	0.30551	0.28515	0.28731
702	-237.082	-28.3163	86.377	141.825		467	0.28492	0.29171	0.27268	0.27234
701	-238.8	-29.2832	81.2201	142.542		468	0.27231	0.27501	0.26041	0.26021
700	-232.084	-31.4778	88.9774	148.724		469	0.26143	0.263	0.24451	0.24774
699	-226.797	-45.6717	90.8463	133.41		470	0.2471	0.25291	0.22985	0.23473
698	-220.915	-30.5576	95.7494	109.31		471	0.23666	0.2443	0.22061	0.22079
697	-217.083	-27.4063	97.736	155.96		472	0.22637	0.22812	0.2126	0.20841
696	-224.558	-31.956	90.8333	147.639		473	0.21408	0.21297	0.20124	0.19824
695	-221.491	-34.644	86.1249	140.866		474	0.20188	0.20049	0.19047	0.18988
694	-214.543	-14.1084	90.6774	136.784		475	0.19146	0.1936	0.18018	0.18112
693	-206.837	-21.8109	90.9126	135.714		476	0.18068	0.18369	0.17271	0.17166
692	-195.945	-24.4614	99.5991	163.593		477	0.17225	0.17345	0.16288	0.16291
691	-202.024	-32.6022	89.1515	135.257		478	0.16349	0.16464	0.15339	0.15446
690	-196.676	-31.1211	86.4667	125.531		479	0.15585	0.1595	0.1445	0.14579
689	-188.201	-13.9041	93.0482	151.038		480	0.14701	0.14968	0.1364	0.1378
688	-178.963	-13.4281	91.7873	141.183		481	0.13967	0.13935	0.12866	0.13039
687	-166.041	-7.04243	95.349	156.658		482	0.13095	0.13209	0.1241	0.1234
686	-133.379	-15.9296	102.724	165.81		483	0.12476	0.12812	0.11963	0.11666
685	-111.296	-0.52807	106.183	156.132		484	0.11844	0.12127	0.11145	0.11115
684	-93.2659	18.2845	107.52	159.569		485	0.11254	0.11502	0.10418	0.1049
683	-70.0147	20.7692	103.786	147.774		486	0.10783	0.10743	0.0989	0.09813
682	-50.1427	24.9412	99.2962	155.974		487	0.10373	0.1012	0.09526	0.09221
681	-26.0877	30.5397	99.7447	167.743		488	0.09856	0.0942	0.08874	0.08748
680	11.4731	40.3095	109.469	176.804		489	0.09128	0.09012	0.0824	0.08248
679	44.4386	36.6453	107.174	169.48		490	0.08373	0.08727	0.07741	0.07775
678	80.4042	59.1679	117.026	179.8		491	0.0784	0.08316	0.07495	0.07455
677	115.344	81.5475	124.823	194.34		492	0.07455	0.07881	0.07034	0.07243
676	129.001	82.5674	115.404	174.325		493	0.07086	0.07379	0.06506	0.06892
675	166.08	72.202	109.084	176.715		494	0.06778	0.07044	0.06222	0.0645
674	185.745	86.2497	108.071	164.734		495	0.06544	0.06464	0.05971	0.05981
673	206.195	101.634	111.579	178.775		496	0.06179	0.06043	0.05631	0.0568
672	221.633	103.672	114.354	185.294		497	0.05803	0.05646	0.05396	0.05434
671	218.985	90.4889	112.33	176.944		498	0.05535	0.05444	0.05154	0.05236
670	211.648	95.0799	113.251	170.952		499	0.05341	0.05231	0.04876	0.04951
669	192.546	90.1536	109.546	164.198		500	0.05078	0.05042	0.04554	0.04624
668	167.798	81.8476	108.843	155.243		501	0.0477	0.04761	0.04454	0.04301
667	142.526	73.737	114.229	172.876		502	0.04416	0.04518	0.04265	0.0401
666	109.615	63.7588	111.53	173.491		503	0.0414	0.04297	0.03962	0.03808
665	77.9062	52.6265	115.042	168.148		504	0.03939	0.04127	0.03715	0.03663
664	39.0258	35.5187	114.532	161.893		505	0.03672	0.03815	0.03479	0.03559
663	-1.86112	22.8382	115.824	155.871		506	0.0349	0.03645	0.03269	0.03325
662	-41.9749	17.4347	114.493	159.713		507	0.03363	0.0343	0.03081	0.03068
661	-72.0788	15.5371	112.833	146.583		508	0.03314	0.03349	0.02967	0.02862
660	-86.3622	12.2359	116.869	158.06		509	0.03149	0.03084	0.02813	0.02743
659	-100.644	-3.77643	119.397	158.977		510	0.03034	0.02885	0.02622	0.02604
658	-111.566	0.1579	119.782	171.707		511	0.02759	0.02636	0.02473	0.02448
657	-137.402	-18.9066	121.042	154.111		512	0.02455	0.02546	0.02312	0.02307
656	-137.821	-20.205	119.229	129.468		513	0.02246	0.02452	0.02188	0.02184
655	-150.121	-0.19414	124.198	126.02		514	0.02126	0.0229	0.02052	0.02086
654	-159.337	-8.07751	120.779	161.627		515	0.0216	0.02096	0.01955	0.02003
653	-166.539	-10.3856	124.12	166.182		516	0.0203	0.0202	0.01866	0.01912
652	-169.588	-15.3553	122.54	156.514		517	0.01896	0.0193	0.01825	0.01766
651	-172.678	-19.9256	126.455	145.94		518	0.01795	0.01743	0.01705	0.01615
650	-180.352	-37.4506	125.001	134.448		519	0.01866	0.01591	0.016	0.01544
649	-178.658	-39.7167	124.408	136.914		520	0.01731	0.01543	0.01445	0.01511
648	-178.047	-18.2471	126.932	147.099		521	0.01604	0.01528	0.01408	0.01442
647	-188.412	-10.0699	127.437	153.809		522	0.01537	0.01494	0.01336	0.01318
646	-171.622	-3.02845	131.364	163.975		523	0.01426	0.014	0.01291	0.01239
645	-156.768	-12.1268	131.471	163.532		524	0.01303	0.01318	0.01178	0.01183
644	-164.856	-17.5358	133.352	159.355		525	0.01223	0.01263	0.01137	0.01157
643	-170.718	-19.2791	132.567	146.266		526	0.01217	0.01218	0.01113	0.01099
642	-171.707	-30.9324	132.412	148.124		527	0.01143	0.01124	0.01097	0.01014
641	-173.728	-8.03611	135.126	154.256		528	0.01055	0.01057	0.01002	0.00891
640	-169.935	-4.1336	136.175	147.765		529	0.00993	0.01028	0.0089	0.00814
639	-170.998	-12.5174	136.522	162.014		530	0.0092	0.00969	0.00825	0.00836
638	-171.044	-20.6575	139.497	205.3		531	0.00872	0.00886	0.00803	0.00867
637	-178.455	-24.7251	136.991	160.952		532	0.00875	0.00874	0.00795	0.00828
636	-183.915	-21.7152	138.397	148.794		533	0.0086	0.00875	0.00763	0.00716
635	-184.157	-21.6325	140.176	132.316		534	0.00795	0.00779	0.00755	0.00654
634	-186.644	-20.6575	141.944	169.96		535	0.00712	0.00695	0.00694	0.00614
633	-185.301	-22.1936	140.778	153.604		536	0.00677	0.00636	0.00676	0.00597
632	-188.989	-26.9487	141.138	176.212		537	0.00628	0.00639	0.00591	0.00571
631	-194.457	-32.093	140.455	157.124		538	0.00588	0.00614	0.00557	0.00557
630	-200.426	-32.5996	142.741	149.152		539	0.00548	0.00615	0.00497	0.00524
629	-201.685	-35.4581	145.858	153.012		540	0.00491	0.0053	0.00517	0.00503
628	-203.065	-23.5228	146.874	154.321		541	0.00461	0.00518	0.00489	0.00484
627	-196.597	-22.5298	147.18	156.849		542	0.00452	0.00488	0.00484	0.00461
626	-186.808	-29.6502	145.227	159.778		543	0.0045	0.00491	0.00436	0.00423
625	-180.139	-38.9674	146.314	156.775		544	0.00441	0.00435	0.00425	0.00409
624	-192.51	-24.8208	145.03	149.548		545	0.00418	0.00426	0.00407	0.00403
623	-202.788	-26.5376	143.97	130.227		546	0.00392	0.00365	0.00391	0.00383
622	-210.147	-28.306	148.563	138.641		547	0.00349	0.00324	0.00393	0.00338
621	-188.876	-20.5618	154.682	154.088		548	0.00316	0.00296	0.00396	0.00324
620	-179.883	-22.4781	155.154	149.762		549	0.00317	0.00327	0.00404	0.00328
619	-189.88	-29.6994	151.606	147.341		550	0.00318	0.00291	0.00372	0.00321
618	-195.894	-30.7928	152.726	159.206		551	0.00343	0.00267	0.003	0.00282
617	-192.753	-27.1814	152.073	148.165		552	0.00315	0.00257	0.00238	0.00257
616	-168.609	-19.5739	157.385	151.029		553	0.00294	0.00277	0.00232	0.00242
615	-181.063	-20.1791	158.931	145.8		554	0.00225	0.00232	0.00257	0.00222
614	-182.586	-17.1711	158.904	155.368		555	0.00214	0.00207	0.00237	0.00192
613	-178.299	-22.0307	157.995	159.732		556	0.00215	0.00233	0.00207	0.00178
612	-176.039	-25.4051	156.161	158.256		557	0.00237	0.00227	0.00166	0.00187
611	-172.611	-28.9497	154.196	144.986		558	0.00196	0.0021	0.00176	0.002
610	-164.569	-28.6214	157.965	145.111		559	0.00159	0.00151	0.00187	0.00195
609	-164.042	-24.8027	158.165	138.497		560	0.00176	0.00179	0.00172	0.00169
608	-164.543	-20.4636	163.976	143.841		561	0.0019	0.00159	0.00138	0.00141
607	-160.388	-12.8951	167.19	148.92		562	0.00173	0.00156	0.0013	0.00123
606	-161.504	-18.6092	158.932	166.63		563	0.00127	0.00131	0.00152	0.00123
605	-160.455	-24.5803	156.256	162.186		564	0.00131	0.00159	0.00167	0.00126
604	-166.983	-31.6743	158.26	148.799		565	0.00137	0.0016	0.00157	0.00111
603	-164.713	-26.0541	164.773	147.593		566	0.00143	0.00142	0.00141	0.000975531
602	-168.622	-20.942	167.884	148.584		567	0.00105	0.00125	0.00132	0.00104
601	-173.862	-20.2748	169.626	147.141		568	0.000725036	0.00151	0.00119	0.00103
600	-183.5	-21.3894	167.738	154.079		569	0.00112	0.0015	0.00101	0.00074752
599	-188.432	-28.8747	164.129	151.061		570	0.00122	0.00139	0.00129	0.000586589
598	-183.666	-33.2303	163.778	149.478		571	0.00117	0.00102	0.00171	0.000595779
597	-196.915	-34.1995	167.363	148.99		572	0.000616529	0.00102	0.00136	0.000639515
596	-190.855	-33.8893	169.888	142.351		573	0.000850897	0.000638145	0.00091703	0.000486167
595	-206.26	-34.9697	175.311	154.81		574	0.000546517	0.00102	0.000576956	0.000437212
594	-201.97	-35.3056	177.203	155.96		575	0.000559682	0.000977263	0.000821442	0.000590398
593	-196.176	-34.6776	166.617	144.045		576	0.000312947	0.00095628	0.000567765	0.000973166
592	-203.681	-32.9511	167.338	154.689		577	0.000541132	0.000744398	0.000629931	0.00117
591	-213.067	-41.4324	167.735	143.063		578	0.000579828	0.000993067	0.000652157	0.000899509
590	-212.941	-37.9622	169.295	139.037		579	0.000521784	0.000630288	0.000693266	0.000475166
589	-202.96	-34.153	176.417	139.111		580	0.000317534	0.000308045	0.000779413	0.00036433
588	-210.16	-49.1097	178.831	126.006		581	0.000260189	0.000370815	0.00101	0.000535983
587	-215.305	-57.1947	176.022	127.816		582	0.000494757	0.000742702	0.000942097	0.000513208
586	-219.008	-44.7573	174.025	162.047		583	0.00091672	0.00078556	0.000500753	0.000250032
585	-212.039	-17.3858	173.436	116.957		584	0.00106	0.000687254	0.000594169	0.000162736
584	-220.853	-29.901	175.787	141.411		585	0.000439027	0.000480997	0.000769135	0.000384863
583	-211.803	-40.7761	179.742	189.434		586	0.000189749	0.000293849	0.000947528	0.000512196
582	-209.675	-39.7271	182.608	167.524		587	0.000483108	0.000227418	0.000740643	0.00030024
581	-215.341	-38.1224	184.505	159.052		588	0.000643127	0.000313492	0.000653744	0.000149885
580	-219.369	-38.6134	182.707	149.599		589	0.000315739	0.000356261	0.0003186	0.000293681
579	-218.882	-57.5174	175.065	143.324		590	0.000326909	0.000316439	0.000213988	0.000457243
578	-213.949	-45.4651	174.82	140.219		591	0.000643077	0.000475461	0	0.000391477
577	-217.95	-14.5896	178.361	140.452		592	0.000483407	0.00076306	0.000205548	0.000353124
576	-221.968	-36.5073	182.974	134.722		593	0.000261007	0.000683236	0.000462567	0.000426038
575	-218.362	-35.1144	189.001	130.348		594	1.86597e-05	0.00028233	0.000598012	0.000432336
574	-240.329	-38.125	185.959	123.759		595	0.000199173	0	0.000483289	0.000218945
573	-225.111	-43.928	182.923	158.004		596	0.000302774	0.00015054	0.000277741	8.16643e-05
572	-232.022	-50.1272	178.575	126.988		597	0.00074581	0.000134647	0.000117981	0.0002466
571	-220.315	-46.2194	180.533	117.548		598	0.000532934	0.000121075	0.00018633	0.000483945
570	-225.783	-49.0838	186.775	166.956		599	0.000338249	0.000160362	0.000392965	0.000366942
569	-232.266	-53.1435	182.338	143.831		600	0	0.000246972	0.000768383	0
568	-234.125	-54.494	177.445	123.145			--	--	--	--
567	-226.702	-59.051	181.333	154.209			--	--	--	--
566	-222.27	-58.594	188.217	153.878			--	--	--	--
565	-226.21	-44.9174	189.203	140.317			--	--	--	--
564	-227.929	-35.838	189.076	129.226			--	--	--	--
563	-229.627	-43.6981	186.455	128.444			--	--	--	--
562	-248.921	-71.764	168.019	105.203			--	--	--	--
561	-232.762	-72.5406	175.291	132.828			--	--	--	--
560	-229.069	-56.5389	182.104	138.939			--	--	--	--
559	-230.045	-50.1918	187.223	141.718			--	--	--	--
558	-231.904	-34.4398	195.509	139.716			--	--	--	--
557	-231.846	-36.3497	197.254	137.152			--	--	--	--
556	-234.501	-48.4717	189.338	133.317			--	--	--	--
555	-234.043	-52.4385	190.915	130.655			--	--	--	--
554	-237.287	-54.9872	186.182	110.77			--	--	--	--
553	-194.598	-25.3741	220.678	169.406			--	--	--	--
552	-212.37	-42.2384	205.066	119.925			--	--	--	--
551	-224.261	-50.636	197.199	148.384			--	--	--	--
550	-236.073	-52.5987	194.445	177.586			--	--	--	--
549	-237.151	-66.1956	190.357	143.477			--	--	--	--
548	-235.787	-53.8201	186.879	129.156			--	--	--	--
547	-232.867	-38.0553	189.776	102.952			--	--	--	--
546	-235.036	-50.2899	194.6	115.91			--	--	--	--
545	-241.599	-53.9853	197.255	241.593			--	--	--	--
544	-246.36	-52.2888	196.997	197.395			--	--	--	--
543	-249.2	-58.687	190.65	172.55			--	--	--	--
542	-244.704	-59.2626	190.983	158.759			--	--	--	--
541	-243.557	-62.5435	188.563	142.095			--	--	--	--
540	-240.728	-59.162	196.095	150.126			--	--	--	--
539	-241.401	-57.1482	195.74	144.688			--	--	--	--
538	-245.077	-56.0923	201.123	141.993			--	--	--	--
537	-251.537	-57.9383	199.642	132.037			--	--	--	--
536	-259.892	-61.5833	193.066	134.499			--	--	--	--
535	-246.101	-61.7692	194.26	139.726			--	--	--	--
534	-241.148	-61.2297	192.016	146.033			--	--	--	--
533	-245.93	-59.7196	195.741	150.47			--	--	--	--
532	-246.971	-57.1896	197.626	156.519			--	--	--	--
531	-247.278	-57.0011	200.432	144.697			--	--	--	--
530	-249.814	-64.2574	193.75	130.496			--	--	--	--
529	-248.33	-63.9786	194.637	142.048			--	--	--	--
528	-252.066	-75.2984	191.603	145.493			--	--	--	--
527	-238.698	-65.6872	194.678	154.921			--	--	--	--
526	-243.797	-61.2865	197.532	162.568			--	--	--	--
525	-251.539	-47.7072	201.165	156.914			--	--	--	--
524	-257.111	-55.612	204.772	151.951			--	--	--	--
523	-254.592	-56.9004	196.956	148.105			--	--	--	--
522	-250.774	-84.0365	192.659	150.866			--	--	--	--
521	-251.693	-51.8343	195.414	157.566			--	--	--	--
520	-249.052	-59.2988	195.625	161.339			--	--	--	--
519	-247.711	-56.1129	197.212	168.297			--	--	--	--
518	-255.513	-55.9554	202.749	165.46			--	--	--	--
517	-253.051	-61.4672	196.953	155.443			--	--	--	--
516	-266.978	-62.7862	195.416	157.194			--	--	--	--
515	-254.098	-71.6892	193.426	159.22			--	--	--	--
514	-248.23	-57.3109	194.351	170.566			--	--	--	--
513	-259.902	-71.9988	197.818	176.995			--	--	--	--
512	-249.218	-53.0351	199.679	178.947			--	--	--	--
511	-258.449	-85.3644	196.993	172.415			--	--	--	--
510	-262.306	-23.6805	197.621	164.72			--	--	--	--
509	-254.277	-53.895	197.042	168.078			--	--	--	--
508	-257.516	-78.2674	191.734	172.131			--	--	--	--
507	-248.192	-59.3582	200.377	188.761			--	--	--	--
506	-256.457	-57.0863	196.547	188.083			--	--	--	--
505	-254.704	-54.3985	201.253	196.766			--	--	--	--
504	-257.651	-64.1257	197.951	180.287			--	--	--	--
503	-263.938	-75.4119	192.81	171.451			--	--	--	--
502	-258.49	-63.594	197.532	185.582			--	--	--	--
501	-249.553	-53.9776	194.69	195.216			--	--	--	--
500	-254.73	-52.9524	199.673	211.119			--	--	--	--
499	-259.237	-59.8719	195.128	204.577			--	--	--	--
498	-259.948	-64.487	196.891	205.237			--	--	--	--
497	-243.782	-66.9181	192.381	190.126			--	--	--	--
496	-257.981	-55.4313	191.089	188.292			--	--	--	--
495	-258.836	-60.3572	195.593	208.016			--	--	--	--
494	-254.796	-53.9053	194.236	215.279			--	--	--	--
493	-255.149	-66.5078	193.167	220.206			--	--	--	--
492	-255.042	-64.438	194.765	221.505			--	--	--	--
491	-263.693	-60.969	196.239	214.255			--	--	--	--
490	-272.432	-67.8549	190.225	207.489			--	--	--	--
489	-276.396	-59.5389	193.797	218.618			--	--	--	--
488	-273.219	-62.4867	192.291	222.226			--	--	--	--
487	-252.407	-57.0992	193.054	226.604			--	--	--	--
486	-265.764	-60.5456	189.625	229.893			--	--	--	--
485	-264.549	-62.2002	190.215	232.097			--	--	--	--
484	-261.465	-62.6545	188.852	232.034			--	--	--	--
483	-259.895	-87.4503	189.524	233.408			--	--	--	--
482	-260.306	-52.9034	190.462	233.63			--	--	--	--
481	-260.255	-62.8713	186.672	234.013			--	--	--	--
480	-254.937	-62.1693	190.272	257.634			--	--	--	--
479	-266.255	-65.9788	182.804	247.187			--	--	--	--
478	-261.184	-80.4107	185.095	253.052			--	--	--	--
477	-266.372	-60.4269	182.863	244.949			--	--	--	--
476	-266.608	-45.4599	186.177	241.638			--	--	--	--
475	-260.588	-79.5106	184.556	246.792			--	--	--	--
474	-260.987	-86.0167	185.886	259.392			--	--	--	--
473	-248.709	-33.9669	184.259	268.764			--	--	--	--
472	-262.263	-51.2765	183.727	270.583			--	--	--	--
471	-273.04	-66.1981	175.832	251.285			--	--	--	--
470	-277.368	-66.4614	180.854	254.235			--	--	--	--
469	-272.831	-66.7788	178.245	247.014			--	--	--	--
468	-263.245	-61.4104	181.694	273.432			--	--	--	--
467	-266.782	-65.6975	174.486	276.344			--	--	--	--
466	-269.671	-67.9891	176.681	282.3			--	--	--	--
465	-278.037	-70.2159	171.377	273.735			--	--	--	--
464	-285.028	-70.3708	172.41	271.696			--	--	--	--
463	-286.012	-68.9438	178.074	270.914			--	--	--	--
462	-279.317	-70.3682	176.332	276.652			--	--	--	--
461	-272.567	-60.7599	176.089	286.175			--	--	--	--
460	-262.93	-64.9181	169.028	284.946			--	--	--	--
459	-276.028	-80.6041	168.319	281.151			--	--	--	--
458	-294.433	-91.6188	161.311	289.259			--	--	--	--
457	-233.974	-35.8535	165.236	288.278			--	--	--	--
456	-296.828	-55.3177	167.764	290.866			--	--	--	--
455	-259.46	-65.1762	170.569	264.649			--	--	--	--
454	-248.842	-64.0689	173.999	287.373			--	--	--	--
453	-259.176	-64.0638	166.255	281.293			--	--	--	--
452	-270.888	-70.8558	157.252	281.604			--	--	--	--
451	-284.612	-76.9467	154.018	278.191			--	--	--	--
450	-282.072	-87.0455	159.211	286.483			--	--	--	--
449	-276.343	-57.7266	163.723	299.428			--	--	--	--
448	-268.283	-57.866	166.754	315.09			--	--	--	--
447	-269.579	-63.403	160.862	320.657			--	--	--	--
446	-273.81	-70.8481	157.414	328.011			--	--	--	--
445	-281.602	-74.6458	150.253	310.207			--	--	--	--
444	-291.013	-78.3654	149.371	308.059			--	--	--	--
443	-295.935	-70.5901	157.943	319.249			--	--	--	--
442	-277.81	-75.3861	155.293	320.507			--	--	--	--
441	-272.046	-69.6457	158.716	335.329			--	--	--	--
440	-255.789	-72.1098	150.892	338.611			--	--	--	--
439	-271.003	-72.1046	152.467	349.88			--	--	--	--
438	-277.692	-96.9926	144.447	337.324			--	--	--	--
437	-282.438	-68.4587	148.905	331.746			--	--	--	--
436	-286.576	-57.3703	153.683	323.411			--	--	--	--
435	-267.354	-79.0618	155.154	336.945			--	--	--	--
434	-265.802	-67.5968	152.073	339.731			--	--	--	--
433	-264.493	-61.3355	150.673	344.85			--	--	--	--
432	-278.295	-51.8085	147.961	353.156			--	--	--	--
431	-264.761	-56.2627	146.771	343.027			--	--	--	--
430	-251.913	-53.0454	156.531	414.543			--	--	--	--
429	-257.58	-51.3204	162.853	406.106			--	--	--	--
428	-249.515	-41.9491	169.483	395.464			--	--	--	--
427	-227.827	-46.8083	177.752	394.228			--	--	--	--
426	-221.314	-25.4465	184.522	402.2			--	--	--	--
425	-210.319	-31.4365	191.943	407.967			--	--	--	--
424	-189.561	29.3551	209.668	414.247			--	--	--	--
423	-155.3	44.4139	229.325	436.041			--	--	--	--
422	-137.618	65.2218	257.994	464.487			--	--	--	--
421	-102.857	114.539	295.688	506.89			--	--	--	--
420	-70.4843	145.524	325.723	547.641			--	--	--	--
419	-26.1239	192.376	371.933	588.044			--	--	--	--
418	32.0031	259.201	424.746	636.931			--	--	--	--
417	109.154	340.371	499.83	706.559			--	--	--	--
416	198.132	404.553	593.777	789.147			--	--	--	--
415	310.156	567.863	701.589	895.673			--	--	--	--
414	441.565	697.179	828.537	1023.23			--	--	--	--
413	590.964	846.538	975.287	1155			--	--	--	--
412	773.86	1041.24	1157.49	1325.46			--	--	--	--
411	981.107	1244.33	1374.17	1526.64			--	--	--	--
410	1233.45	1551.35	1631.34	1761.26			--	--	--	--
409	1526.88	1833.55	1932.62	2044.42			--	--	--	--
408	1862.01	2204.04	2279.18	2364.96			--	--	--	--
407	2258.14	2618.52	2678.84	2738.87			--	--	--	--
406	2702.34	3041.38	3131.94	3154.51			--	--	--	--
405	3200.47	3597.11	3651.94	3631.27			--	--	--	--
404	3778.16	4248.03	4247.59	4188.29			--	--	--	--
403	4415.95	4902.81	4923.16	4805.2			--	--	--	--
402	5155.2	5610.83	5683.38	5489.69			--	--	--	--
401	5957.68	6448.19	6513.91	6251.92			--	--	--	--
400	6815.35	7402.69	7435.85	7104.98			--	--	--	--
399	7741.71	8425.87	8439.77	8016.96			--	--	--	--
398	8764.22	9494.88	9539.29	9029.31			--	--	--	--
397	9924.28	10655.5	10742.9	10130.8			--	--	--	--
396	11121.8	11897.5	12021.5	11294.5			--	--	--	--
395	12390.3	13224.3	13385.5	12530.1			--	--	--	--
394	13720.4	14613.6	14825.3	13819.3			--	--	--	--
393	15126.1	16059.7	16318.6	15160.8			--	--	--	--
392	16598.9	17607.2	17920.2	16632.2			--	--	--	--
391	18124.7	19204	19587.2	18150.8			--	--	--	--
390	19696.9	20840.4	21291.9	19693.8			--	--	--	--
389	21307.8	22520.5	23065.4	21299.8			--	--	--	--
388	22957.7	24209.5	24835.2	22881.9			--	--	--	--
387	24584	25894.1	26630.7	24499.7			--	--	--	--
386	26205.2	27596.6	28427.4	26125.1			--	--	--	--
385	27840.4	29270.2	30210.9	27723.4			--	--	--	--
384	29405.8	30884.6	31951.6	29285.5			--	--	--	--
383	30905.6	32438.4	33630.9	30785.8			--	--	--	--
382	32337.6	33901.1	35228.2	32229.1			--	--	--	--
381	33616.3	35204.1	36682.4	33525.2			--	--	--	--
380	34696.8	36319.2	37945.2	34650.5			--	--	--	--
379	35627	37250.1	39039.4	35609.8			--	--	--	--
378	36356.2	37999.9	39926	36381.8			--	--	--	--
377	36890	38550.4	40591.7	36991.3			--	--	--	--
376	37214.8	38864.8	41045.2	37379.8			--	--	--	--
375	37328.9	38971.6	41246.5	37563.9			--	--	--	--
374	37257.8	38869.4	41234.7	37538.5			--	--	--	--
373	37017.9	38581.5	41039.9	37349.5			--	--	--	--
372	36646	38198.3	40669.2	37014			--	--	--	--
371	36142.2	37674.2	40159.2	36546.9			--	--	--	--
370	35547.7	37029.5	39532.8	35986.5			--	--	--	--
369	34876.5	36341.8	38815.8	35316.4			--	--	--	--
368	34175.7	35582.8	38047.8	34614			--	--	--	--
367	33407.9	34767	37196.2	33843.2			--	--	--	--
366	32606.6	33920	36314.4	33054.1			--	--	--	--
365	31791.1	33052.9	35413.4	32227.7			--	--	--	--
364	30935.3	32172.7	34470.8	31376			--	--	--	--
363	30058.5	31244.6	33497.4	30500.3			--	--	--	--
362	29172.9	30322.4	32521.3	29608.2			--	--	--	--
361	28251.5	29342.3	31487.9	28680.8			--	--	--	--
360	27314.7	28356.4	30456.5	27732.1			--	--	--	--
359	26346	27331.3	29380.8	26761.7			--	--	--	--
358	25369.8	26322.8	28302.3	25797.9			--	--	--	--
357	24378.9	25288.8	27205.2	24799.9			--	--	--	--
356	23371.1	24242.1	26090.9	23798.9			--	--	--	--
355	22354.1	23164.5	24959.3	22737.9			--	--	--	--
354	21322.4	22067.8	23810	21699			--	--	--	--
353	20291.4	20993.3	22655.3	20644.8			--	--	--	--
352	19262.9	19914.5	21513	19592.6			--	--	--	--
351	18219	18826	20355.3	18533.4			--	--	--	--
350	17196.6	17756.3	19221.5	17496.8			--	--	--	--
349	16137.6	16660.9	18045.7	16407.7			--	--	--	--
348	15135.1	15585.6	16916.1	15354.5			--	--	--	--
347	14171.3	14583.6	15849.9	14383.6			--	--	--	--
346	13228	13594.6	14806.7	13425.7			--	--	--	--
345	12323.7	12639	13772.5	12466.1			--	--	--	--
344	11439.8	11720.1	12792.1	11584.2			--	--	--	--
343	10599.9	10837.3	11851.5	10723.4			--	--	--	--
342	9769.74	9982.43	10924.2	9846.15			--	--	--	--
341	9000.1	9161.81	10047.2	9055.6			--	--	--	--
340	8251.54	8404.79	9220.08	8272.97			--	--	--	--
339	7556.22	7665.05	8423.62	7526.27			--	--	--	--
338	6896.98	6962.39	7678.56	6809.8			--	--	--	--
337	6308.52	6333.65	7025.64	6181.29			--	--	--	--
336	5772.42	5760.89	6417.35	5606.52			--	--	--	--
335	5286.64	5243.94	5871.79	5078.2			--	--	--	--
334	4864.49	4781.88	5390.01	4606.67			--	--	--	--
333	4491.83	4381.78	4970.14	4200.17			--	--	--	--
332	4156.16	4027.08	4595.98	3831.14			--	--	--	--
331	3871.51	3709.87	4264.36	3485.55			--	--	--	--
330	3635.79	3464.72	3986.73	3204.4			--	--	--	--
329	3434.72	3253.17	3754.74	2973.39			--	--	--	--
328	3244.2	3062.06	3542.49	2771.53			--	--	--	--
327	3114.32	2925.26	3382.69	2616.92			--	--	--	--
326	2996.56	2800.33	3243.61	2476.17			--	--	--	--
325	2897.03	2695.41	3123.24	2344.1			--	--	--	--
324	2831.84	2624.28	3039.71	2240.93			--	--	--	--
323	2777.66	2558.98	2976.42	2138.78			--	--	--	--
322	2772.3	2528.5	2961.24	2093.27			--	--	--	--
321	2801.66	2531.36	2966.45	2140.75			--	--	--	--
320	2858.61	2572.06	3021.72	2247.86			--	--	--	--
319	2953.5	2652.55	3100.27	2441.17			--	--	--	--
318	3077.03	2746.56	3208.68	2482.88			--	--	--	--
317	3226.74	2872.41	3346.69	2580.35			--	--	--	--
316	3424.84	3054.88	3529.97	2708.81			--	--	--	--
315	3646.97	3277.4	3750.54	2875.56			--	--	--	--
314	3937.28	3558.69	4023.89	3082.8			--	--	--	--
313	4331.6	3961.86	4394.73	3379.28			--	--	--	--
312	4874.33	4496.54	4887.32	3809.03			--	--	--	--
311	5613.15	5231.33	5567.02	4414.06			--	--	--	--
310	6575.19	6188.78	6452.28	5241.06			--	--	--	--
309	7738.71	7364.89	7573.16	6285.09			--	--	--	--
308	9020.43	8656.02	8876.81	7502.81			--	--	--	--
307	10283.3	9929.86	10254.4	8798.59			--	--	--	--
306	11317.7	10967	11517.1	9943.33			--	--	--	--
305	11952.4	11597	12470.2	10743.5			--	--	--	--
304	12095.6	11712.4	12924.1	11003.3			--	--	--	--
303	11842.8	11424.3	12890.3	10730.2			--	--	--	--
302	11385	10937.9	12510.9	10065.5			--	--	--	--
301	10927.5	10436.1	11986	10036.1			--	--	--	--
300	10612.7	10084.8	11506.5	10000.8			--	--	--	--
299	10471.8	9908.92	11183.6	9900.92			--	--	--	--
298	10498.4	9908.69	11032.7	9900.69			--	--	--	--
297	10655.7	10027.2	11051.2	10027.2			--	--	--	--
296	10846.3	10192.4	11138.9	10192.4			--	--	--	--
295	11031.5	10301.3	11252.5	10301.3			--	--	--	--
294	11080.3	10297.1	11274.6	10297.1			--	--	--	--
293	10931.3	10081.8	11127.6	10081.8			--	--	--	--
292	10566.3	9647.44	10739.5	9647.44			--	--	--	--
291	9965.94	9012.12	10146.6	9012.12			--	--	--	--
290	9239.03	8276.95	9410.46	8276.95			--	--	--	--
289	8461.84	7485.97	8586.05	7485.97			--	--	--	--
288	7637.13	6642.89	7699.81	6642.89			--	--	--	--
287	6759.9	5735.39	6730.38	5735.39			--	--	--	--
286	5859.41	4798.59	5740.86	4798.59			--	--	--	--
285	4976.02	3867.58	4742.97	3867.58			--	--	--	--
284	3965.78	2857.01	3667.59	2857.01			--	--	--	--
283	2875.01	1754.88	2492.02	1754.88			--	--	--	--
282	1065.18	-115.905	497.917	-115.905			--	--	--	--
							--	--	--	--

## Sheet: Figure 3 (c)
Prompt lifetime						Delayed lifetime
photon counts	DPA-BO	d-DPA-BO	DPA-d-BO	d-DPA-d-BO		photon counts	DPA-BO	d-DPA-BO	DPA-d-BO	d-DPA-d-BO
0	0	0	0	0			Nomalized	Nomalized	Nomalized	Nomalized
200	0	0	0	0		0	1	1	1	1
400	1	0	0	1		200	0.1233	0.08225	0.11865	0.12075
600	0	0	0	0		400	0.15781	0.10492	0.15442	0.15865
800	2	0	0	0		600	0.16197	0.10913	0.15325	0.15726
1000	1	0	3	0		800	0.14158	0.09488	0.13483	0.13654
1200	2	1	1	0		1000	0.1056	0.06881	0.09853	0.0998
1400	0	1	1	2		1200	0.06947	0.04432	0.06536	0.06587
1600	1	0	2	0		1400	0.04767	0.03044	0.04524	0.04565
1800	0	0	0	3		1600	0.03525	0.02154	0.03369	0.03346
2000	0	2	3	2		1800	0.02611	0.01546	0.02504	0.02451
2200	0	1	0	4		2000	0.01872	0.01171	0.01813	0.01851
2400	0	2	2	2		2200	0.01451	0.00832	0.01337	0.01346
2600	2	1	2	3		2400	0.01077	0.00616	0.0102	0.01076
2800	0	2	1	4		2600	0.0087	0.00454	0.00866	0.00806
3000	4	1	2	5		2800	0.00692	0.00371	0.00671	0.00698
3200	2	4	4	3		3000	0.00612	0.00301	0.00601	0.00571
3400	3	5	4	2		3200	0.0053	0.00286	0.00545	0.00542
3600	5	2	6	1		3400	0.00521	0.00227	0.00499	0.00479
3800	5	5	3	4		3600	0.00487	0.0022	0.00497	0.00473
4000	3	6	6	5		3800	0.00463	0.00201	0.00451	0.00422
4200	6	1	9	5		4000	0.00451	0.00165	0.00408	0.00418
4400	3	5	2	9		4200	0.00435	0.00176	0.00394	0.00373
4600	6	6	7	3		4400	0.00434	0.00168	0.00384	0.00388
4800	6	6	4	6		4600	0.00426	0.00161	0.00435	0.00372
5000	4	7	6	4		4800	0.00374	0.00154	0.00373	0.00371
5200	7	7	5	6		5000	0.00407	0.00153	0.00364	0.00399
5400	12	10	9	6		5200	0.00386	0.00151	0.00371	0.00362
5600	7	3	10	14		5400	0.0039	0.00149	0.0038	0.00389
5800	10	8	18	6		5600	0.00358	0.00159	0.00379	0.0037
6000	13	9	13	21		5800	0.00376	0.00149	0.00379	0.00359
6200	17	7	14	6		6000	0.00373	0.00132	0.0033	0.00369
6400	9	12	16	16		6200	0.00377	0.00123	0.00369	0.0036
6600	13	14	15	16		6400	0.00358	0.00143	0.00343	0.00365
6800	10	11	14	19		6600	0.00361	0.00135	0.0038	0.00367
7000	17	13	20	14		6800	0.00353	0.0014	0.00353	0.00341
7200	22	19	23	19		7000	0.0038	0.0013	0.00395	0.00363
7400	16	20	17	27		7200	0.00347	0.00138	0.0032	0.00354
7600	24	24	25	22		7400	0.00344	0.00128	0.00326	0.00348
7800	28	26	32	36		7600	0.00344	0.00123	0.00365	0.00327
8000	38	30	28	44		7800	0.00361	0.00137	0.00334	0.00317
8200	28	28	30	34		8000	0.00337	0.0011	0.00343	0.00336
8400	24	31	45	32		8200	0.00335	0.00124	0.00319	0.00334
8600	33	29	41	44		8400	0.00314	0.00121	0.00316	0.00328
8800	38	50	45	50		8600	0.00343	0.00116	0.00326	0.0034
9000	44	58	52	62		8800	0.00343	0.00128	0.00337	0.00306
9200	49	52	73	79		9000	0.00329	0.00118	0.00326	0.0032
9400	64	58	81	73		9200	0.0032	0.00115	0.00328	0.00301
9600	82	65	84	82		9400	0.0034	0.00112	0.00333	0.00334
9800	74	71	89	94		9600	0.00324	0.00135	0.00301	0.00312
10000	87	84	90	111		9800	0.00334	0.00116	0.00331	0.00328
10200	100	89	100	119		10000	0.00304	0.0011	0.00303	0.00313
10400	119	100	121	119		10200	0.00325	0.0013	0.00344	0.00322
10600	113	118	127	138		10400	0.00331	0.0012	0.00318	0.00314
10800	136	133	129	135		10600	0.00336	0.0012	0.00316	0.00319
11000	148	164	141	162		10800	0.00325	0.00102	0.00325	0.00327
11200	145	148	150	178		11000	0.0033	0.00116	0.00311	0.00311
11400	141	155	170	195		11200	0.00296	0.00106	0.00323	0.00335
11600	196	141	183	209		11400	0.00315	0.00118	0.00317	0.00343
11800	176	176	219	204		11600	0.00292	0.00121	0.00308	0.00305
12000	200	198	229	203		11800	0.00324	0.00115	0.00284	0.00292
12200	210	232	218	231		12000	0.00287	0.00107	0.0033	0.0032
12400	221	230	228	278		12200	0.003	0.00101	0.00261	0.00297
12600	243	257	267	267		12400	0.00307	0.00107	0.0028	0.00262
12800	258	245	281	316		12600	0.00295	0.00116	0.00322	0.00264
13000	286	256	273	326		12800	0.00296	0.00105	0.00268	0.00295
13200	285	259	297	307		13000	0.00314	0.00107	0.00289	0.00285
13400	319	284	344	351		13200	0.00305	0.00112	0.00302	0.00258
13600	335	312	324	364		13400	0.00294	0.00116	0.00302	0.00286
13800	334	324	333	383		13600	0.00288	0.00101	0.00291	0.00279
14000	381	355	373	391		13800	0.00306	0.00107	0.00307	0.00298
14200	339	336	356	392		14000	0.00276	0.000995	0.00264	0.00257
14400	379	367	377	401		14200	0.00299	0.00087	0.00294	0.00301
14600	383	375	374	403		14400	0.003	0.00104	0.00273	0.00265
14800	371	415	402	472		14600	0.00275	0.001	0.00279	0.00273
15000	383	423	470	452		14800	0.0027	0.000995	0.00284	0.00263
15200	421	416	423	417		15000	0.00266	0.000955	0.00256	0.00282
15400	429	359	417	451		15200	0.00263	0.00109	0.00289	0.00256
15600	441	412	475	474		15400	0.0029	0.000945	0.00295	0.00276
15800	463	451	434	451		15600	0.00271	0.00095	0.0027	0.00259
16000	433	423	478	461		15800	0.00299	0.001	0.00285	0.0029
16200	457	423	459	498		16000	0.0024	0.000965	0.00289	0.00259
16400	477	415	490	471		16200	0.0028	0.00097	0.00294	0.0028
16600	442	448	490	478		16400	0.0027	0.00089	0.00269	0.00271
16800	439	424	500	500		16600	0.00271	0.00084	0.00282	0.00256
17000	463	433	458	492		16800	0.00275	0.000945	0.00257	0.00269
17200	452	411	440	483		17000	0.00263	0.00105	0.00268	0.00268
17400	454	461	444	467		17200	0.00282	0.000865	0.00293	0.00259
17600	500	444	457	499		17400	0.00264	0.00097	0.00294	0.00264
17800	456	462	466	441		17600	0.00259	0.00088	0.00231	0.00253
18000	437	500	473	465		17800	0.00264	0.000905	0.00271	0.00254
18200	433	418	433	459		18000	0.00276	0.00086	0.00248	0.00247
18400	430	436	447	466		18200	0.00253	0.00096	0.00248	0.00237
18600	448	433	462	424		18400	0.00256	0.00091	0.00258	0.00263
18800	469	418	407	443		18600	0.00229	0.000845	0.00229	0.00276
19000	372	432	397	457		18800	0.00268	0.0009	0.00222	0.00227
19200	436	401	424	438		19000	0.00257	0.000965	0.00255	0.0023
19400	433	384	354	386		19200	0.00247	0.00092	0.00245	0.00264
19600	389	398	435	415		19400	0.00256	0.000935	0.0027	0.00249
19800	402	393	418	406		19600	0.00253	0.00082	0.00224	0.00263
20000	395	377	356	420		19800	0.00236	0.000965	0.00243	0.00228
20200	354	363	375	384		20000	0.00262	0.00075	0.00241	0.00251
20400	345	350	396	383		20200	0.00256	0.000765	0.00224	0.00262
20600	364	371	358	383		20400	0.00243	0.000775	0.00243	0.00253
20800	346	342	370	375		20600	0.00264	0.000865	0.00235	0.00253
21000	334	329	319	345		20800	0.00228	0.000895	0.00222	0.0024
21200	362	361	340	348		21000	0.0024	0.000775	0.00247	0.0025
21400	306	349	339	322		21200	0.00252	0.00089	0.0024	0.00238
21600	356	322	320	331		21400	0.0025	0.000745	0.00253	0.00246
21800	321	301	315	310		21600	0.00244	0.000885	0.00246	0.00243
22000	297	303	285	317		21800	0.00235	0.00093	0.00219	0.00249
22200	263	304	302	288		22000	0.0025	0.000785	0.00224	0.0024
22400	266	305	285	299		22200	0.00256	0.000775	0.00238	0.0024
22600	251	265	241	259		22400	0.00244	0.000845	0.00231	0.00234
22800	250	275	268	274		22600	0.00251	0.000795	0.00224	0.00244
23000	238	259	240	254		22800	0.00216	0.000805	0.00229	0.00241
23200	228	240	254	281		23000	0.00225	0.000835	0.00242	0.00255
23400	209	257	255	249		23200	0.00231	0.00096	0.00251	0.00214
23600	230	251	226	278		23400	0.00234	0.00079	0.00227	0.00231
23800	204	246	232	256		23600	0.00234	0.000855	0.00237	0.00233
24000	185	221	218	226		23800	0.00234	0.000685	0.00241	0.00236
24200	193	210	218	233		24000	0.00257	0.00084	0.0026	0.00231
24400	198	200	206	212		24200	0.00225	0.00089	0.00221	0.002
24600	182	223	216	208		24400	0.00222	0.00068	0.00217	0.00245
24800	181	190	207	204		24600	0.00245	0.000875	0.00221	0.0022
25000	206	210	188	189		24800	0.00224	0.00072	0.00208	0.00223
25200	191	184	189	215		25000	0.00227	0.000795	0.00221	0.00228
25400	157	196	186	201		25200	0.00234	0.00075	0.00246	0.00236
25600	170	195	179	188		25400	0.00229	0.000785	0.00245	0.00226
25800	152	162	176	171		25600	0.00231	0.00075	0.00209	0.00215
26000	176	173	169	193		25800	0.00219	0.000715	0.00205	0.00235
26200	153	190	170	183		26000	0.00235	0.00065	0.00229	0.00197
26400	138	156	157	152		26200	0.0021	0.000715	0.00226	0.00217
26600	141	169	149	142		26400	0.00228	0.000715	0.00197	0.00225
26800	143	163	157	131		26600	0.00245	0.00068	0.00224	0.00232
27000	125	170	147	135		26800	0.00215	0.00075	0.00242	0.00203
27200	126	127	163	157		27000	0.00221	0.00086	0.00208	0.00212
27400	123	134	149	146		27200	0.00216	0.00068	0.00181	0.0022
27600	126	145	122	139		27400	0.00226	0.000815	0.00211	0.0021
27800	124	134	137	136		27600	0.00227	0.00075	0.00172	0.00207
28000	103	124	126	113		27800	0.00226	0.000685	0.00215	0.00225
28200	130	132	108	143		28000	0.00196	0.000785	0.00233	0.00211
28400	112	146	137	112		28200	0.00205	0.00066	0.00217	0.00218
28600	117	123	113	123		28400	0.00234	0.000765	0.00203	0.00212
28800	99	137	115	95		28600	0.00217	0.00071	0.00195	0.00198
29000	99	120	144	106		28800	0.00224	0.00068	0.00225	0.00221
29200	92	117	113	107		29000	0.00211	0.00061	0.00185	0.00225
29400	87	120	113	108		29200	0.0022	0.000735	0.0021	0.0019
29600	81	131	113	92		29400	0.00207	0.00065	0.00214	0.00202
29800	99	101	108	105		29600	0.00208	0.000755	0.00207	0.0021
30000	96	112	100	104		29800	0.00217	0.000715	0.00221	0.0021
30200	87	102	107	79		30000	0.00202	0.000735	0.00215	0.002
30400	107	109	93	87		30200	0.00216	0.000625	0.00192	0.00215
30600	92	104	100	110		30400	0.00215	0.000785	0.00227	0.00211
30800	73	85	85	116		30600	0.00207	0.00078	0.00206	0.00189
31000	89	95	90	88		30800	0.00204	0.000775	0.00222	0.00203
31200	91	114	78	97		31000	0.00207	0.000645	0.00188	0.00212
31400	82	93	82	87		31200	0.002	0.000635	0.00208	0.00213
31600	85	103	85	87		31400	0.00201	0.00072	0.00192	0.00187
31800	81	100	74	93		31600	0.00196	0.000735	0.00181	0.00209
32000	63	85	92	94		31800	0.00199	0.000585	0.00208	0.00193
32200	72	73	92	96		32000	0.00184	0.0006	0.00206	0.00196
32400	60	98	88	89		32200	0.00171	0.00062	0.00203	0.00209
32600	53	91	91	87		32400	0.00198	0.000755	0.00224	0.00204
32800	66	70	76	79		32600	0.00193	0.00065	0.00204	0.00222
33000	60	78	83	81		32800	0.00196	0.00074	0.00201	0.00195
33200	59	75	76	79		33000	0.00194	0.000685	0.00184	0.0021
33400	61	81	79	86		33200	0.00211	0.000695	0.00207	0.00177
33600	79	73	83	79		33400	0.00189	0.000655	0.00215	0.00192
33800	58	63	72	62		33600	0.00204	0.00064	0.00191	0.00204
34000	65	65	69	76		33800	0.00191	0.00071	0.00182	0.00187
34200	57	82	71	59		34000	0.00186	0.000545	0.00209	0.00198
34400	35	77	68	83		34200	0.00192	0.0007	0.00202	0.00191
34600	56	69	72	76		34400	0.00188	0.00061	0.00184	0.00187
34800	62	81	73	68		34600	0.00179	0.000715	0.00193	0.00189
35000	48	68	70	69		34800	0.0018	0.000715	0.00214	0.00194
35200	41	67	79	53		35000	0.00182	0.000615	0.00202	0.00193
35400	42	62	61	59		35200	0.00177	0.0006	0.00181	0.00179
35600	59	73	71	64		35400	0.00186	0.00068	0.00214	0.00186
35800	46	72	58	46		35600	0.00195	0.000595	0.0019	0.00185
36000	31	57	55	46		35800	0.00194	0.000635	0.00183	0.00196
36200	47	62	64	73		36000	0.00184	0.00068	0.00194	0.00172
36400	50	62	50	64		36200	0.00189	0.000725	0.00169	0.00173
36600	46	60	72	54		36400	0.00185	0.000615	0.00194	0.0019
36800	46	62	54	56		36600	0.00199	0.00057	0.00188	0.0018
37000	43	51	60	58		36800	0.00185	0.00056	0.00174	0.0018
37200	45	61	57	48		37000	0.00199	0.00055	0.00181	0.00166
37400	50	59	39	46		37200	0.00178	0.000665	0.00183	0.00195
37600	44	61	56	51		37400	0.00198	0.000495	0.00199	0.00185
37800	48	67	50	45		37600	0.0018	0.00058	0.00195	0.00185
38000	45	48	61	70		37800	0.00162	0.00062	0.00186	0.002
38200	44	62	67	59		38000	0.0018	0.00058	0.00189	0.00185
38400	51	39	52	60		38200	0.00198	0.00061	0.00185	0.00158
38600	29	64	46	59		38400	0.00195	0.00061	0.00184	0.00176
38800	40	68	46	47		38600	0.00168	0.000585	0.00182	0.00166
39000	31	55	39	50		38800	0.00174	0.00061	0.00195	0.0017
39200	39	60	48	41		39000	0.00181	0.000605	0.00176	0.00171
39400	45	46	51	54		39200	0.00177	0.000545	0.00162	0.00176
39600	37	57	51	54		39400	0.00195	0.000585	0.00173	0.00165
39800	39	57	50	36		39600	0.00151	0.000685	0.00189	0.00173
40000	33	60	47	51		39800	0.00174	0.00054	0.00169	0.00177
40200	38	48	53	53		40000	0.00174	0.000685	0.00176	0.00179
40400	50	52	48	56		40200	0.00165	0.00056	0.00171	0.00165
40600	35	48	48	47		40400	0.00162	0.00056	0.00166	0.00173
40800	28	45	39	42		40600	0.00167	0.000635	0.00156	0.00192
41000	27	48	39	63		40800	0.00178	0.00051	0.00155	0.00181
41200	38	35	23	48		41000	0.00174	0.00059	0.00154	0.00179
41400	26	43	46	28		41200	0.00173	0.000545	0.00185	0.00185
41600	26	38	40	43		41400	0.00175	0.00055	0.00159	0.00169
41800	37	50	45	39		41600	0.00163	0.0007	0.00159	0.0018
42000	30	57	43	46		41800	0.00163	0.000565	0.00157	0.00188
42200	26	45	45	48		42000	0.00157	0.000475	0.00178	0.00159
42400	31	36	39	50		42200	0.00174	0.000505	0.00171	0.00177
42600	31	49	42	35		42400	0.00175	0.00047	0.00174	0.00174
42800	22	53	29	32		42600	0.00156	0.000555	0.00156	0.00154
43000	24	37	44	40		42800	0.00171	0.00061	0.00179	0.00175
43200	28	37	44	35		43000	0.00159	0.0006	0.00178	0.00174
43400	25	47	34	37		43200	0.00169	0.00066	0.00151	0.00163
43600	32	39	33	42		43400	0.00157	0.000535	0.00174	0.00165
43800	33	38	36	50		43600	0.00175	0.000605	0.00161	0.00171
44000	28	43	30	35		43800	0.00168	0.000555	0.00148	0.00173
44200	31	39	43	33		44000	0.00168	0.00058	0.00171	0.00172
44400	15	43	34	28		44200	0.00166	0.00056	0.00167	0.00166
44600	31	44	38	43		44400	0.00162	0.000475	0.00183	0.00141
44800	23	36	34	37		44600	0.00182	0.00044	0.00147	0.00172
45000	18	32	35	26		44800	0.00166	0.000515	0.00176	0.00185
45200	24	30	43	35		45000	0.00163	0.00055	0.0015	0.00148
45400	27	37	26	28		45200	0.00153	0.00044	0.00181	0.00179
45600	18	27	36	31		45400	0.00148	0.000445	0.00153	0.00148
45800	22	39	37	20		45600	0.00169	0.00048	0.00161	0.00177
46000	21	36	41	27		45800	0.00159	0.000515	0.00181	0.00168
46200	22	41	24	26		46000	0.00156	0.0005	0.00166	0.00162
46400	29	38	31	42		46200	0.00154	0.000535	0.00164	0.0017
46600	21	31	32	39		46400	0.00154	0.000525	0.00161	0.00172
46800	26	35	34	30		46600	0.00164	0.000505	0.0018	0.00179
47000	25	31	25	19		46800	0.00146	0.00054	0.00159	0.0014
47200	24	48	32	30		47000	0.00153	0.000505	0.00162	0.00178
47400	19	29	29	38		47200	0.00152	0.0006	0.00154	0.00161
47600	25	28	33	24		47400	0.0016	0.000535	0.00147	0.00157
47800	24	42	22	28		47600	0.00155	0.000505	0.00134	0.00165
48000	20	29	32	29		47800	0.00157	0.000505	0.00168	0.00159
48200	24	31	25	22		48000	0.00168	0.00054	0.00168	0.00161
48400	21	36	39	35		48200	0.00152	0.00048	0.00179	0.00157
48600	21	24	30	24		48400	0.00151	0.00046	0.00133	0.0016
48800	14	39	36	30		48600	0.00175	0.000525	0.00173	0.00155
49000	30	33	32	36		48800	0.00147	0.000485	0.00168	0.00164
49200	20	35	18	23		49000	0.00154	0.00049	0.00151	0.00162
49400	20	37	33	29		49200	0.00138	0.00055	0.00161	0.00157
49600	13	21	29	28		49400	0.00144	0.00049	0.0016	0.00131
49800	17	40	17	25		49600	0.00152	0.00052	0.00135	0.00163
50000	25	26	27	32		49800	0.0016	0.000455	0.00128	0.00165
50200	30	22	26	26		50000	0.00152	0.00053	0.00146	0.00151
50400	13	29	30	29		50200	0.00167	0.000445	0.00147	0.0016
50600	17	34	26	37		50400	0.0013	0.00053	0.00152	0.00147
50800	25	26	26	25		50600	0.00152	0.000465	0.00155	0.00132
51000	32	29	25	23		50800	0.00154	0.00048	0.00183	0.00163
51200	20	29	31	29		51000	0.00139	0.00042	0.00156	0.00162
51400	12	30	22	19		51200	0.00166	0.000565	0.00143	0.00154
51600	11	20	26	26		51400	0.0016	0.00052	0.00153	0.00141
51800	14	26	19	28		51600	0.00153	0.000445	0.00151	0.00162
52000	15	18	19	29		51800	0.00158	0.00052	0.0014	0.00142
52200	18	32	25	26		52000	0.00155	0.00048	0.0014	0.00155
52400	23	20	34	19		52200	0.0015	0.000535	0.00133	0.00149
52600	11	24	25	36		52400	0.00161	0.000455	0.00147	0.00165
52800	13	27	19	25		52600	0.0015	0.000485	0.00148	0.00148
53000	8	26	22	30		52800	0.00144	0.000395	0.00154	0.00147
53200	18	19	17	24		53000	0.00144	0.000455	0.0016	0.00138
53400	13	15	28	18		53200	0.00161	0.00041	0.00176	0.00158
53600	12	29	14	16		53400	0.00138	0.000535	0.00129	0.00152
53800	11	25	24	14		53600	0.00131	0.0005	0.00146	0.00133
54000	14	18	16	29		53800	0.00153	0.00043	0.00168	0.00162
54200	17	14	25	14		54000	0.00145	0.00043	0.0016	0.00149
54400	12	24	28	16		54200	0.00141	0.000425	0.00154	0.0015
54600	14	20	26	24		54400	0.00144	0.000515	0.00136	0.00162
54800	15	16	17	22		54600	0.00137	0.000445	0.00129	0.00142
55000	9	23	24	27		54800	0.00137	0.00038	0.00136	0.00136
55200	14	21	17	24		55000	0.00143	0.000455	0.00134	0.00142
55400	7	22	19	17		55200	0.00138	0.000495	0.00142	0.00155
55600	17	21	24	21		55400	0.00149	0.000495	0.00151	0.00147
55800	17	27	14	13		55600	0.00143	0.00043	0.00132	0.00138
56000	21	23	20	22		55800	0.00148	0.00048	0.00144	0.00131
56200	10	20	25	18		56000	0.00155	0.000505	0.0015	0.00147
56400	10	14	11	20		56200	0.00146	0.00048	0.00149	0.00156
56600	15	16	20	12		56400	0.00126	0.000425	0.00142	0.00136
56800	8	22	14	17		56600	0.00149	0.000425	0.00144	0.00147
57000	10	17	22	22		56800	0.00137	0.000425	0.00146	0.00149
57200	8	22	14	19		57000	0.00157	0.0004	0.00147	0.00145
57400	9	21	15	15		57200	0.0014	0.00043	0.0016	0.00146
57600	7	19	16	12		57400	0.00144	0.000405	0.0012	0.0015
57800	15	18	13	16		57600	0.0012	0.000495	0.0013	0.00136
58000	13	18	12	14		57800	0.00146	0.00047	0.00154	0.0014
58200	10	24	21	21		58000	0.0015	0.000415	0.00123	0.00137
58400	9	17	16	17		58200	0.00141	0.00042	0.00154	0.0015
58600	10	22	19	15		58400	0.00133	0.000455	0.00157	0.00137
58800	8	14	10	16		58600	0.00132	0.000425	0.00125	0.00135
59000	15	18	15	8		58800	0.00145	0.00044	0.00115	0.0014
59200	10	19	24	17		59000	0.00135	0.00042	0.00145	0.00139
59400	8	15	18	12		59200	0.00119	0.000405	0.00142	0.0015
59600	10	17	15	19		59400	0.00147	0.00044	0.00127	0.00149
59800	7	21	17	16		59600	0.00136	0.00038	0.00136	0.00126
60000	12	15	16	11		59800	0.00126	0.000435	0.00151	0.00163
60200	12	20	9	12		60000	0.0015	0.0005	0.00158	0.00139
60400	13	13	12	19		60200	0.00134	0.000495	0.00151	0.00145
60600	9	15	12	15		60400	0.00149	0.00045	0.00138	0.00144
60800	8	20	16	10		60600	0.00134	0.000355	0.00141	0.00132
61000	10	20	11	14		60800	0.0014	0.000465	0.00151	0.0012
61200	9	16	17	13		61000	0.00143	0.000435	0.00124	0.00139
61400	9	23	14	13		61200	0.00139	0.000485	0.00143	0.00142
61600	9	21	21	16		61400	0.00127	0.00039	0.00143	0.00135
61800	10	11	17	17		61600	0.00131	0.00037	0.00142	0.00146
62000	7	17	14	12		61800	0.00124	0.000445	0.0012	0.00139
62200	7	8	15	13		62000	0.00124	0.00035	0.00131	0.00134
62400	4	12	14	12		62200	0.00137	0.000415	0.0016	0.00131
62600	8	14	17	15		62400	0.00136	0.00041	0.00145	0.00126
62800	8	13	16	7		62600	0.00129	0.000395	0.00133	0.0013
63000	9	17	13	7		62800	0.00123	0.00044	0.00149	0.00137
63200	6	19	10	10		63000	0.00143	0.000355	0.00108	0.00143
63400	8	14	20	19		63200	0.0013	0.000455	0.00106	0.0013
63600	3	8	11	11		63400	0.0013	0.000475	0.00125	0.00144
63800	12	8	13	18		63600	0.0014	0.000465	0.00142	0.00139
64000	11	18	19	11		63800	0.00131	0.00042	0.0013	0.00124
64200	8	19	18	21		64000	0.00129	0.0004	0.00124	0.00151
64400	6	8	4	18		64200	0.00118	0.00042	0.00152	0.0013
64600	15	15	10	10		64400	0.00126	0.000355	0.00113	0.00138
64800	12	8	13	9		64600	0.00125	0.000415	0.00136	0.00126
65000	7	16	11	8		64800	0.00135	0.000415	0.0013	0.00143
65200	9	8	12	15		65000	0.00131	0.000455	0.00126	0.00128
65400	12	18	8	8		65200	0.00121	0.00041	0.00139	0.00129
65600	5	12	10	8		65400	0.00128	0.000465	0.00133	0.00143
65800	12	15	11	18		65600	0.00116	0.000405	0.00111	0.00135
66000	9	9	6	13		65800	0.00122	0.000455	0.0012	0.00133
66200	7	12	22	7		66000	0.00126	0.000355	0.00108	0.00124
66400	7	20	8	12		66200	0.00129	0.000355	0.00108	0.00117
66600	6	8	12	11		66400	0.00121	0.000415	0.00111	0.00124
66800	8	13	11	9		66600	0.00132	0.000445	0.0014	0.00128
67000	3	7	8	14		66800	0.00121	0.000455	0.00128	0.00129
67200	7	6	6	18		67000	0.00127	0.000425	0.00113	0.0014
67400	13	14	7	9		67200	0.00121	0.00036	0.00136	0.00129
67600	4	15	18	13		67400	0.00116	0.000425	0.00124	0.00126
67800	5	13	13	10		67600	0.00125	0.000455	0.00115	0.00125
68000	9	11	16	12		67800	0.00132	0.00038	0.00111	0.0013
68200	7	13	13	12		68000	0.00123	0.00036	0.00111	0.00141
68400	6	18	17	7		68200	0.00111	0.000385	0.00115	0.00121
68600	5	13	8	3		68400	0.00115	0.000415	0.00138	0.00133
68800	7	8	12	15		68600	0.00121	0.00035	0.00115	0.00125
69000	2	11	14	4		68800	0.00133	0.0003	0.00127	0.00126
69200	3	9	6	13		69000	0.00118	0.00034	0.00132	0.0013
69400	6	13	16	11		69200	0.00131	0.00036	0.00125	0.00116
69600	5	7	10	13		69400	0.00119	0.00036	0.00133	0.00124
69800	8	7	14	12		69600	0.00119	0.00041	0.00128	0.00113
70000	4	10	8	9		69800	0.00108	0.00038	0.00118	0.00126
70200	5	15	9	7		70000	0.00111	0.000395	0.00121	0.0012
70400	3	13	14	7		70200	0.00124	0.00036	0.00141	0.00141
70600	3	12	11	7		70400	0.00117	0.000345	0.00116	0.00131
70800	7	9	11	6		70600	0.00106	0.000325	0.00122	0.00115
71000	8	17	9	11		70800	0.00135	0.00043	0.00126	0.00113
71200	2	10	10	10		71000	0.00114	0.000425	0.00127	0.00124
71400	10	11	7	11		71200	0.00109	0.00038	0.00116	0.00121
71600	8	7	7	7		71400	0.00116	0.000295	0.00128	0.00126
71800	9	11	10	14		71600	0.00124	0.00037	0.00111	0.00129
72000	4	13	7	5		71800	0.00117	0.00034	0.00124	0.0013
72200	11	10	4	7		72000	0.00115	0.00037	0.00127	0.00118
72400	6	13	12	7		72200	0.00119	0.00035	0.00119	0.00113
72600	9	16	6	7		72400	0.00104	0.000375	0.00109	0.00142
72800	6	12	12	11		72600	0.0013	0.0004	0.00125	0.00127
73000	2	9	5	8		72800	0.00108	0.00033	0.0012	0.00117
73200	4	10	5	12		73000	0.00118	0.000445	0.00135	0.00123
73400	5	13	6	5		73200	0.00121	0.000315	0.00114	0.00148
73600	6	10	11	5		73400	0.0013	0.000365	0.0015	0.00123
73800	3	5	4	12		73600	0.00116	0.000355	0.00121	0.00106
74000	9	5	8	4		73800	0.0012	0.00034	0.00101	0.00117
74200	4	9	6	9		74000	0.00118	0.00033	0.00114	0.00114
74400	4	14	4	6		74200	0.0012	0.000385	0.00139	0.00114
74600	8	13	6	4		74400	0.00122	0.000435	0.00115	0.00132
74800	8	13	13	11		74600	0.00112	0.0004	0.00124	0.00115
75000	4	11	8	6		74800	0.00111	0.000285	0.00114	0.00107
75200	12	6	7	9		75000	0.00107	0.000325	0.00115	0.00109
75400	1	6	9	6		75200	0.00125	0.00036	0.00119	0.00117
75600	1	5	6	8		75400	0.00113	0.00034	0.0013	0.00133
75800	6	1	6	14		75600	0.00111	0.00039	0.00126	0.00129
76000	4	10	5	7		75800	0.00115	0.000395	0.00132	0.00116
76200	6	10	12	10		76000	0.00099502	0.00031	0.00136	0.00126
76400	3	7	9	10		76200	0.00118	0.000315	0.00131	0.00131
76600	1	13	5	8		76400	0.00118	0.00032	0.00121	0.00115
76800	7	7	8	7		76600	0.00115	0.00042	0.00129	0.00109
77000	3	9	11	6		76800	0.00113	0.000295	0.00113	0.00129
77200	7	9	5	9		77000	0.00114	0.000405	0.00124	0.00101
77400	2	4	9	7		77200	0.00108	0.00033	0.00103	0.0011
77600	3	8	6	7		77400	0.00105	0.00036	0.00132	0.00128
77800	6	12	14	6		77600	0.00104	0.000335	0.000937655	0.00118
78000	5	13	7	3		77800	0.0011	0.000375	0.00121	0.00136
78200	7	5	4	7		78000	0.00115	0.00037	0.00113	0.00118
78400	4	13	7	5		78200	0.00099002	0.0003	0.00124	0.00113
78600	3	5	7	5		78400	0.0012	0.000325	0.00107	0.0012
78800	4	11	9	5		78600	0.00123	0.0003	0.000847496	0.00112
79000	2	8	4	4		78800	0.0011	0.000285	0.00108	0.00109
79200	3	10	15	9		79000	0.00099002	0.000395	0.00138	0.00117
79400	3	7	7	7		79200	0.00113	0.000315	0.00115	0.00124
79600	3	7	6	9		79400	0.00106	0.00038	0.00105	0.0012
79800	1	6	4	9		79600	0.00116	0.000355	0.00118	0.00108
80000	4	6	4	9		79800	0.00116	0.00036	0.000973719	0.00125
80200	7	8	1	3		80000	0.00114	0.00031	0.00104	0.00123
80400	4	11	4	5		80200	0.00103	0.00031	0.00124	0.00113
80600	3	13	5	5		80400	0.00113	0.00037	0.0014	0.00121
80800	3	10	4	7		80600	0.00101	0.000315	0.00108	0.00129
81000	2	11	2	6		80800	0.00107	0.000325	0.000910607	0.00119
81200	2	7	4	5		81000	0.00123	0.000405	0.00131	0.00115
81400	4	5	10	3		81200	0.0012	0.000365	0.00123	0.00118
81600	4	5	7	3		81400	0.00102	0.00033	0.00106	0.00108
81800	4	4	4	7		81600	0.00126	0.000355	0.00107	0.000910396
82000	4	6	5	5		81800	0.000955019	0.00041	0.00124	0.00111
82200	2	13	3	9		82000	0.0011	0.00032	0.00108	0.00107
82400	2	4	8	10		82200	0.00109	0.000285	0.00121	0.00123
82600	3	4	2	4		82400	0.001	0.00035	0.00109	0.00112
82800	2	10	5	6		82600	0.00112	0.000355	0.00115	0.00126
83000	4	8	7	5		82800	0.00104	0.00035	0.0012	0.0012
83200	2	4	7	7		83000	0.00111	0.000265	0.000973719	0.00118
83400	5	5	9	3		83200	0.00105	0.000335	0.000964703	0.00111
83600	8	9	3	6		83400	0.00108	0.000285	0.00103	0.00103
83800	2	5	6	10		83600	0.00106	0.00032	0.00102	0.000950413
84000	1	3	1	5		83800	0.00103	0.00036	0.00114	0.00102
84200	3	5	11	5		84000	0.00111	0.00033	0.00133	0.00128
84400	4	10	7	7		84200	0.00117	0.00036	0.00108	0.00121
84600	6	6	6	7		84400	0.000895018	0.000355	0.00104	0.00114
84800	3	6	5	6		84600	0.00116	0.000415	0.0012	0.00113
85000	3	5	6	1		84800	0.00106	0.000365	0.0011	0.00118
85200	1	2	7	7		85000	0.00114	0.00032	0.00105	0.00106
85400	2	4	2	4		85200	0.00099502	0.000325	0.00116	0.00116
85600	0	5	4	5		85400	0.00104	0.000355	0.00112	0.00112
85800	4	9	6	8		85600	0.000960019	0.000275	0.001	0.0011
86000	1	4	8	4		85800	0.00104	0.00031	0.00114	0.00129
86200	1	4	6	4		86000	0.000935019	0.000275	0.00099175	0.00112
86400	1	2	2	6		86200	0.0011	0.0003	0.00124	0.00115
86600	4	4	5	4		86400	0.00102	0.000285	0.00105	0.00114
86800	6	2	3	6		86600	0.00114	0.000225	0.0013	0.00113
87000	0	5	4	4		86800	0.000970019	0.000305	0.00124	0.00104
87200	4	7	2	5		87000	0.000860017	0.000335	0.00106	0.000990431
87400	3	4	6	1		87200	0.00097502	0.00035	0.00107	0.00133
87600	4	7	6	4		87400	0.000890018	0.000345	0.00109	0.0011
87800	3	5	8	9		87600	0.00098502	0.00032	0.00104	0.001
88000	1	4	4	3		87800	0.000960019	0.000345	0.000964703	0.000975424
88200	1	4	0	5		88000	0.00105	0.00036	0.000946671	0.00112
88400	3	3	10	4		88200	0.00103	0.00029	0.00113	0.00115
88600	5	7	2	2		88400	0.00102	0.00027	0.00115	0.00106
88800	1	6	10	4		88600	0.00103	0.000355	0.00105	0.0011
89000	1	4	3	2		88800	0.00105	0.00029	0.00103	0.000930405
89200	2	5	5	6		89000	0.00101	0.000415	0.00099175	0.000915398
89400	1	3	8	5		89200	0.00102	0.00024	0.00109	0.00107
89600	1	11	5	4		89400	0.000940019	0.000335	0.00125	0.00101
89800	2	3	4	1		89600	0.00109	0.000275	0.000874544	0.00101
90000	2	7	4	6		89800	0.000925019	0.000285	0.00122	0.00104
90200	3	3	3	7		90000	0.00098002	0.000285	0.00108	0.00113
90400	3	3	4	4		90200	0.000940019	0.00027	0.00111	0.00102
90600	2	4	4	6		90400	0.00098002	0.000265	0.00083848	0.00119
90800	6	8	5	6		90600	0.00106	0.00034	0.00105	0.000975424
91000	3	5	3	2		90800	0.000835017	0.00035	0.000928639	0.001
91200	0	2	5	4		91000	0.000925019	0.000465	0.00104	0.00113
91400	3	8	4	2		91200	0.000730015	0.000325	0.00101	0.00107
91600	5	4	2	6		91400	0.000910018	0.000305	0.0012	0.00111
91800	2	6	5	4		91600	0.000840017	0.000375	0.000937655	0.00106
92000	3	1	10	3		91800	0.000890018	0.00032	0.00117	0.000970422
92200	3	6	3	7		92000	0.000935019	0.000325	0.000883559	0.000860374
92400	2	6	5	5		92200	0.000860017	0.00028	0.0007934	0.00114
92600	0	5	3	2		92400	0.00102	0.000335	0.00107	0.00125
92800	1	7	7	1		92600	0.000930019	0.000325	0.000874544	0.0011
93000	1	3	3	6		92800	0.000950019	0.000295	0.00106	0.00112
93200	4	5	3	5		93000	0.00103	0.00033	0.00102	0.00112
93400	1	4	4	3		93200	0.00105	0.00033	0.00102	0.000985429
93600	0	5	5	5		93400	0.000960019	0.00031	0.000946671	0.00103
93800	1	6	4	5		93600	0.000915018	0.000285	0.00116	0.00104
94000	5	3	7	5		93800	0.000875018	0.000305	0.00106	0.000975424
94200	1	0	5	1		94000	0.000940019	0.00024	0.000865528	0.001
94400	2	1	6	4		94200	0.000835017	0.00025	0.000856512	0.00103
94600	3	2	2	3		94400	0.00097502	0.000295	0.00112	0.000810353
94800	3	3	1	1		94600	0.001	0.00026	0.00105	0.000915398
95000	3	4	3	1		94800	0.00099502	0.000205	0.00114	0.0009204
95200	1	6	6	1		95000	0.000945019	0.00029	0.000802416	0.00111
95400	0	3	1	3		95200	0.00097502	0.00027	0.0012	0.000960418
95600	4	2	4	5		95400	0.00101	0.000245	0.000856512	0.000905394
95800	2	6	1	3		95600	0.000905018	0.000345	0.000955687	0.00103
96000	4	2	1	1		95800	0.000910018	0.0003	0.00124	0.00080535
96200	1	5	2	6		96000	0.000960019	0.000305	0.0011	0.00104
96400	2	4	2	3		96200	0.000925019	0.000305	0.000802416	0.000760331
96600	5	0	4	6		96400	0.000945019	0.000265	0.00101	0.000955416
96800	0	4	7	2		96600	0.000935019	0.00028	0.00103	0.00107
97000	0	4	1	2		96800	0.000790016	0.00024	0.00107	0.000870379
97200	1	4	6	4		97000	0.000930019	0.000235	0.0012	0.00112
97400	5	6	7	7		97200	0.000815016	0.00025	0.00118	0.000925403
97600	1	4	3	5		97400	0.00099502	0.000315	0.000901591	0.00103
97800	1	4	6	1		97600	0.00098002	0.000325	0.00113	0.000960418
98000	0	5	7	3		97800	0.000965019	0.00033	0.000865528	0.001
98200	1	2	1	3		98000	0.000920018	0.000205	0.00108	0.00112
98400	1	4	2	7		98200	0.000965019	0.00031	0.000928639	0.00102
98600	1	4	4	1		98400	0.000890018	0.00027	0.000946671	0.00103
98800	0	3	2	6		98600	0.00103	0.000275	0.000982735	0.00106
99000	0	2	4	7		98800	0.00099002	0.000365	0.00113	0.000860374
99200	1	1	3	5		99000	0.000950019	0.00026	0.000865528	0.000840366
99400	0	2	1	3		99200	0.000915018	0.00022	0.000892575	0.000945411
99600	3	3	2	1		99400	0.000815016	0.00031	0.00116	0.000995433
99800	3	4	4	3		99600	0.000915018	0.000235	0.000937655	0.000980426
100000	2	4	2	2		99800	0.000965019	0.000305	0.000946671	0.000985429
100200	0	4	3	2		100000	0.000825017	0.00029	0.000937655	0.000975424
100400	1	5	5	0		100200	0.000825017	0.00028	0.00101	0.000925403
100600	1	3	4	6		100400	0.00104	0.000285	0.000883559	0.00107
100800	0	3	2	0		100600	0.000910018	0.000325	0.000955687	0.00102
101000	2	2	2	4		100800	0.000920018	0.00029	0.0011	0.00104
101200	1	3	3	4		101000	0.000915018	0.00023	0.00105	0.000950413
101400	2	3	3	2		101200	0.00098502	0.000255	0.00105	0.000935407
101600	1	1	6	3		101400	0.000800016	0.00031	0.00105	0.00112
101800	0	4	1	5		101600	0.000785016	0.00029	0.000919623	0.000900392
102000	1	1	5	4		101800	0.000865017	0.000305	0.000919623	0.000945411
102200	1	4	5	2		102000	0.000765015	0.000245	0.000883559	0.00096542
102400	3	4	3	1		102200	0.000950019	0.000245	0.00115	0.00102
102600	4	5	2	1		102400	0.000770015	0.000355	0.000766353	0.000945411
102800	4	3	2	5		102600	0.000825017	0.00029	0.000919623	0.000910396
103000	3	3	0	4		102800	0.000755015	0.000275	0.00109	0.000940409
103200	2	6	5	4		103000	0.000915018	0.000235	0.00102	0.000930405
103400	1	4	2	1		103200	0.000955019	0.000325	0.00103	0.000975424
103600	0	1	4	3		103400	0.000845017	0.00034	0.000919623	0.000960418
103800	2	5	3	6		103600	0.000910018	0.00026	0.000892575	0.00112
104000	2	4	3	1		103800	0.000840017	0.000305	0.00102	0.000865376
104200	1	2	1	2		104000	0.001	0.00022	0.00103	0.00107
104400	1	0	2	2		104200	0.000835017	0.00026	0.000739305	0.000995433
104600	0	2	3	0		104400	0.000815016	0.000265	0.0011	0.000970422
104800	0	4	5	2		104600	0.000875018	0.000215	0.000937655	0.000915398
105000	3	3	4	1		104800	0.000860017	0.000235	0.000901591	0.000930405
105200	0	0	3	4		105000	0.000780016	0.00021	0.000919623	0.00101
105400	1	5	3	4		105200	0.000895018	0.00021	0.000820448	0.000925403
105600	1	1	2	2		105400	0.000845017	0.000285	0.00119	0.000985429
105800	1	3	2	6		105600	0.000815016	0.000275	0.000847496	0.000980426
106000	3	2	2	2		105800	0.000865017	0.000295	0.000847496	0.000780339
106200	2	3	4	3		106000	0.000805016	0.00029	0.000775369	0.000985429
106400	2	1	3	3		106200	0.000850017	0.00023	0.000676193	0.000950413
106600	1	2	4	2		106400	0.000840017	0.0003	0.00107	0.000895389
106800	0	5	2	4		106600	0.000730015	0.000325	0.00105	0.000915398
107000	1	3	2	1		106800	0.000850017	0.000255	0.000865528	0.000915398
107200	1	6	4	1		107000	0.000845017	0.000295	0.000856512	0.000830361
107400	0	2	3	3		107200	0.000825017	0.00031	0.000874544	0.000935407
107600	0	2	2	3		107400	0.000885018	0.000225	0.000982735	0.000955416
107800	1	1	1	1		107600	0.000830017	0.000275	0.001	0.000915398
108000	0	3	2	2		107800	0.000860017	0.000265	0.000910607	0.000845368
108200	0	3	1	2		108000	0.000890018	0.000305	0.000964703	0.000880383
108400	3	4	3	0		108200	0.000860017	0.00027	0.000973719	0.00104
108600	1	1	2	3		108400	0.000820016	0.000275	0.00103	0.000945411
108800	0	2	1	0		108600	0.000770015	0.00026	0.000874544	0.000960418
109000	1	5	3	1		108800	0.000790016	0.0003	0.00083848	0.000925403
109200	2	2	1	1		109000	0.000850017	0.000255	0.000865528	0.000950413
109400	1	5	3	5		109200	0.000805016	0.00024	0.000964703	0.000900392
109600	3	3	2	2		109400	0.000710014	0.000325	0.00099175	0.00109
109800	1	2	4	1		109600	0.000770015	0.00031	0.000955687	0.000885385
110000	0	2	0	0		109800	0.000675014	0.000245	0.0011	0.00111
110200	1	3	0	1		110000	0.000880018	0.00022	0.00104	0.000960418
110400	1	0	4	2		110200	0.000920018	0.00027	0.000973719	0.00104
110600	0	3	1	1		110400	0.000870017	0.00028	0.00108	0.00103
110800	0	5	2	1		110600	0.000760015	0.00027	0.00099175	0.000935407
111000	0	1	2	1		110800	0.000845017	0.000205	0.000829464	0.000940409
111200	0	0	1	5		111000	0.000885018	0.000245	0.000784384	0.000785342
111400	0	0	1	2		111200	0.000870017	0.000225	0.000946671	0.000885385
111600	0	3	3	1		111400	0.000865017	0.000185	0.000865528	0.000895389
111800	1	4	3	1		111600	0.000810016	0.00023	0.000829464	0.000910396
112000	3	5	2	3		111800	0.000760015	0.00019	0.000847496	0.0009204
112200	2	1	1	1		112000	0.000855017	0.00027	0.000865528	0.000900392
112400	2	5	4	5		112200	0.000715014	0.0003	0.000946671	0.000950413
112600	0	3	0	3		112400	0.000810016	0.000275	0.000955687	0.000870379
112800	0	4	2	2		112600	0.000760015	0.000235	0.000982735	0.00085037
113000	1	2	3	2		112800	0.000735015	0.000285	0.000766353	0.00117
113200	0	3	0	4		113000	0.000815016	0.00027	0.000784384	0.000840366
113400	1	4	2	2		113200	0.000780016	0.000185	0.000811432	0.000875381
113600	1	2	2	3		113400	0.000850017	0.000295	0.000802416	0.000830361
113800	1	0	3	5		113600	0.000855017	0.00025	0.00114	0.000980426
114000	0	2	4	3		113800	0.000825017	0.00024	0.000892575	0.00104
114200	0	2	1	4		114000	0.000800016	0.00023	0.00099175	0.000870379
114400	0	1	0	2		114200	0.000775016	0.00023	0.000820448	0.000910396
114600	2	6	2	1		114400	0.000840017	0.000215	0.000982735	0.00102
114800	2	0	1	3		114600	0.000700014	0.00024	0.000649146	0.0009204
115000	0	2	1	1		114800	0.000805016	0.000265	0.000946671	0.00105
115200	0	3	0	3		115000	0.000705014	0.00024	0.000928639	0.000985429
115400	0	4	1	0		115200	0.000815016	0.00023	0.000802416	0.000840366
115600	1	0	2	3		115400	0.000855017	0.000225	0.000910607	0.000950413
115800	0	1	1	1		115600	0.000825017	0.000265	0.0007934	0.000830361
116000	0	3	2	2		115800	0.000855017	0.000225	0.000946671	0.000950413
116200	0	5	2	0		116000	0.000790016	0.00027	0.000829464	0.000925403
116400	1	2	3	2		116200	0.000775016	0.000205	0.00083848	0.000885385
116600	0	2	1	1		116400	0.000870017	0.000225	0.000847496	0.000875381
116800	2	3	1	0		116600	0.000815016	0.000225	0.000946671	0.000900392
117000	1	3	2	4		116800	0.000795016	0.00023	0.000964703	0.000895389
117200	0	3	2	2		117000	0.000745015	0.000275	0.000757337	0.001
117400	0	2	2	3		117200	0.000815016	0.00019	0.000748321	0.000835363
117600	2	3	4	3		117400	0.000830017	0.000305	0.000649146	0.0009204
117800	0	0	1	1		117600	0.000665013	0.000235	0.000829464	0.000875381
118000	1	0	3	1		117800	0.000665013	0.00024	0.000829464	0.000760331
118200	0	1	2	2		118000	0.000850017	0.000225	0.000748321	0.000845368
118400	1	1	1	3		118200	0.000880018	0.000255	0.000658162	0.000890387
118600	1	1	1	0		118400	0.000740015	0.000255	0.00099175	0.000890387
118800	0	2	1	0		118600	0.000680014	0.000185	0.00115	0.00096542
119000	1	1	5	2		118800	0.000800016	0.00023	0.000739305	0.000860374
119200	2	3	2	0		119000	0.000790016	0.000175	0.000811432	0.000745324
119400	2	1	2	0		119200	0.000715014	0.000195	0.000766353	0.000810353
119600	0	1	0	4		119400	0.000790016	0.000245	0.000937655	0.000910396
119800	1	1	1	2		119600	0.000750015	0.0002	0.000712257	0.000760331
120000	1	2	0	1		119800	0.000815016	0.00024	0.000766353	0.000895389
120200	1	1	4	5		120000	0.000690014	0.00026	0.00099175	0.000940409
120400	1	4	1	3		120200	0.000795016	0.000265	0.000901591	0.000825359
120600	0	2	2	1		120400	0.000755015	0.00019	0.000811432	0.000755329
120800	1	1	0	3		120600	0.000750015	0.000235	0.000757337	0.000810353
121000	2	6	4	1		120800	0.000715014	0.000215	0.000757337	0.000750326
121200	1	0	3	0		121000	0.000760015	0.00025	0.000784384	0.000775337
121400	0	2	1	3		121200	0.000765015	0.00023	0.000721273	0.000725316
121600	0	1	1	4		121400	0.000700014	0.00017	0.000631114	0.000825359
121800	0	4	2	2		121600	0.000705014	0.00029	0.00117	0.000860374
122000	0	2	4	0		121800	0.000670013	0.00014	0.000766353	0.000930405
122200	0	0	0	0		122000	0.000785016	0.00028	0.000802416	0.000780339
122400	1	1	2	3		122200	0.000625013	0.00022	0.000928639	0.000915398
122600	0	0	1	0		122400	0.000820016	0.00023	0.000910607	0.000825359
122800	1	1	1	1		122600	0.000655013	0.000245	0.000937655	0.000840366
123000	0	2	1	2		122800	0.000745015	0.000245	0.000856512	0.000925403
123200	0	2	0	0		123000	0.000710014	0.000225	0.000730289	0.000685298
123400	0	2	0	0		123200	0.000705014	0.000215	0.000946671	0.0009204
123600	2	0	2	1		123400	0.000770015	0.0002	0.000892575	0.00080535
123800	3	2	3	1		123600	0.000705014	0.00024	0.0007934	0.000720313
124000	1	0	1	2		123800	0.000710014	0.000205	0.000784384	0.000870379
124200	1	1	0	2		124000	0.000675014	0.000255	0.000856512	0.00073532
124400	0	1	2	0		124200	0.000710014	0.000245	0.000658162	0.00096542
124600	0	0	3	3		124400	0.000780016	0.00019	0.000856512	0.000720313
124800	1	2	2	3		124600	0.000710014	0.000225	0.0007934	0.000760331
125000	0	3	2	0		124800	0.000725015	0.00034	0.000558987	0.000875381
125200	1	0	0	4		125000	0.000770015	0.000205	0.000667178	0.00103
125400	0	2	1	0		125200	0.000750015	0.000265	0.000811432	0.000885385
125600	0	0	0	2		125400	0.000700014	0.00026	0.000685209	0.000785342
125800	2	2	1	2		125600	0.000790016	0.000285	0.000928639	0.000870379
126000	0	1	0	1		125800	0.000700014	0.000225	0.000901591	0.000790344
126200	0	2	1	4		126000	0.000645013	0.00025	0.000730289	0.000745324
126400	0	1	1	0		126200	0.000695014	0.00017	0.000883559	0.000900392
126600	0	3	0	0		126400	0.000765015	0.000215	0.000748321	0.000840366
126800	1	3	3	1		126600	0.000750015	0.00016	0.00099175	0.000875381
127000	1	0	1	1		126800	0.000675014	0.00021	0.000613082	0.000840366
127200	1	5	1	3		127000	0.000695014	0.000265	0.000784384	0.000835363
127400	2	2	3	1		127200	0.000760015	0.00023	0.000784384	0.000745324
127600	0	0	0	3		127400	0.000715014	0.00022	0.000676193	0.000870379
127800	0	5	1	1		127600	0.000620012	0.00016	0.000667178	0.000775337
128000	0	0	2	1		127800	0.000740015	0.00018	0.000829464	0.000760331
128200	1	1	0	2		128000	0.000595012	0.00022	0.000694225	0.000910396
128400	0	0	2	1		128200	0.000805016	0.000215	0.00102	0.000795346
128600	0	1	2	0		128400	0.000730015	0.000255	0.000631114	0.000830361
128800	1	4	0	0		128600	0.000665013	0.00015	0.000928639	0.000650283
129000	3	1	2	0		128800	0.000690014	0.000165	0.000775369	0.000730318
129200	1	0	1	1		129000	0.000745015	0.000165	0.000784384	0.000705307
129400	3	0	0	0		129200	0.000810016	0.00023	0.000694225	0.000855372
129600	1	0	1	3		129400	0.000785016	0.000235	0.000955687	0.000740322
129800	0	3	0	0		129600	0.000630013	0.00018	0.0007934	0.000715311
130000	2	1	3	0		129800	0.000685014	0.000235	0.00059505	0.000890387
130200	0	2	0	0		130000	0.000740015	0.000205	0.000694225	0.000865376
130400	0	0	1	0		130200	0.000735015	0.000215	0.000784384	0.000700305
130600	0	1	0	1		130400	0.000690014	0.000195	0.000892575	0.000870379
130800	2	1	1	2		130600	0.000780016	0.000225	0.00083848	0.000765333
131000	1	1	1	3		130800	0.000675014	0.00017	0.000739305	0.0006903
131200	0	2	2	1		131000	0.000660013	0.000275	0.000667178	0.000760331
131400	0	2	0	2		131200	0.000695014	0.000205	0.000802416	0.000760331
131600	0	1	0	0		131400	0.000705014	0.00021	0.0007934	0.00073532
131800	1	2	1	1		131600	0.000755015	0.000205	0.000667178	0.000730318
132000	1	0	1	1		131800	0.000670013	0.000205	0.000829464	0.000780339
132200	0	1	1	1		132000	0.000700014	0.000165	0.000811432	0.000795346
132400	0	2	2	0		132200	0.000565011	0.000235	0.000676193	0.000745324
132600	0	0	1	0		132400	0.000800016	0.00021	0.000847496	0.00073532
132800	0	1	1	1		132600	0.000615012	0.000225	0.000730289	0.000785342
133000	0	6	1	0		132800	0.000705014	0.0002	0.0007934	0.000835363
133200	0	2	0	0		133000	0.000620012	0.000255	0.000910607	0.000800348
133400	0	0	1	0		133200	0.000855017	0.000205	0.000712257	0.000590257
133600	0	3	1	2		133400	0.000805016	0.00019	0.000721273	0.000745324
133800	0	1	0	1		133600	0.000710014	0.00024	0.000730289	0.000630274
134000	1	0	0	0		133800	0.000735015	0.00017	0.000694225	0.000760331
134200	1	1	1	0		134000	0.000670013	0.000155	0.000658162	0.000775337
134400	2	3	1	2		134200	0.000655013	0.000175	0.000757337	0.000770335
134600	0	0	3	1		134400	0.000670013	0.000185	0.000757337	0.000810353
134800	0	1	0	2		134600	0.000625013	0.00025	0.000757337	0.00085037
135000	0	0	2	2		134800	0.000680014	0.00018	0.000703241	0.000870379
135200	0	1	1	1		135000	0.000745015	0.00017	0.000549971	0.000745324
135400	1	0	0	1		135200	0.000820016	0.00024	0.000694225	0.000830361
135600	1	3	1	0		135400	0.000710014	0.000175	0.000892575	0.000695302
135800	1	1	0	1		135600	0.000710014	0.00021	0.000748321	0.000685298
136000	0	0	1	1		135800	0.000680014	0.000225	0.000712257	0.000665289
136200	0	0	0	0		136000	0.000775016	0.000255	0.00064013	0.000885385
136400	1	4	0	1		136200	0.000680014	0.00018	0.000766353	0.000770335
136600	1	0	1	2		136400	0.000665013	0.00022	0.000757337	0.000820357
136800	0	1	1	0		136600	0.000655013	0.0002	0.000730289	0.000770335
137000	1	2	2	0		136800	0.000710014	0.00025	0.000676193	0.000775337
137200	1	0	0	0		137000	0.000670013	0.00023	0.000468827	0.000840366
137400	0	0	0	3		137200	0.000670013	0.00019	0.000766353	0.000715311
137600	0	0	1	3		137400	0.000660013	0.00021	0.000694225	0.000645281
137800	1	0	2	1		137600	0.000700014	0.00025	0.00083848	0.000660287
138000	1	0	2	0		137800	0.000655013	0.00018	0.000856512	0.000665289
138200	1	1	1	2		138000	0.000640013	0.000245	0.000748321	0.000825359
138400	1	0	1	1		138200	0.000700014	0.000185	0.00099175	0.000665289
138600	0	0	1	0		138400	0.000695014	0.000205	0.000820448	0.000795346
138800	0	0	0	1		138600	0.000650013	0.000235	0.000676193	0.000815355
139000	3	4	1	2		138800	0.000665013	0.00018	0.000766353	0.000785342
139200	0	1	0	0		139000	0.000565011	0.000215	0.000667178	0.000730318
139400	0	1	1	1		139200	0.000735015	0.000175	0.000604066	0.000835363
139600	0	0	1	0		139400	0.000680014	0.000205	0.000667178	0.00073532
139800	0	0	0	2		139600	0.000720014	0.00014	0.000730289	0.0006903
140000	1	1	0	0		139800	0.000690014	0.000185	0.000703241	0.000855372
140200	1	2	0	0		140000	0.000615012	0.000215	0.000802416	0.000790344
140400	0	0	0	0		140200	0.000685014	0.00021	0.000658162	0.000645281
140600	0	4	2	0		140400	0.000680014	0.000225	0.000739305	0.000765333
140800	0	2	1	0		140600	0.000680014	0.000215	0.000694225	0.000855372
141000	0	0	0	0		140800	0.000595012	0.00018	0.000513907	0.000720313
141200	0	0	0	1		141000	0.000635013	0.000235	0.000712257	0.000865376
141400	0	0	1	1		141200	0.000625013	0.000225	0.000694225	0.000580252
141600	0	0	0	0		141400	0.000615012	0.00021	0.000712257	0.000895389
141800	1	2	0	0		141600	0.000730015	0.00022	0.000946671	0.000820357
142000	1	1	1	1		141800	0.000605012	0.000205	0.00083848	0.000745324
142200	0	1	1	1		142000	0.000580012	0.00016	0.000613082	0.000750326
142400	0	2	1	0		142200	0.000665013	0.00018	0.000685209	0.000800348
142600	1	1	0	0		142400	0.000615012	0.000185	0.00099175	0.000860374
142800	1	1	0	2		142600	0.000635013	0.00023	0.000892575	0.000725316
143000	0	1	1	0		142800	0.000625013	0.000185	0.000757337	0.00080535
143200	1	2	1	1		143000	0.000750015	0.0002	0.000676193	0.000645281
143400	0	1	0	0		143200	0.000695014	0.000135	0.000721273	0.000655285
143600	0	2	1	1		143400	0.000580012	0.00021	0.0007934	0.000665289
143800	1	1	2	0		143600	0.000580012	0.00025	0.000586034	0.0006903
144000	0	1	2	0		143800	0.000645013	0.00016	0.000694225	0.000730318
144200	0	1	1	0		144000	0.000645013	0.00018	0.000757337	0.000645281
144400	0	0	0	1		144200	0.000675014	0.00026	0.000856512	0.000685298
144600	1	0	0	1		144400	0.000605012	0.000215	0.000784384	0.000715311
144800	0	0	0	0		144600	0.000615012	0.00017	0.000874544	0.000595259
145000	2	0	0	0		144800	0.000620012	0.00022	0.000748321	0.000780339
145200	1	1	0	2		145000	0.000745015	0.00023	0.000955687	0.000760331
145400	0	0	1	0		145200	0.000700014	0.00016	0.000847496	0.000675294
145600	0	0	0	1		145400	0.000570011	0.000185	0.000694225	0.000780339
145800	1	0	0	0		145600	0.000770015	0.0002	0.000568003	0.000585255
146000	1	1	1	1		145800	0.000600012	0.00023	0.000721273	0.000665289
146200	0	2	0	0		146000	0.000550011	0.00014	0.000766353	0.000745324
146400	1	1	1	1		146200	0.000570011	0.0002	0.000775369	0.000565246
146600	0	2	0	2		146400	0.000645013	0.00014	0.000757337	0.000720313
146800	1	0	1	0		146600	0.000600012	0.000155	0.000694225	0.000815355
147000	3	1	0	0		146800	0.000600012	0.00013	0.000874544	0.000670292
147200	0	1	2	0		147000	0.000675014	0.00017	0.000730289	0.000675294
147400	0	0	0	0		147200	0.000615012	0.000155	0.000739305	0.000710309
147600	1	2	0	0		147400	0.000620012	0.000185	0.000631114	0.000765333
147800	1	1	1	1		147600	0.000545011	0.00019	0.000784384	0.000895389
148000	0	0	2	1		147800	0.000590012	0.000165	0.000504891	0.000750326
148200	0	0	1	0		148000	0.000605012	0.000195	0.000775369	0.000740322
148400	1	1	0	0		148200	0.00052001	0.00016	0.000712257	0.000780339
148600	0	0	1	1		148400	0.000770015	0.00017	0.000820448	0.000770335
148800	0	3	0	2		148600	0.000680014	0.000165	0.000712257	0.000780339
149000	1	2	0	1		148800	0.000680014	0.000225	0.000784384	0.000655285
149200	0	1	0	0		149000	0.000615012	0.000235	0.000568003	0.000790344
149400	0	1	0	0		149200	0.000560011	0.000185	0.000531939	0.000890387
149600	0	0	0	0		149400	0.000555011	0.000155	0.000802416	0.000845368
149800	0	0	1	0		149600	0.000635013	0.00017	0.000712257	0.000565246
150000	1	0	0	0		149800	0.000550011	0.000185	0.000775369	0.000745324
150200	0	0	0	0		150000	0.000600012	0.000185	0.000522923	0.000695302
150400	0	2	1	0		150200	0.000635013	0.00015	0.000856512	0.0006903
150600	0	0	1	0		150400	0.000650013	0.00021	0.000649146	0.000755329
150800	1	1	0	0		150600	0.000680014	0.00017	0.00064013	0.000640279
151000	1	0	0	0		150800	0.00051501	0.00022	0.000649146	0.000860374
151200	0	0	0	0		151000	0.000575012	0.0002	0.000613082	0.00073532
151400	0	0	0	1		151200	0.000565011	0.00019	0.000622098	0.000770335
151600	0	0	0	0		151400	0.000595012	0.000185	0.000874544	0.000650283
151800	0	0	0	1		151600	0.000585012	0.00016	0.00064013	0.000605263
152000	0	1	0	0		151800	0.000610012	0.000215	0.000613082	0.00050522
152200	0	1	2	1		152000	0.000705014	0.00021	0.000577018	0.000765333
152400	1	0	2	2		152200	0.000590012	0.000175	0.000658162	0.000720313
152600	1	2	0	0		152400	0.000610012	0.000155	0.000730289	0.000585255
152800	0	0	2	0		152600	0.000570011	0.00018	0.000667178	0.000740322
153000	0	0	1	0		152800	0.00052001	0.000215	0.000703241	0.000665289
153200	1	1	1	0		153000	0.000555011	0.00012	0.000730289	0.000750326
153400	0	1	0	1		153200	0.000620012	0.000185	0.000685209	0.000785342
153600	1	0	0	1		153400	0.000675014	0.000185	0.000766353	0.000655285
153800	0	1	0	0		153600	0.000570011	0.00024	0.000748321	0.000555242
154000	1	0	0	0		153800	0.000670013	0.00014	0.000604066	0.000660287
154200	2	1	0	0		154000	0.000560011	0.000195	0.0007934	0.000750326
154400	0	1	1	0		154200	0.000630013	0.000195	0.000504891	0.000625272
154600	0	0	0	1		154400	0.000665013	0.00018	0.000504891	0.000515224
154800	0	0	0	0		154600	0.000575012	0.00019	0.000649146	0.000795346
155000	0	1	1	0		154800	0.000585012	0.00016	0.000568003	0.000665289
155200	1	0	1	0		155000	0.000645013	0.000165	0.00064013	0.000755329
155400	0	0	0	0		155200	0.000585012	0.000185	0.000667178	0.00073532
155600	0	0	2	0		155400	0.000605012	0.00022	0.000775369	0.000665289
155800	0	1	1	0		155600	0.000685014	0.000155	0.000766353	0.000720313
156000	0	0	1	0		155800	0.000660013	0.000175	0.000558987	0.000600261
156200	0	0	2	1		156000	0.000700014	0.000165	0.000766353	0.000680296
156400	0	1	2	0		156200	0.000555011	0.000175	0.000820448	0.000700305
156600	0	1	0	0		156400	0.000615012	0.000215	0.000658162	0.000730318
156800	0	1	2	1		156600	0.000575012	0.000155	0.000883559	0.000660287
157000	0	0	1	0		156800	0.000585012	0.00017	0.000739305	0.000700305
157200	1	0	0	0		157000	0.00049001	0.00013	0.000694225	0.000640279
157400	0	2	0	1		157200	0.000700014	0.00017	0.00064013	0.000740322
157600	0	0	0	0		157400	0.000585012	0.000175	0.000540955	0.000775337
157800	0	0	0	0		157600	0.000600012	0.000175	0.000784384	0.000670292
158000	0	0	1	1		157800	0.000680014	0.000165	0.000802416	0.000660287
158200	0	0	1	0		158000	0.000650013	0.00018	0.000811432	0.000645281
158400	0	0	1	1		158200	0.000590012	0.000235	0.000549971	0.000645281
158600	1	0	0	1		158400	0.000565011	0.00019	0.000703241	0.000785342
158800	0	0	0	2		158600	0.000590012	0.000195	0.000586034	0.000585255
159000	0	1	0	1		158800	0.000585012	0.00019	0.000685209	0.000610265
159200	1	0	0	1		159000	0.000610012	0.00014	0.000676193	0.000625272
159400	1	0	0	0		159200	0.000610012	0.00016	0.000694225	0.000645281
159600	0	1	1	0		159400	0.000605012	0.000165	0.000703241	0.000525228
159800	0	1	1	0		159600	0.00051001	0.000145	0.000802416	0.000750326
160000	0	0	1	0		159800	0.000645013	0.000175	0.000721273	0.000605263
160200	0	2	0	0		160000	0.000550011	0.00021	0.000847496	0.0006903
160400	1	0	1	1		160200	0.000635013	0.00013	0.0007934	0.000635276
160600	1	0	0	0		160400	0.000590012	0.000175	0.000730289	0.0006903
160800	0	1	0	0		160600	0.000430009	0.000145	0.000613082	0.00080535
161000	0	0	0	2		160800	0.000590012	0.00015	0.000658162	0.000740322
161200	1	0	0	0		161000	0.000680014	0.000245	0.000775369	0.000565246
161400	0	0	0	0		161200	0.000655013	0.00019	0.00064013	0.000770335
161600	1	1	0	0		161400	0.000620012	0.00022	0.000649146	0.00080535
161800	0	1	0	1		161600	0.00049001	0.000185	0.000685209	0.000695302
162000	0	0	1	0		161800	0.000540011	0.000165	0.000748321	0.00062027
162200	0	1	0	2		162000	0.000560011	0.00015	0.000694225	0.000765333
162400	0	0	1	1		162200	0.000645013	0.00011	0.00059505	0.000565246
162600	0	2	0	0		162400	0.000570011	0.000135	0.000504891	0.000635276
162800	0	1	1	0		162600	0.000600012	0.000205	0.000604066	0.000615268
163000	1	0	0	0		162800	0.000535011	0.000215	0.000766353	0.00062027
163200	0	0	0	0		163000	0.00049001	0.000145	0.000694225	0.000555242
163400	0	0	0	0		163200	0.00050501	0.00016	0.00059505	0.000615268
163600	0	1	0	0		163400	0.000635013	0.00019	0.00059505	0.000715311
163800	0	1	0	1		163600	0.000550011	0.000195	0.000685209	0.000655285
164000	0	0	1	0		163800	0.000530011	0.00012	0.000676193	0.000580252
164200	0	1	1	0		164000	0.000695014	0.000165	0.000613082	0.000590257
164400	0	0	0	1		164200	0.000535011	0.000205	0.000531939	0.0006903
164600	1	0	0	0		164400	0.000545011	0.000165	0.000631114	0.000640279
164800	0	0	0	1		164600	0.000560011	0.00023	0.00059505	0.000705307
165000	0	1	0	0		164800	0.00048501	0.00016	0.000847496	0.000635276
165200	0	1	0	0		165000	0.000585012	0.0002	0.0007934	0.000640279
165400	0	0	0	0		165200	0.000525011	0.000185	0.000649146	0.00062027
165600	1	0	0	0		165400	0.00047501	0.00017	0.000730289	0.000715311
165800	1	0	0	1		165600	0.000570011	0.000195	0.00059505	0.000635276
166000	1	1	0	0		165800	0.000615012	0.000145	0.000577018	0.000660287
166200	1	0	0	1		166000	0.00051001	0.000155	0.000721273	0.000570248
166400	1	0	1	0		166200	0.000525011	0.000165	0.000676193	0.000665289
166600	0	0	2	1		166400	0.000470009	0.00016	0.000739305	0.000750326
166800	0	0	1	0		166600	0.000535011	0.00013	0.000730289	0.00073532
167000	0	0	0	0		166800	0.000550011	0.000155	0.000540955	0.000715311
167200	0	2	0	0		167000	0.000600012	0.00017	0.000613082	0.000705307
167400	0	0	0	0		167200	0.00048501	0.000225	0.000613082	0.000655285
167600	0	0	0	0		167400	0.000610012	0.00018	0.000874544	0.000635276
167800	0	1	0	0		167600	0.000570011	0.000135	0.000622098	0.000625272
168000	1	0	1	0		167800	0.000540011	0.00012	0.000622098	0.000580252
168200	0	0	0	0		168000	0.000615012	0.000225	0.000568003	0.000700305
168400	1	0	1	0		168200	0.000605012	0.000165	0.000658162	0.00057525
168600	0	1	1	0		168400	0.000540011	0.00011	0.000604066	0.000610265
168800	0	1	0	1		168600	0.000580012	0.00018	0.000495875	0.000610265
169000	0	0	0	0		168800	0.00051001	0.000125	0.000504891	0.000510222
169200	1	0	0	1		169000	0.000570011	0.000165	0.000414732	0.00062027
169400	0	0	0	1		169200	0.000565011	0.00012	0.000775369	0.000810353
169600	0	0	0	0		169400	0.00049501	0.000155	0.000586034	0.000710309
169800	0	0	0	0		169600	0.000545011	0.00015	0.000604066	0.000630274
170000	0	0	1	0		169800	0.00050001	0.00017	0.000685209	0.000655285
170200	0	0	0	1		170000	0.000545011	0.00022	0.000513907	0.000825359
170400	0	0	0	0		170200	0.00052001	0.000175	0.000658162	0.000660287
170600	0	0	0	0		170400	0.000445009	0.00018	0.000847496	0.000605263
170800	0	0	0	1		170600	0.000545011	0.000135	0.000432764	0.000730318
171000	0	1	1	0		170800	0.00051501	0.000145	0.00083848	0.000595259
171200	0	0	0	1		171000	0.000550011	0.00014	0.000568003	0.000630274
171400	0	0	1	0		171200	0.000585012	0.00017	0.00064013	0.00080535
171600	0	0	1	0		171400	0.00048501	0.0002	0.000622098	0.000555242
171800	1	0	0	0		171600	0.000415008	0.0002	0.000658162	0.000640279
172000	0	0	1	0		171800	0.00050501	0.00018	0.000766353	0.000585255
172200	0	0	0	2		172000	0.000540011	0.00015	0.000622098	0.000710309
172400	1	1	0	0		172200	0.00047501	0.000165	0.000766353	0.000585255
172600	0	0	0	0		172400	0.00051001	0.000185	0.000568003	0.000485211
172800	0	0	0	0		172600	0.000560011	0.000175	0.000649146	0.000820357
173000	0	0	0	0		172800	0.000595012	0.000145	0.000622098	0.000670292
173200	0	0	0	1		173000	0.000605012	0.00013	0.000531939	0.000605263
173400	0	0	0	0		173200	0.000595012	0.000215	0.000613082	0.000760331
173600	0	1	0	1		173400	0.000595012	0.00017	0.000568003	0.000495215
173800	0	1	0	1		173600	0.000525011	0.00018	0.000667178	0.000665289
174000	0	0	0	3		173800	0.000525011	0.00018	0.000712257	0.000510222
174200	0	0	1	0		174000	0.000525011	0.00016	0.00064013	0.000595259
174400	0	2	0	0		174200	0.000525011	0.000115	0.000604066	0.000645281
174600	0	0	0	0		174400	0.000445009	0.000145	0.000631114	0.000635276
174800	1	0	0	0		174600	0.00052001	0.000145	0.000586034	0.0006903
175000	0	0	0	1		174800	0.000465009	0.000155	0.000622098	0.000665289
175200	0	0	1	0		175000	0.00047501	0.000165	0.00064013	0.000625272
175400	1	0	0	0		175200	0.00049001	0.00016	0.000703241	0.000580252
175600	0	0	0	0		175400	0.00049501	0.000165	0.000685209	0.000635276
175800	0	0	0	0		175600	0.00049501	0.00017	0.000685209	0.00073532
176000	0	0	0	0		175800	0.00047501	0.000165	0.000549971	0.000605263
176200	1	1	1	0		176000	0.000455009	0.00013	0.000586034	0.00062027
176400	0	0	0	0		176200	0.000455009	0.000135	0.000703241	0.000555242
176600	0	0	0	0		176400	0.00047501	0.00017	0.000504891	0.000520226
176800	0	0	1	0		176600	0.000535011	0.0002	0.000649146	0.000680296
177000	0	0	0	0		176800	0.000445009	0.00019	0.000604066	0.000650283
177200	0	2	0	0		177000	0.000555011	0.000165	0.000577018	0.000625272
177400	2	1	0	1		177200	0.000535011	0.00018	0.000694225	0.000580252
177600	1	1	0	1		177400	0.00048501	0.00012	0.000748321	0.000485211
177800	0	0	3	0		177600	0.000535011	9.5e-05	0.000513907	0.000590257
178000	0	0	1	0		177800	0.000420008	0.00021	0.000712257	0.000705307
178200	0	1	1	0		178000	0.000605012	0.00017	0.000586034	0.000610265
178400	1	0	0	0		178200	0.000445009	9.5e-05	0.000739305	0.000600261
178600	0	1	0	0		178400	0.00051001	0.00015	0.000703241	0.00062027
178800	1	0	0	0		178600	0.000545011	0.000175	0.000513907	0.000540235
179000	0	1	1	1		178800	0.000590012	0.00013	0.000757337	0.000655285
179200	0	0	0	1		179000	0.000465009	0.000155	0.000694225	0.000555242
179400	0	1	0	0		179200	0.000465009	0.000165	0.000568003	0.000605263
179600	1	1	0	0		179400	0.00051001	0.00015	0.000558987	0.000570248
179800	0	0	0	0		179600	0.000445009	0.000185	0.00059505	0.000645281
180000	0	2	0	0		179800	0.00050001	0.000145	0.000649146	0.000545237
180200	0	1	1	0		180000	0.00047501	0.00022	0.000586034	0.0006903
180400	0	0	1	0		180200	0.000540011	0.000135	0.000459812	0.000640279
180600	0	0	1	0		180400	0.000445009	0.00015	0.000495875	0.00057525
180800	0	0	1	0		180600	0.000565011	0.00015	0.000694225	0.000605263
181000	0	0	0	1		180800	0.00050001	0.00012	0.000649146	0.00062027
181200	0	0	1	0		181000	0.000555011	0.00015	0.000649146	0.000670292
181400	0	0	1	0		181200	0.000370007	0.00013	0.000604066	0.000520226
181600	2	0	0	1		181400	0.000540011	0.00016	0.000586034	0.000490213
181800	0	0	0	0		181600	0.000415008	0.000115	0.000586034	0.000625272
182000	0	1	0	0		181800	0.000415008	0.000135	0.0007934	0.000455198
182200	0	0	1	0		182000	0.00048001	0.000135	0.000667178	0.000770335
182400	0	0	0	0		182200	0.000395008	0.000185	0.000622098	0.000675294
182600	0	2	0	1		182400	0.00051001	0.000115	0.000622098	0.000500218
182800	1	0	1	0		182600	0.000430009	0.000185	0.00059505	0.00062027
183000	0	0	0	0		182800	0.000530011	0.000145	0.000667178	0.000675294
183200	0	0	0	0		183000	0.000435009	0.00019	0.000513907	0.000725316
183400	1	0	0	0		183200	0.00049501	0.00015	0.00059505	0.000605263
183600	0	1	0	0		183400	0.000555011	0.00016	0.000658162	0.000645281
183800	0	0	1	0		183600	0.00051001	0.000165	0.000631114	0.000515224
184000	0	0	0	0		183800	0.00051001	0.000145	0.000558987	0.000580252
184200	1	0	0	0		184000	0.00049501	0.000175	0.000685209	0.000545237
184400	0	0	0	0		184200	0.000570011	0.000145	0.000549971	0.000710309
184600	0	2	0	0		184400	0.000465009	0.00018	0.000622098	0.000615268
184800	0	0	0	2		184600	0.00051001	0.00015	0.000856512	0.000605263
185000	1	0	0	0		184800	0.000450009	0.00011	0.000586034	0.000495215
185200	1	1	1	0		185000	0.000460009	9.5e-05	0.000613082	0.000525228
185400	1	0	0	1		185200	0.00051001	0.00015	0.000477843	0.000625272
185600	1	0	0	1		185400	0.000530011	0.000145	0.000739305	0.000615268
185800	1	1	0	0		185600	0.000455009	0.000155	0.000613082	0.000600261
186000	0	0	0	0		185800	0.000545011	0.000135	0.000586034	0.000560244
186200	0	0	0	0		186000	0.000535011	0.000135	0.00064013	0.0006903
186400	1	0	1	2		186200	0.000460009	0.00013	0.000495875	0.000590257
186600	0	0	0	0		186400	0.000525011	0.000105	0.000450796	0.000565246
186800	0	0	0	0		186600	0.00052001	0.000155	0.000549971	0.000555242
187000	0	0	1	0		186800	0.00050501	0.000115	0.000558987	0.000640279
187200	0	0	1	0		187000	0.000465009	0.000145	0.000586034	0.000555242
187400	0	0	1	0		187200	0.000440009	0.000145	0.000694225	0.000540235
187600	0	1	0	0		187400	0.000605012	0.000115	0.000450796	0.000710309
187800	0	1	0	0		187600	0.000455009	0.000125	0.000748321	0.000625272
188000	1	0	0	0		187800	0.00048001	0.00015	0.000342605	0.000630274
188200	0	0	0	0		188000	0.000430009	0.00014	0.000586034	0.000540235
188400	0	0	1	0		188200	0.000525011	0.00014	0.000531939	0.000635276
188600	0	0	1	0		188400	0.00049501	0.000115	0.000685209	0.000550239
188800	0	0	0	0		188600	0.000460009	0.00014	0.000540955	0.000535233
189000	0	0	0	0		188800	0.000425009	0.00013	0.000604066	0.000585255
189200	0	0	0	0		189000	0.000450009	0.00019	0.000495875	0.000435189
189400	0	2	0	0		189200	0.000460009	0.000125	0.000748321	0.0006903
189600	0	0	0	0		189400	0.00048001	0.000135	0.000577018	0.000610265
189800	0	0	0	0		189600	0.000430009	0.000115	0.000649146	0.000630274
190000	0	0	0	0		189800	0.000390008	0.0002	0.000586034	0.000500218
190200	1	0	0	0		190000	0.000620012	0.000155	0.000513907	0.000590257
190400	0	0	0	0		190200	0.000450009	0.00017	0.00059505	0.000570248
190600	0	0	0	1		190400	0.000435009	0.00016	0.000504891	0.000720313
190800	0	0	0	1		190600	0.00049501	0.000155	0.000513907	0.000650283
191000	0	0	0	0		190800	0.00050001	0.00012	0.000504891	0.000660287
191200	0	2	0	0		191000	0.00048001	0.00018	0.000558987	0.000665289
191400	0	0	0	1		191200	0.000460009	0.000125	0.000468827	0.000500218
191600	1	0	0	0		191400	0.000530011	0.000125	0.000604066	0.000610265
191800	1	0	0	0		191600	0.000610012	0.000145	0.000649146	0.000600261
192000	0	1	0	0		191800	0.00048001	0.000115	0.000631114	0.000595259
192200	0	2	1	0		192000	0.000450009	0.000115	0.000685209	0.000585255
192400	2	0	0	0		192200	0.000455009	0.00018	0.000558987	0.000525228
192600	0	0	0	0		192400	0.000540011	0.000145	0.000613082	0.000520226
192800	0	0	0	2		192600	0.00049501	0.00012	0.000649146	0.000590257
193000	0	1	0	0		192800	0.000390008	0.00014	0.000631114	0.000750326
193200	1	0	1	0		193000	0.000435009	0.000125	0.000757337	0.000595259
193400	0	0	0	0		193200	0.00052001	0.000135	0.000658162	0.000600261
193600	0	0	1	2		193400	0.000425009	0.00018	0.000405716	0.000590257
193800	0	0	0	0		193600	0.00048001	8.5e-05	0.00064013	0.000600261
194000	1	0	0	0		193800	0.00049001	0.000115	0.000513907	0.000660287
194200	0	0	0	0		194000	0.000585012	0.00016	0.000613082	0.000520226
194400	1	0	0	0		194200	0.00048001	0.000165	0.000586034	0.000515224
194600	0	0	0	1		194400	0.000420008	0.000155	0.000631114	0.000600261
194800	0	0	0	0		194600	0.00047501	0.00013	0.000568003	0.000525228
195000	0	0	1	0		194800	0.000440009	0.00015	0.000568003	0.000560244
195200	0	0	0	0		195000	0.00050501	0.00013	0.000676193	0.000490213
195400	0	0	0	0		195200	0.000560011	0.000125	0.000604066	0.000425185
195600	0	0	0	0		195400	0.00051001	0.00015	0.000613082	0.000580252
195800	0	0	0	0		195600	0.000450009	0.00012	0.000504891	0.000525228
196000	0	0	0	0		195800	0.000400008	0.00018	0.000486859	0.000450196
196200	0	0	0	0		196000	0.000405008	0.000165	0.00044178	0.000525228
196400	0	0	1	0		196200	0.000455009	0.00012	0.000604066	0.000685298
196600	0	0	0	0		196400	0.000530011	0.000165	0.000622098	0.000570248
196800	0	0	0	0		196600	0.00047501	0.000175	0.000604066	0.000650283
197000	0	0	0	1		196800	0.000400008	9.5e-05	0.000568003	0.00050522
197200	0	0	0	0		197000	0.000460009	9.5e-05	0.000540955	0.000535233
197400	0	2	0	0		197200	0.000450009	0.00012	0.000549971	0.000550239
197600	0	0	0	0		197400	0.000470009	0.00013	0.000378668	0.000570248
197800	0	0	0	0		197600	0.000460009	0.000185	0.000495875	0.000480209
198000	0	0	1	0		197800	0.000455009	0.0001	0.000468827	0.000545237
198200	0	0	0	1		198000	0.000405008	0.00014	0.000513907	0.00057525
198400	0	0	0	0		198200	0.000460009	0.00012	0.000586034	0.0004602
198600	0	0	1	0		198400	0.000450009	0.000155	0.000549971	0.000605263
198800	0	0	0	0		198600	0.00048001	7.5e-05	0.00044178	0.000530231
199000	0	0	0	0		198800	0.000385008	0.00015	0.000387684	0.000520226
199200	0	0	0	0		199000	0.000465009	0.00015	0.00059505	0.000555242
199400	0	0	0	0		199200	0.000455009	0.00016	0.000694225	0.000500218
199600	0	0	0	1		199400	0.00048501	0.00014	0.000622098	0.00062027
199800	0	0	1	1		199600	0.000385008	0.0001	0.000558987	0.000485211
200000	0	0	0	0		199800	0.000450009	0.000145	0.000811432	0.000610265
200200	0	0	0	1		200000	0.00049501	0.000125	0.000568003	0.00050522
200400	0	1	0	0		200200	0.00049001	0.00016	0.000558987	0.000540235
200600	0	0	0	1		200400	0.000395008	0.00016	0.000414732	0.000525228
200800	1	1	0	0		200600	0.000420008	0.000145	0.000486859	0.000590257
201000	0	0	1	0		200800	0.000365007	0.000155	0.00064013	0.000695302
201200	0	0	0	0		201000	0.000525011	0.000155	0.000504891	0.00057525
201400	0	0	0	0		201200	0.000470009	0.00013	0.000477843	0.000540235
201600	0	0	0	0		201400	0.000420008	0.000135	0.000577018	0.00062027
201800	0	0	0	0		201600	0.000425009	0.000165	0.000775369	0.000600261
202000	0	0	0	0		201800	0.000435009	0.00012	0.000513907	0.000570248
202200	0	0	0	0		202000	0.000455009	0.00013	0.000540955	0.000550239
202400	0	1	0	0		202200	0.000470009	0.00014	0.000604066	0.000500218
202600	0	0	0	0		202400	0.000435009	0.000125	0.000531939	0.000455198
202800	0	0	0	0		202600	0.000460009	0.00012	0.000549971	0.000495215
203000	0	0	0	0		202800	0.000435009	0.0002	0.000450796	0.000520226
203200	0	0	0	0		203000	0.00048501	0.00012	0.00064013	0.000565246
203400	0	0	0	0		203200	0.00050001	0.000235	0.000883559	0.000555242
203600	0	1	0	0		203400	0.00047501	0.00016	0.000495875	0.000405176
203800	0	0	0	0		203600	0.000420008	0.000165	0.000513907	0.000565246
204000	0	2	0	0		203800	0.000460009	6.5e-05	0.000631114	0.000495215
204200	0	0	1	0		204000	0.000430009	0.00012	0.000748321	0.000545237
204400	0	0	0	0		204200	0.000375008	0.00013	0.000540955	0.000480209
204600	0	0	0	0		204400	0.000390008	0.000165	0.000423748	0.000615268
204800	0	0	0	0		204600	0.000420008	9.5e-05	0.000549971	0.000425185
205000	0	0	0	1		204800	0.000435009	0.000115	0.000360637	0.000405176
205200	0	0	0	0		205000	0.000440009	0.000125	0.00064013	0.000525228
205400	0	1	1	1		205200	0.00047501	0.000125	0.000604066	0.00062027
205600	0	0	0	0		205400	0.000445009	0.00013	0.000531939	0.000525228
205800	0	0	0	0		205600	0.000465009	0.000165	0.000549971	0.000530231
206000	0	0	0	0		205800	0.000360007	0.000125	0.000658162	0.000455198
206200	0	0	0	0		206000	0.000460009	0.000135	0.000504891	0.000545237
206400	0	1	0	0		206200	0.000425009	0.00013	0.000486859	0.0004602
206600	0	0	0	0		206400	0.000390008	0.00011	0.000622098	0.000475207
206800	0	1	0	0		206600	0.000450009	0.00011	0.000459812	0.000405176
207000	0	0	0	0		206800	0.000435009	0.00012	0.000324573	0.000500218
207200	0	1	0	0		207000	0.00050501	0.00013	0.000703241	0.000485211
207400	0	1	0	0		207200	0.00050001	9.5e-05	0.000558987	0.000480209
207600	0	0	0	0		207400	0.00049001	0.00011	0.000586034	0.000445194
207800	0	0	0	0		207600	0.000430009	0.00012	0.000459812	0.000655285
208000	0	0	0	0		207800	0.000410008	9e-05	0.000568003	0.000500218
208200	0	0	0	0		208000	0.000340007	0.000125	0.000667178	0.0004602
208400	0	0	1	0		208200	0.000450009	0.00014	0.000306541	0.000540235
208600	0	0	0	0		208400	0.000435009	0.00013	0.000577018	0.00050522
208800	0	0	0	1		208600	0.000370007	0.00011	0.000477843	0.000450196
209000	0	0	0	0		208800	0.000410008	0.00016	0.000784384	0.000495215
209200	0	0	0	0		209000	0.000460009	0.0001	0.000549971	0.000440191
209400	0	0	0	0		209200	0.000300006	9e-05	0.000486859	0.000450196
209600	0	0	0	0		209400	0.000420008	0.000105	0.000558987	0.00050522
209800	0	0	1	1		209600	0.000390008	0.00013	0.00059505	0.000355154
210000	1	0	0	0		209800	0.00051001	0.0001	0.00064013	0.000520226
210200	0	0	0	0		210000	0.000450009	0.00013	0.000577018	0.000610265
210400	0	0	0	0		210200	0.000440009	0.000185	0.000450796	0.000525228
210600	0	1	0	0		210400	0.000435009	0.00015	0.000577018	0.000530231
210800	0	0	0	0		210600	0.000375008	0.000195	0.000775369	0.000525228
211000	0	0	0	0		210800	0.000400008	0.000175	0.000694225	0.000585255
211200	0	1	0	1		211000	0.000365007	0.000155	0.000631114	0.000570248
211400	0	0	0	0		211200	0.000410008	0.000165	0.000586034	0.000525228
211600	0	0	0	1		211400	0.000365007	0.00012	0.000423748	0.000525228
211800	0	0	0	0		211600	0.000430009	0.00015	0.000522923	0.00057525
212000	0	0	0	0		211800	0.000445009	9.5e-05	0.000450796	0.000545237
212200	0	0	1	0		212000	0.000410008	0.00015	0.000513907	0.000530231
212400	0	0	0	1		212200	0.00049001	0.000115	0.00059505	0.000490213
212600	0	0	0	0		212400	0.000445009	0.000175	0.000486859	0.000570248
212800	0	1	0	0		212600	0.000435009	0.00012	0.000549971	0.000540235
213000	0	0	0	0		212800	0.000435009	0.000195	0.000414732	0.000410178
213200	0	0	0	0		213000	0.000445009	9e-05	0.000459812	0.000470205
213400	0	0	0	0		213200	0.000380008	0.00014	0.000586034	0.000435189
213600	0	1	0	0		213400	0.000415008	0.000135	0.000558987	0.000555242
213800	0	0	0	0		213600	0.000405008	0.0001	0.000432764	0.000565246
214000	0	0	0	0		213800	0.000390008	0.000125	0.000459812	0.000590257
214200	0	0	0	0		214000	0.000405008	8.5e-05	0.000423748	0.000545237
214400	0	0	0	1		214200	0.000345007	0.000115	0.000504891	0.000495215
214600	0	0	0	0		214400	0.000365007	0.00015	0.00059505	0.000465202
214800	0	0	0	0		214600	0.000340007	0.00014	0.000486859	0.000525228
215000	0	0	0	0		214800	0.000430009	0.00011	0.000703241	0.000455198
215200	0	0	0	1		215000	0.000420008	0.00012	0.000694225	0.000525228
215400	0	0	0	2		215200	0.000535011	0.0001	0.000577018	0.000540235
215600	0	0	0	0		215400	0.000305006	0.00012	0.000459812	0.000515224
215800	0	0	0	0		215600	0.000370007	6.5e-05	0.000495875	0.000430187
216000	0	0	0	0		215800	0.000360007	0.00014	0.000432764	0.0004602
216200	0	0	0	0		216000	0.000405008	0.00016	0.000522923	0.000565246
216400	0	0	0	0		216200	0.000420008	0.00012	0.000712257	0.000485211
216600	0	0	0	0		216400	0.000395008	0.000115	0.0003967	0.000565246
216800	0	0	0	0		216600	0.000455009	0.00013	0.000730289	0.000530231
217000	0	0	1	0		216800	0.000445009	9.5e-05	0.000676193	0.000480209
217200	0	0	0	0		217000	0.000420008	0.000135	0.000577018	0.000470205
217400	0	0	0	0		217200	0.000420008	9e-05	0.000658162	0.000520226
217600	0	0	0	0		217400	0.000395008	0.000145	0.000477843	0.000515224
217800	0	0	0	0		217600	0.000400008	0.000115	0.000568003	0.000495215
218000	0	0	0	1		217800	0.000405008	0.00017	0.000450796	0.000495215
218200	0	0	0	0		218000	0.000360007	0.00014	0.000351621	0.000385168
218400	0	0	0	0		218200	0.000355007	0.00012	0.00059505	0.000500218
218600	0	0	0	0		218400	0.000425009	6e-05	0.000531939	0.000370161
218800	0	0	0	0		218600	0.000405008	0.000145	0.00044178	0.0004602
219000	0	0	0	0		218800	0.000380008	0.000135	0.000405716	0.000515224
219200	0	0	0	2		219000	0.000290006	0.000125	0.000568003	0.000535233
219400	0	0	0	1		219200	0.000415008	0.00012	0.000540955	0.000520226
219600	0	0	0	0		219400	0.000445009	0.0001	0.000549971	0.000480209
219800	0	0	0	0		219600	0.000405008	0.00011	0.000459812	0.000475207
220000	0	0	0	0		219800	0.000345007	0.000105	0.000568003	0.000515224
220200	0	1	0	1		220000	0.000455009	0.00012	0.000468827	0.000475207
220400	0	0	0	0		220200	0.000435009	0.00014	0.000613082	0.000590257
220600	1	0	0	1		220400	0.000390008	8e-05	0.000540955	0.000655285
220800	0	1	0	0		220600	0.000395008	0.000165	0.000613082	0.000525228
221000	0	0	0	0		220800	0.000365007	9e-05	0.000577018	0.000515224
221200	0	0	0	0		221000	0.000385008	0.000135	0.000522923	0.000455198
221400	0	0	0	1		221200	0.000420008	0.000135	0.000540955	0.000555242
221600	0	0	0	0		221400	0.000400008	0.0001	0.000613082	0.000565246
221800	0	0	0	0		221600	0.000375008	0.000115	0.000604066	0.000475207
222000	0	0	0	0		221800	0.000280006	0.00016	0.000558987	0.00034515
222200	0	0	0	0		222000	0.000430009	9.5e-05	0.000522923	0.000445194
222400	0	0	0	0		222200	0.000415008	8.5e-05	0.000522923	0.000585255
222600	0	0	0	0		222400	0.000330007	0.00012	0.00044178	0.000455198
222800	0	0	0	0		222600	0.000440009	0.000115	0.000513907	0.000515224
223000	0	1	0	0		222800	0.000380008	0.000135	0.000604066	0.000415181
223200	0	0	0	1		223000	0.000470009	9.5e-05	0.0003967	0.00050522
223400	1	0	0	0		223200	0.000395008	0.00011	0.000522923	0.00050522
223600	0	0	0	0		223400	0.000385008	0.00014	0.000604066	0.000485211
223800	0	0	1	0		223600	0.000380008	0.000125	0.000549971	0.00050522
224000	0	0	0	0		223800	0.000450009	0.00012	0.000477843	0.000570248
224200	0	0	1	0		224000	0.000420008	9e-05	0.000658162	0.000385168
224400	0	1	0	0		224200	0.000400008	0.00018	0.000694225	0.000500218
224600	0	0	0	0		224400	0.000380008	0.00012	0.000342605	0.000430187
224800	0	0	0	0		224600	0.000430009	8.5e-05	0.000468827	0.000480209
225000	0	0	0	0		224800	0.000445009	0.00013	0.000658162	0.000445194
225200	0	0	0	0		225000	0.000370007	7.5e-05	0.000450796	0.00062027
225400	0	0	0	0		225200	0.000380008	0.00014	0.000459812	0.000635276
225600	0	1	0	0		225400	0.000445009	0.000175	0.000613082	0.000465202
225800	0	0	0	0		225600	0.000370007	0.00014	0.00059505	0.000450196
226000	0	0	0	0		225800	0.000300006	0.00017	0.000504891	0.000435189
226200	0	0	0	0		226000	0.000360007	0.000105	0.000486859	0.000485211
226400	0	0	0	0		226200	0.000405008	6.5e-05	0.000513907	0.000560244
226600	0	0	0	0		226400	0.000400008	8e-05	0.000468827	0.0004602
226800	0	1	0	0		226600	0.000405008	0.0001	0.000577018	0.000465202
227000	0	0	1	0		226800	0.000365007	9e-05	0.000504891	0.000480209
227200	0	0	1	0		227000	0.000380008	0.0001	0.000477843	0.000450196
227400	0	0	0	0		227200	0.000390008	9.5e-05	0.00064013	0.000485211
227600	0	0	0	0		227400	0.000380008	9.5e-05	0.000432764	0.000455198
227800	0	0	0	0		227600	0.000390008	0.0001	0.000378668	0.000485211
228000	0	0	0	0		227800	0.000460009	0.000135	0.000540955	0.000475207
228200	0	0	0	0		228000	0.000415008	0.000115	0.000450796	0.00034515
228400	1	0	1	0		228200	0.000350007	0.00014	0.000387684	0.000475207
228600	0	0	0	0		228400	0.000365007	9e-05	0.000369652	0.0004602
228800	0	0	0	0		228600	0.000385008	0.000115	0.000450796	0.000480209
229000	0	0	0	0		228800	0.000380008	9.5e-05	0.00044178	0.000560244
229200	0	0	0	0		229000	0.000420008	0.00012	0.000540955	0.000485211
229400	0	0	0	0		229200	0.000315006	9.5e-05	0.000477843	0.000325141
229600	0	0	0	0		229400	0.000365007	0.000115	0.000423748	0.00057525
229800	0	0	0	0		229600	0.000400008	6e-05	0.000450796	0.000375163
230000	0	0	1	0		229800	0.000385008	0.000105	0.000468827	0.000520226
230200	0	0	2	0		230000	0.000375008	0.00013	0.000477843	0.00039017
230400	0	0	0	1		230200	0.000295006	0.000115	0.000423748	0.000435189
230600	0	0	0	0		230400	0.000400008	0.000125	0.000549971	0.00039017
230800	0	0	0	0		230600	0.000405008	0.000115	0.000405716	0.000590257
231000	0	0	0	0		230800	0.000465009	0.000125	0.000360637	0.00050522
231200	1	1	0	0		231000	0.000315006	0.00011	0.000513907	0.000535233
231400	0	0	0	0		231200	0.000330007	0.00012	0.000721273	0.00057525
231600	0	0	0	0		231400	0.000450009	0.00011	0.000531939	0.000540235
231800	0	0	0	0		231600	0.000345007	0.00013	0.000549971	0.000500218
232000	0	0	0	0		231800	0.000340007	0.00012	0.00064013	0.000545237
232200	0	0	0	0		232000	0.000300006	8.5e-05	0.000495875	0.000380165
232400	0	0	0	0		232200	0.000405008	0.00011	0.000658162	0.000570248
232600	0	0	0	0		232400	0.000375008	0.00011	0.000604066	0.000425185
232800	0	1	0	0		232600	0.000350007	0.000125	0.000531939	0.000470205
233000	1	0	1	0		232800	0.000375008	8e-05	0.000649146	0.000425185
233200	0	0	0	0		233000	0.000430009	0.000165	0.000414732	0.000605263
233400	1	0	0	1		233200	0.000385008	0.00012	0.00044178	0.000475207
233600	0	0	0	0		233400	0.000390008	0.000105	0.00044178	0.000530231
233800	0	0	0	0		233600	0.000365007	8.5e-05	0.000387684	0.000500218
234000	0	0	1	0		233800	0.000340007	8.5e-05	0.000387684	0.000595259
234200	0	0	0	0		234000	0.000300006	0.0001	0.000667178	0.000425185
234400	0	0	0	0		234200	0.000420008	0.000135	0.000568003	0.000510222
234600	0	0	0	0		234400	0.000400008	0.0001	0.0003967	0.000610265
234800	0	0	0	0		234600	0.000310006	8e-05	0.000522923	0.000510222
235000	0	0	1	0		234800	0.000410008	0.00016	0.00044178	0.000455198
235200	0	0	0	0		235000	0.000375008	0.00013	0.000577018	0.000595259
235400	0	0	0	0		235200	0.000345007	0.00011	0.0003967	0.000530231
235600	0	0	0	0		235400	0.000295006	0.000125	0.000477843	0.0004602
235800	0	0	1	0		235600	0.000345007	0.000135	0.000387684	0.000610265
236000	0	0	0	0		235800	0.000380008	9.5e-05	0.000486859	0.000520226
236200	0	0	0	0		236000	0.000310006	0.000105	0.000324573	0.000470205
236400	0	0	1	1		236200	0.000270005	0.00012	0.000513907	0.000440191
236600	0	0	1	0		236400	0.000410008	0.00017	0.000604066	0.000540235
236800	0	0	0	0		236600	0.000470009	0.000125	0.000513907	0.000425185
237000	0	0	0	0		236800	0.000340007	0.000145	0.000387684	0.000455198
237200	0	0	0	0		237000	0.000380008	0.000125	0.000558987	0.000520226
237400	0	0	1	0		237200	0.000400008	0.0001	0.000459812	0.000565246
237600	0	0	0	0		237400	0.000320006	0.0001	0.000459812	0.000435189
237800	1	0	0	1		237600	0.000290006	0.000165	0.000568003	0.000425185
238000	0	0	0	0		237800	0.000425009	0.000145	0.000468827	0.000420183
238200	0	0	0	0		238000	0.000320006	0.000105	0.000495875	0.000455198
238400	0	0	0	0		238200	0.000365007	0.000165	0.000459812	0.000480209
238600	0	1	1	0		238400	0.000325007	0.000115	0.000333589	0.000330144
238800	0	1	0	0		238600	0.000315006	0.000135	0.000468827	0.000475207
239000	0	0	0	0		238800	0.000345007	0.0001	0.000495875	0.000465202
239200	0	1	0	0		239000	0.000385008	7.5e-05	0.000450796	0.000420183
239400	0	1	0	1		239200	0.000385008	9.5e-05	0.000432764	0.000485211
239600	0	0	0	0		239400	0.000400008	0.000105	0.000495875	0.000430187
239800	1	0	1	0		239600	0.000320006	0.00012	0.0003967	0.0004602
240000	1	0	0	0		239800	0.000385008	0.000155	0.000405716	0.000350152
240200	0	0	0	0		240000	0.000380008	0.000105	0.000540955	0.0004602
240400	0	0	0	1		240200	0.000345007	9e-05	0.000477843	0.00050522
240600	0	0	0	0		240400	0.000370007	0.0001	0.000558987	0.000555242
240800	0	0	0	0		240600	0.000280006	0.000145	0.000531939	0.000435189
241000	0	0	0	0		240800	0.000380008	0.000145	0.00044178	0.000525228
241200	0	0	0	0		241000	0.000375008	0.00011	0.000351621	0.000415181
241400	0	0	0	0		241200	0.000295006	0.000105	0.000540955	0.000535233
241600	0	0	0	0		241400	0.00049001	0.000105	0.000577018	0.000665289
241800	0	0	0	0		241600	0.000310006	9.5e-05	0.000459812	0.000455198
242000	0	0	0	0		241800	0.000305006	0.000135	0.000558987	0.000535233
242200	0	0	0	0		242000	0.000315006	8.5e-05	0.000459812	0.00057525
242400	0	0	0	0		242200	0.000375008	0.000105	0.000531939	0.000580252
242600	0	0	0	0		242400	0.000260005	0.00013	0.000504891	0.000465202
242800	0	1	0	0		242600	0.000385008	6.5e-05	0.000414732	0.000510222
243000	0	0	0	0		242800	0.000465009	0.0001	0.000351621	0.000515224
243200	0	0	0	0		243000	0.000330007	7e-05	0.000405716	0.000485211
243400	0	0	0	0		243200	0.000355007	0.000115	0.000540955	0.000475207
243600	0	0	0	0		243400	0.000315006	0.00011	0.000423748	0.000480209
243800	0	0	0	0		243600	0.000335007	0.000105	0.000450796	0.000515224
244000	0	0	0	0		243800	0.000435009	9.5e-05	0.000495875	0.000435189
244200	0	0	0	0		244000	0.000280006	0.000125	0.000504891	0.000495215
244400	0	0	0	0		244200	0.000265005	9.5e-05	0.000540955	0.000420183
244600	0	0	0	0		244400	0.000360007	0.000105	0.000604066	0.000540235
244800	0	0	0	0		244600	0.000370007	0.00013	0.000450796	0.000400174
245000	0	0	0	0		244800	0.000390008	9.5e-05	0.000513907	0.000485211
245200	0	0	0	0		245000	0.000430009	9.5e-05	0.000378668	0.000385168
245400	0	0	0	0		245200	0.000320006	0.000125	0.000522923	0.000485211
245600	0	0	0	0		245400	0.000320006	0.000105	0.000369652	0.000470205
245800	0	0	0	0		245600	0.000365007	0.00011	0.000414732	0.000425185
246000	0	0	0	0		245800	0.000330007	0.000175	0.000558987	0.000555242
246200	0	0	0	0		246000	0.000370007	0.000105	0.000531939	0.000435189
246400	0	0	0	0		246200	0.000465009	0.000115	0.000766353	0.000495215
246600	0	0	0	0		246400	0.000310006	8e-05	0.000432764	0.000470205
246800	0	0	0	0		246600	0.000360007	0.000135	0.000549971	0.000455198
247000	1	0	0	0		246800	0.000350007	0.000175	0.000486859	0.000430187
247200	0	1	0	0		247000	0.000355007	9e-05	0.000477843	0.000585255
247400	0	0	0	0		247200	0.000370007	0.00013	0.000450796	0.000340148
247600	0	0	0	0		247400	0.000305006	9e-05	0.000613082	0.00050522
247800	0	0	0	0		247600	0.000335007	0.00011	0.000450796	0.000450196
248000	0	0	0	0		247800	0.000275006	0.0001	0.000432764	0.000430187
248200	0	0	1	0		248000	0.000395008	7e-05	0.000531939	0.000405176
248400	0	0	0	0		248200	0.000310006	0.00011	0.000613082	0.000410178
248600	0	0	1	0		248400	0.000340007	0.0001	0.000486859	0.000450196
248800	0	0	0	0		248600	0.000355007	6.5e-05	0.000540955	0.000485211
249000	0	0	0	0		248800	0.000385008	7e-05	0.0003967	0.000510222
249200	0	0	0	0		249000	0.000360007	0.000125	0.000423748	0.000435189
249400	0	0	0	0		249200	0.000365007	0.000115	0.000522923	0.000540235
249600	0	0	0	0		249400	0.000320006	6.5e-05	0.000658162	0.000455198
249800	0	1	0	0		249600	0.000350007	0.000105	0.000495875	0.000440191
250000	0	0	0	0		249800	0.000285006	9.5e-05	0.000586034	0.000455198
250200	0	0	0	0		250000	0.000360007	0.00011	0.000369652	0.000420183
250400	0	0	0	0		250200	0.000330007	0.000125	0.000522923	0.000425185
250600	0	0	0	0		250400	0.000375008	8e-05	0.000450796	0.000525228
250800	0	0	0	0		250600	0.000305006	9e-05	0.000387684	0.000430187
251000	0	1	0	0		250800	0.000455009	0.00013	0.000613082	0.000465202
251200	0	0	0	0		251000	0.000340007	0.000115	0.000540955	0.00034515
251400	0	0	0	0		251200	0.000275006	0.00012	0.000450796	0.000510222
251600	0	0	0	0		251400	0.000350007	0.00012	0.000495875	0.000430187
251800	0	0	0	0		251600	0.000355007	0.000105	0.000522923	0.000330144
252000	0	0	0	0		251800	0.000335007	0.000105	0.000432764	0.000495215
252200	0	0	0	0		252000	0.000370007	0.00012	0.000459812	0.000475207
252400	0	0	0	1		252200	0.000335007	0.000125	0.000414732	0.000550239
252600	0	0	1	0		252400	0.000330007	8.5e-05	0.00044178	0.00050522
252800	0	0	0	0		252600	0.000300006	9.5e-05	0.000324573	0.00039017
253000	0	0	0	0		252800	0.000385008	0.000145	0.0003967	0.000450196
253200	0	0	0	0		253000	0.000400008	0.000135	0.00044178	0.000410178
253400	0	0	0	0		253200	0.000335007	6.5e-05	0.000405716	0.000400174
253600	0	0	1	0		253400	0.000340007	0.000115	0.000252446	0.000430187
253800	0	0	0	0		253600	0.000380008	8e-05	0.000342605	0.000530231
254000	0	0	0	0		253800	0.000310006	0.000145	0.000504891	0.000395172
254200	0	0	0	0		254000	0.000375008	0.00011	0.000378668	0.00039017
254400	0	0	0	0		254200	0.000265005	0.000105	0.000513907	0.000470205
254600	0	0	0	0		254400	0.000295006	0.000115	0.000405716	0.000405176
254800	0	0	0	0		254600	0.000375008	0.000105	0.000423748	0.0004602
255000	0	0	0	0		254800	0.000365007	0.000115	0.00044178	0.000425185
255200	0	0	0	0		255000	0.000330007	9.5e-05	0.000405716	0.000450196
255400	0	0	0	0		255200	0.000295006	7e-05	0.000504891	0.000525228
255600	0	0	0	0		255400	0.000280006	7e-05	0.000658162	0.0004602
255800	0	0	0	0		255600	0.000300006	0.0001	0.000522923	0.000445194
256000	0	0	0	0		255800	0.000315006	0.0001	0.000540955	0.000410178
256200	0	0	0	0		256000	0.000365007	0.000135	0.000531939	0.000355154
256400	0	0	0	0		256200	0.000295006	0.000145	0.000369652	0.000445194
256600	0	0	0	0		256400	0.000335007	9e-05	0.000387684	0.000455198
256800	0	0	0	1		256600	0.000425009	8e-05	0.000297525	0.000465202
257000	0	0	0	0		256800	0.000300006	9.5e-05	0.000486859	0.000525228
257200	0	0	0	0		257000	0.000305006	8e-05	0.000432764	0.000370161
257400	0	0	0	0		257200	0.000215004	8e-05	0.00044178	0.000435189
257600	0	0	0	0		257400	0.000350007	0.00011	0.00064013	0.0004602
257800	0	0	0	0		257600	0.000330007	0.00011	0.000315557	0.000435189
258000	0	1	0	0		257800	0.000285006	8e-05	0.000558987	0.000435189
258200	0	0	0	0		258000	0.000390008	0.000135	0.000324573	0.000405176
258400	0	0	0	0		258200	0.000270005	0.00011	0.000558987	0.000520226
258600	0	0	0	0		258400	0.000345007	0.000115	0.000342605	0.000485211
258800	0	0	0	0		258600	0.000330007	0.00012	0.000504891	0.000510222
259000	0	0	0	0		258800	0.000325007	0.000115	0.00044178	0.000395172
259200	0	0	0	0		259000	0.000360007	0.000105	0.000315557	0.000405176
259400	0	0	0	0		259200	0.000305006	7.5e-05	0.000360637	0.0004602
259600	0	0	0	0		259400	0.000295006	8.5e-05	0.000613082	0.000475207
259800	0	0	0	0		259600	0.000335007	0.000115	0.000649146	0.0004602
260000	0	0	0	0		259800	0.000320006	0.00011	0.000450796	0.000280122
260200	0	0	0	0		260000	0.000310006	0.0001	0.00064013	0.000425185
260400	0	0	0	0		260200	0.000265005	8.5e-05	0.0003967	0.000450196
260600	0	0	0	0		260400	0.000370007	0.00015	0.0003967	0.000455198
260800	0	0	0	0		260600	0.000370007	0.000115	0.000522923	0.000465202
261000	0	0	0	0		260800	0.000340007	8.5e-05	0.000477843	0.000360157
261200	0	0	0	0		261000	0.000355007	0.000125	0.000468827	0.00039017
261400	0	0	0	0		261200	0.000330007	0.000165	0.000613082	0.000520226
261600	0	0	0	0		261400	0.000335007	0.0001	0.00044178	0.000450196
261800	0	0	0	1		261600	0.000230005	9e-05	0.000360637	0.000290126
262000	0	0	0	0		261800	0.000275006	9e-05	0.000414732	0.000485211
262200	0	0	0	0		262000	0.000265005	8.5e-05	0.00059505	0.000495215
262400	0	0	0	0		262200	0.000355007	0.000105	0.000631114	0.000415181
262600	0	0	0	0		262400	0.000290006	8e-05	0.000342605	0.000285124
262800	0	0	0	0		262600	0.000335007	7.5e-05	0.000459812	0.000475207
263000	0	0	0	0		262800	0.000330007	8e-05	0.000261461	0.000360157
263200	0	0	0	0		263000	0.000340007	9.5e-05	0.000432764	0.000455198
263400	1	0	0	0		263200	0.000335007	8.5e-05	0.00044178	0.000525228
263600	0	1	0	0		263400	0.000305006	0.00011	0.000522923	0.000380165
263800	0	0	1	0		263600	0.000325007	0.000125	0.000459812	0.000410178
264000	0	0	0	0		263800	0.000295006	8.5e-05	0.000306541	0.000465202
264200	0	0	0	0		264000	0.000380008	9e-05	0.000468827	0.000410178
264400	0	0	0	0		264200	0.000265005	8e-05	0.000306541	0.000415181
264600	0	0	0	0		264400	0.000290006	7.5e-05	0.000378668	0.000360157
264800	0	0	0	0		264600	0.000360007	7.5e-05	0.000351621	0.000440191
265000	0	0	0	0		264800	0.000260005	0.00011	0.000468827	0.000540235
265200	0	0	0	0		265000	0.000245005	9.5e-05	0.000495875	0.0004602
265400	0	0	0	0		265200	0.000310006	8.5e-05	0.000450796	0.00034515
265600	0	0	1	0		265400	0.000330007	7.5e-05	0.000468827	0.000500218
265800	0	0	0	0		265600	0.000300006	5e-05	0.000495875	0.000350152
266000	0	2	0	0		265800	0.000365007	8e-05	0.000405716	0.000415181
266200	0	0	0	0		266000	0.000375008	7.5e-05	0.000586034	0.000410178
266400	0	0	0	0		266200	0.000320006	6.5e-05	0.000513907	0.000475207
266600	0	1	0	0		266400	0.000280006	0.000115	0.000486859	0.000360157
266800	0	0	0	0		266600	0.000310006	0.00013	0.000351621	0.000425185
267000	0	0	0	0		266800	0.000285006	0.000115	0.000387684	0.00050522
267200	0	0	0	0		267000	0.000360007	0.000115	0.000351621	0.000510222
267400	0	0	0	0		267200	0.000325007	7e-05	0.000351621	0.000430187
267600	0	0	0	0		267400	0.000295006	0.00012	0.000432764	0.000415181
267800	0	0	0	0		267600	0.000335007	0.00011	0.000495875	0.000490213
268000	0	0	0	0		267800	0.000280006	0.000115	0.000477843	0.000375163
268200	0	0	0	0		268000	0.000265005	9e-05	0.000414732	0.000385168
268400	0	0	0	0		268200	0.000385008	0.00011	0.000586034	0.000445194
268600	0	0	0	0		268400	0.000330007	9e-05	0.00044178	0.000555242
268800	0	0	0	0		268600	0.000295006	9e-05	0.000414732	0.000455198
269000	0	0	0	0		268800	0.000380008	0.000135	0.000333589	0.000400174
269200	0	0	0	0		269000	0.000370007	8e-05	0.00044178	0.000455198
269400	0	0	1	0		269200	0.000295006	8e-05	0.000315557	0.000490213
269600	0	1	0	0		269400	0.000320006	9.5e-05	0.00044178	0.000410178
269800	0	0	0	0		269600	0.000345007	0.0001	0.000450796	0.00039017
270000	0	0	0	0		269800	0.000325007	9.5e-05	0.00024343	0.00034515
270200	0	0	0	0		270000	0.000410008	6.5e-05	0.000468827	0.000410178
270400	0	0	0	0		270200	0.000360007	6e-05	0.000477843	0.000540235
270600	0	0	0	0		270400	0.000300006	8.5e-05	0.00044178	0.000475207
270800	0	1	0	0		270600	0.000340007	8.5e-05	0.00044178	0.000400174
271000	0	0	0	0		270800	0.000350007	7e-05	0.000504891	0.000360157
271200	0	0	0	0		271000	0.000305006	9.5e-05	0.000450796	0.000430187
271400	0	0	0	0		271200	0.000275006	9.5e-05	0.000333589	0.000395172
271600	0	0	0	0		271400	0.000335007	8.5e-05	0.000405716	0.000335146
271800	0	0	0	0		271600	0.000260005	0.00011	0.000144255	0.000540235
272000	0	0	0	0		271800	0.000350007	0.000105	0.00059505	0.00050522
272200	0	0	0	0		272000	0.000250005	8e-05	0.000369652	0.000415181
272400	0	0	0	0		272200	0.000235005	6.5e-05	0.000577018	0.000495215
272600	0	0	0	0		272400	0.000255005	0.00012	0.000477843	0.000370161
272800	0	0	0	0		272600	0.000165003	0.000125	0.000315557	0.000485211
273000	0	0	0	0		272800	0.000335007	0.00016	0.000432764	0.000510222
273200	0	0	0	0		273000	0.000300006	8e-05	0.000432764	0.000420183
273400	0	0	0	0		273200	0.000310006	0.000115	0.000360637	0.000415181
273600	0	0	0	0		273400	0.000315006	0.00011	0.000486859	0.000355154
273800	0	0	0	0		273600	0.000295006	7e-05	0.000414732	0.000380165
274000	0	0	0	0		273800	0.000270005	9.5e-05	0.000486859	0.000485211
274200	0	0	0	0		274000	0.000250005	7e-05	0.000486859	0.000490213
274400	0	0	0	0		274200	0.000235005	0.00013	0.000378668	0.000465202
274600	0	0	0	0		274400	0.000250005	0.00012	0.000387684	0.000440191
274800	0	0	0	0		274600	0.000365007	9.5e-05	0.000450796	0.000270118
275000	0	0	0	0		274800	0.000300006	8e-05	0.000378668	0.000335146
275200	0	0	0	0		275000	0.000265005	0.000105	0.0003967	0.000395172
275400	0	0	0	0		275200	0.000320006	7.5e-05	0.000468827	0.000335146
275600	0	0	0	0		275400	0.000335007	9e-05	0.000324573	0.000465202
275800	0	0	1	0		275600	0.000325007	9e-05	0.000432764	0.000440191
276000	0	0	0	0		275800	0.000285006	0.000115	0.0003967	0.000490213
276200	0	0	0	0		276000	0.000260005	0.000115	0.000288509	0.000435189
276400	0	0	0	0		276200	0.000225005	9.5e-05	0.000414732	0.000415181
276600	0	0	0	0		276400	0.000305006	0.000115	0.00044178	0.000425185
276800	0	0	0	0		276600	0.000300006	0.0001	0.000351621	0.000315137
277000	0	0	0	0		276800	0.000330007	9e-05	0.00044178	0.000435189
277200	0	0	0	0		277000	0.000300006	0.00011	0.000459812	0.000415181
277400	0	0	0	0		277200	0.000310006	0.000105	0.000369652	0.000375163
277600	0	0	0	0		277400	0.000280006	0.0001	0.000477843	0.000300131
277800	0	0	0	0		277600	0.000210004	8.5e-05	0.000586034	0.000440191
278000	0	0	0	0		277800	0.000330007	8e-05	0.000495875	0.000370161
278200	0	0	0	0		278000	0.000300006	0.00011	0.000513907	0.000430187
278400	0	0	0	0		278200	0.000275006	9.5e-05	0.000288509	0.0004602
278600	0	0	0	0		278400	0.000280006	0.000115	0.000459812	0.000500218
278800	0	0	0	0		278600	0.000380008	0.00014	0.000297525	0.00034515
279000	0	0	0	0		278800	0.000285006	0.000105	0.000432764	0.000380165
279200	0	0	0	0		279000	0.000280006	0.00012	0.000459812	0.000425185
279400	0	0	1	0		279200	0.000315006	6.5e-05	0.000468827	0.000440191
279600	0	0	0	0		279400	0.000310006	7e-05	0.000387684	0.000265115
279800	0	0	0	0		279600	0.000405008	0.000105	0.000513907	0.000415181
280000	0	0	0	0		279800	0.000380008	7e-05	0.000531939	0.000405176
280200	0	0	0	0		280000	0.000305006	7e-05	0.000369652	0.000420183
280400	0	0	0	0		280200	0.000290006	9e-05	0.000378668	0.000415181
280600	0	0	0	0		280400	0.000245005	5e-05	0.000622098	0.0004602
280800	0	0	0	0		280600	0.000315006	0.00014	0.000414732	0.000470205
281000	0	0	0	0		280800	0.000330007	7e-05	0.000423748	0.000375163
281200	0	0	0	0		281000	0.000330007	0.000105	0.000558987	0.000375163
281400	0	0	0	0		281200	0.000300006	9e-05	0.000342605	0.000480209
281600	0	0	0	0		281400	0.000275006	0.000125	0.000558987	0.000315137
281800	0	0	0	0		281600	0.000275006	8.5e-05	0.000495875	0.000405176
282000	0	0	0	0		281800	0.000340007	9e-05	0.000351621	0.000430187
282200	0	0	0	0		282000	0.000275006	5e-05	0.000477843	0.000440191
282400	0	0	0	0		282200	0.000330007	7e-05	0.000369652	0.000445194
282600	1	0	0	0		282400	0.000240005	0.000135	0.000306541	0.000385168
282800	0	0	0	0		282600	0.000245005	8e-05	0.000207366	0.000430187
283000	0	0	0	0		282800	0.000305006	0.0001	0.000477843	0.000370161
283200	0	0	0	0		283000	0.000385008	8e-05	0.000360637	0.000355154
283400	0	0	0	0		283200	0.000280006	7.5e-05	0.000477843	0.000360157
283600	0	0	0	0		283400	0.000295006	9e-05	0.000486859	0.000440191
283800	0	0	0	0		283600	0.000325007	7e-05	0.000495875	0.000440191
284000	0	0	0	0		283800	0.000185004	9e-05	0.000414732	0.000450196
284200	0	0	0	0		284000	0.000275006	9.5e-05	0.000414732	0.000370161
284400	0	0	0	0		284200	0.000330007	8.5e-05	0.000333589	0.000430187
284600	0	0	0	0		284400	0.000235005	8.5e-05	0.000522923	0.000375163
284800	0	0	0	0		284600	0.000365007	7e-05	0.000450796	0.000445194
285000	0	0	0	0		284800	0.000285006	9.5e-05	0.000513907	0.000525228
285200	0	0	0	0		285000	0.000240005	7.5e-05	0.000495875	0.000455198
285400	0	0	0	0		285200	0.000245005	0.000105	0.000369652	0.000400174
285600	0	0	0	1		285400	0.000250005	9.5e-05	0.000504891	0.000450196
285800	0	0	0	0		285600	0.000285006	7e-05	0.000486859	0.000330144
286000	0	0	0	0		285800	0.000220004	0.000115	0.0003967	0.000465202
286200	0	0	1	0		286000	0.000320006	0.000105	0.000324573	0.000445194
286400	0	0	0	0		286200	0.000315006	0.000105	0.000306541	0.000445194
286600	0	1	0	0		286400	0.000270005	8.5e-05	0.000622098	0.000395172
286800	0	0	0	0		286600	0.000290006	8e-05	0.000495875	0.000410178
287000	0	0	0	0		286800	0.000270005	0.000105	0.000685209	0.000520226
287200	0	0	0	0		287000	0.000295006	8e-05	0.0003967	0.000240104
287400	0	0	0	0		287200	0.000325007	0.0001	0.000351621	0.000360157
287600	0	0	0	0		287400	0.000295006	6.5e-05	0.000270477	0.000435189
287800	0	0	0	0		287600	0.000325007	0.0001	0.000486859	0.000360157
288000	1	1	0	0		287800	0.000290006	8.5e-05	0.000333589	0.00039017
288200	0	0	0	0		288000	0.000250005	0.00011	0.000369652	0.000435189
288400	0	0	0	0		288200	0.000340007	8.5e-05	0.000333589	0.000440191
288600	0	0	0	0		288400	0.000230005	7e-05	0.000378668	0.000265115
288800	0	0	0	0		288600	0.000305006	8e-05	0.000486859	0.000315137
289000	0	0	0	0		288800	0.000235005	0.00011	0.000324573	0.000405176
289200	0	0	0	0		289000	0.000295006	0.000105	0.000333589	0.000355154
289400	0	0	0	0		289200	0.000315006	8.5e-05	0.000324573	0.000340148
289600	0	1	0	0		289400	0.000275006	8.5e-05	0.000288509	0.000450196
289800	0	0	0	0		289600	0.000295006	0.0001	0.000288509	0.000475207
290000	0	0	0	0		289800	0.000300006	9e-05	0.000360637	0.000280122
290200	0	0	0	0		290000	0.000275006	4e-05	0.000423748	0.00039017
290400	0	0	0	0		290200	0.000250005	9e-05	0.000360637	0.000405176
290600	0	0	0	0		290400	0.000260005	5e-05	0.000378668	0.000290126
290800	0	0	0	0		290600	0.000315006	0.00012	0.000414732	0.000385168
291000	0	0	0	1		290800	0.000265005	7e-05	0.000450796	0.000385168
291200	0	0	0	0		291000	0.000345007	8e-05	0.0003967	0.000400174
291400	0	0	0	0		291200	0.000315006	6e-05	0.000414732	0.000440191
291600	0	0	0	0		291400	0.000310006	7.5e-05	0.000423748	0.000370161
291800	0	0	0	0		291600	0.000280006	8.5e-05	0.000378668	0.000330144
292000	0	0	0	0		291800	0.000340007	0.000105	0.000414732	0.000435189
292200	0	0	0	0		292000	0.000275006	0.000125	0.000459812	0.000355154
292400	0	0	0	0		292200	0.000285006	8.5e-05	0.0003967	0.000395172
292600	0	0	0	0		292400	0.000260005	7.5e-05	0.000342605	0.000535233
292800	0	0	0	0		292600	0.000280006	0.000115	0.000333589	0.000305133
293000	0	0	0	0		292800	0.000285006	5.5e-05	0.000432764	0.000380165
293200	0	0	0	0		293000	0.000225005	7.5e-05	0.000423748	0.000450196
293400	0	0	0	0		293200	0.000325007	6.5e-05	0.000405716	0.000295128
293600	0	1	0	0		293400	0.000250005	7e-05	0.000540955	0.000355154
293800	0	0	0	0		293600	0.000265005	7e-05	0.000423748	0.00039017
294000	0	0	0	0		293800	0.000270005	8e-05	0.000459812	0.000340148
294200	0	0	0	0		294000	0.000325007	8.5e-05	0.000369652	0.000425185
294400	0	0	0	0		294200	0.000250005	6e-05	0.000351621	0.000340148
294600	0	0	0	0		294400	0.000245005	0.00011	0.00044178	0.00039017
294800	0	0	0	0		294600	0.000265005	9.5e-05	0.00044178	0.000395172
295000	0	0	0	0		294800	0.000250005	8e-05	0.000450796	0.000355154
295200	0	0	1	0		295000	0.000285006	0.0001	0.000423748	0.000485211
295400	0	0	0	0		295200	0.000305006	8e-05	0.000324573	0.000410178
295600	0	0	0	0		295400	0.000340007	8.5e-05	0.000423748	0.000385168
295800	0	0	0	0		295600	0.000260005	8.5e-05	0.000513907	0.000285124
296000	0	0	0	0		295800	0.000290006	0.00011	0.00019835	0.000395172
296200	0	0	0	0		296000	0.000265005	9e-05	0.000468827	0.000310135
296400	0	0	0	0		296200	0.000295006	9.5e-05	0.000414732	0.000470205
296600	0	0	0	0		296400	0.000300006	4e-05	0.000306541	0.000380165
296800	0	0	0	0		296600	0.000300006	6e-05	0.000387684	0.000365159
297000	0	0	0	0		296800	0.000240005	6e-05	0.000504891	0.000410178
297200	0	0	0	0		297000	0.000270005	7.5e-05	0.000432764	0.000475207
297400	0	0	0	0		297200	0.000270005	0.0001	0.000450796	0.000395172
297600	0	0	0	0		297400	0.000300006	8.5e-05	0.000342605	0.00039017
297800	0	0	0	0		297600	0.000225005	6.5e-05	0.000360637	0.000305133
298000	0	0	0	0		297800	0.000270005	0.00013	0.000360637	0.000440191
298200	0	0	0	0		298000	0.000280006	7.5e-05	0.000414732	0.000320139
298400	0	0	0	0		298200	0.000265005	7e-05	0.000306541	0.000480209
298600	0	0	0	0		298400	0.000210004	8e-05	0.000333589	0.000310135
298800	0	0	0	0		298600	0.000260005	0.00011	0.000324573	0.000330144
299000	0	0	0	0		298800	0.000280006	5.5e-05	0.000450796	0.000485211
299200	0	0	0	0		299000	0.000260005	0.00011	0.000369652	0.000370161
299400	0	0	0	0		299200	0.000225005	7e-05	0.000360637	0.000310135
299600	0	0	0	0		299400	0.000205004	7.5e-05	0.000549971	0.000455198
299800	0	1	0	0		299600	0.000295006	8e-05	0.000324573	0.000310135
300000	0	0	1	0		299800	0.000285006	7.5e-05	0.000360637	0.000400174
300200	0	0	0	0		300000	0.000325007	7e-05	0.000288509	0.000440191
300400	0	0	0	0		300200	0.000285006	7e-05	0.000405716	0.000410178
300600	0	1	0	1		300400	0.000310006	3.5e-05	0.000504891	0.000360157
300800	0	0	0	0		300600	0.000245005	7.5e-05	0.00044178	0.000395172
301000	0	0	0	1		300800	0.000305006	7.5e-05	0.000387684	0.000425185
301200	0	0	0	0		301000	0.000285006	9e-05	0.000279493	0.000385168
301400	0	0	0	0		301200	0.000240005	7e-05	0.000369652	0.000440191
301600	0	0	0	0		301400	0.000235005	5.5e-05	0.000387684	0.000370161
301800	0	0	0	0		301600	0.000385008	9e-05	0.000531939	0.000465202
302000	0	0	0	0		301800	0.000260005	7e-05	0.00044178	0.000365159
302200	0	0	0	0		302000	0.000245005	8.5e-05	0.000513907	0.000400174
302400	0	0	0	0		302200	0.000225005	9.5e-05	0.000369652	0.000385168
302600	0	0	0	0		302400	0.000245005	7.5e-05	0.00024343	0.000330144
302800	0	0	0	0		302600	0.000285006	5e-05	0.0003967	0.000435189
303000	0	0	0	0		302800	0.000270005	5.5e-05	0.000459812	0.000425185
303200	0	0	0	0		303000	0.000280006	6e-05	0.000387684	0.000360157
303400	0	0	0	0		303200	0.000270005	0.000125	0.000495875	0.000420183
303600	0	0	0	0		303400	0.000270005	9e-05	0.00044178	0.000320139
303800	0	0	0	0		303600	0.000265005	8e-05	0.000333589	0.000405176
304000	0	0	0	0		303800	0.000245005	9e-05	0.000477843	0.000385168
304200	0	0	0	0		304000	0.000295006	7.5e-05	0.000288509	0.000430187
304400	0	0	0	0		304200	0.000345007	7e-05	0.000405716	0.000355154
304600	0	0	0	0		304400	0.000285006	7.5e-05	0.000297525	0.000295128
304800	0	0	0	0		304600	0.000250005	8e-05	0.000342605	0.000500218
305000	0	0	0	0		304800	0.000275006	7.5e-05	0.000378668	0.000370161
305200	0	0	0	0		305000	0.000285006	7e-05	0.000351621	0.000350152
305400	0	0	0	0		305200	0.000275006	0.000105	0.000351621	0.000285124
305600	0	0	0	0		305400	0.000250005	9e-05	0.000378668	0.000315137
305800	0	0	0	0		305600	0.000240005	0.000115	0.000423748	0.000420183
306000	0	0	0	0		305800	0.000280006	8e-05	0.000360637	0.000420183
306200	0	0	0	0		306000	0.000280006	0.000115	0.000369652	0.000325141
306400	0	0	0	0		306200	0.000245005	8e-05	0.000387684	0.000335146
306600	1	0	0	0		306400	0.000275006	9.5e-05	0.000486859	0.000385168
306800	0	0	0	0		306600	0.000200004	5.5e-05	0.000288509	0.000535233
307000	0	0	0	0		306800	0.000250005	0.00011	0.000414732	0.000410178
307200	0	0	0	0		307000	0.000200004	8e-05	0.000423748	0.000510222
307400	0	0	0	0		307200	0.000235005	7.5e-05	0.000360637	0.000385168
307600	0	0	0	0		307400	0.000255005	0.000145	0.00044178	0.000330144
307800	0	0	0	0		307600	0.000290006	8.5e-05	0.000450796	0.000280122
308000	0	0	1	0		307800	0.000225005	0.000105	0.000387684	0.000455198
308200	0	0	0	0		308000	0.000235005	0.0001	0.000252446	0.000325141
308400	0	0	1	0		308200	0.000260005	7e-05	0.000342605	0.000305133
308600	0	0	0	0		308400	0.000275006	5.5e-05	0.000495875	0.000335146
308800	0	0	0	0		308600	0.000235005	7e-05	0.000207366	0.000420183
309000	0	0	0	0		308800	0.000230005	4.5e-05	0.000270477	0.000430187
309200	0	0	0	0		309000	0.000205004	9.5e-05	0.000568003	0.000400174
309400	0	0	0	0		309200	0.000225005	9.5e-05	0.00044178	0.000305133
309600	0	0	0	0		309400	0.000310006	5e-05	0.000324573	0.000400174
309800	0	0	0	0		309600	0.000225005	0.00011	0.000369652	0.00027512
310000	0	0	0	0		309800	0.000260005	7e-05	0.000351621	0.000365159
310200	0	0	0	0		310000	0.000285006	0.000115	0.0003967	0.000355154
310400	0	0	0	0		310200	0.000245005	6.5e-05	0.000522923	0.000355154
310600	0	0	0	0		310400	0.000235005	0.0001	0.000405716	0.000415181
310800	0	0	0	0		310600	0.000215004	6.5e-05	0.000315557	0.000405176
311000	0	0	0	0		310800	0.000220004	7.5e-05	0.000477843	0.000285124
311200	0	0	0	0		311000	0.000240005	7.5e-05	0.000405716	0.000375163
311400	0	0	0	0		311200	0.000220004	0.000135	0.000387684	0.000270118
311600	0	0	0	0		311400	0.000275006	5.5e-05	0.000378668	0.00039017
311800	0	0	0	0		311600	0.000225005	8e-05	0.000468827	0.000365159
312000	1	0	0	0		311800	0.000250005	5.5e-05	0.000270477	0.000300131
312200	0	0	0	0		312000	0.000250005	8.5e-05	0.000468827	0.000405176
312400	0	0	0	0		312200	0.000250005	7e-05	0.0003967	0.000455198
312600	0	0	0	1		312400	0.000290006	0.00012	0.000405716	0.000340148
312800	0	0	0	0		312600	0.000245005	0.0001	0.000423748	0.000405176
313000	0	0	0	0		312800	0.000215004	7.5e-05	0.000577018	0.000385168
313200	0	0	0	0		313000	0.000295006	9.5e-05	0.00044178	0.000310135
313400	0	0	0	0		313200	0.000285006	8e-05	0.00044178	0.000395172
313600	0	0	0	0		313400	0.000260005	9e-05	0.0003967	0.000295128
313800	0	1	0	0		313600	0.000295006	9e-05	0.000468827	0.00034515
314000	0	0	0	0		313800	0.000310006	6e-05	0.000450796	0.000450196
314200	0	0	0	0		314000	0.000245005	7.5e-05	0.000378668	0.000475207
314400	0	0	0	0		314200	0.000250005	8e-05	0.000333589	0.000475207
314600	0	0	0	0		314400	0.000300006	9.5e-05	0.000387684	0.000340148
314800	0	0	0	1		314600	0.000235005	8e-05	0.000495875	0.000410178
315000	0	0	0	0		314800	0.000200004	4.5e-05	0.000432764	0.000280122
315200	0	0	0	0		315000	0.000205004	5e-05	0.000486859	0.000405176
315400	0	0	0	0		315200	0.000270005	9.5e-05	0.000369652	0.000425185
315600	0	0	0	0		315400	0.000265005	6e-05	0.000378668	0.000465202
315800	0	0	0	0		315600	0.000210004	7e-05	0.00024343	0.000395172
316000	0	0	0	0		315800	0.000230005	5e-05	0.0003967	0.000375163
316200	1	0	0	0		316000	0.000225005	6.5e-05	0.000495875	0.000360157
316400	0	0	0	0		316200	0.000215004	7.5e-05	0.000360637	0.000525228
316600	0	0	0	0		316400	0.000280006	9e-05	0.000162286	0.000325141
316800	0	0	0	0		316600	0.000185004	8e-05	0.000279493	0.000415181
317000	0	0	0	0		316800	0.000240005	6e-05	0.000414732	0.000330144
317200	0	0	0	0		317000	0.000195004	8e-05	0.000387684	0.000355154
317400	0	0	0	0		317200	0.000250005	7.5e-05	0.000351621	0.000335146
317600	0	0	0	0		317400	0.000245005	9e-05	0.000234414	0.000435189
317800	0	0	0	0		317600	0.000200004	8e-05	0.000477843	0.000315137
318000	0	0	0	0		317800	0.000255005	5.5e-05	0.00024343	0.000370161
318200	0	0	0	0		318000	0.000260005	7e-05	0.000351621	0.000405176
318400	0	0	0	1		318200	0.000230005	7.5e-05	0.000468827	0.000445194
318600	0	0	0	0		318400	0.000270005	7e-05	0.000459812	0.000320139
318800	0	0	0	0		318600	0.000215004	9e-05	0.0003967	0.000395172
319000	0	0	0	0		318800	0.000260005	8.5e-05	0.000378668	0.0004602
319200	0	0	0	0		319000	0.000280006	8.5e-05	0.000558987	0.000395172
319400	0	0	0	0		319200	0.000240005	8.5e-05	0.000522923	0.00034515
319600	0	0	0	0		319400	0.000225005	7e-05	0.000342605	0.000400174
319800	0	0	0	0		319600	0.000270005	6.5e-05	0.000513907	0.000305133
320000	0	0	0	0		319800	0.000235005	4.5e-05	0.0003967	0.000330144
320200	0	0	0	0		320000	0.000305006	8e-05	0.000468827	0.000245107
320400	0	0	0	0		320200	0.000245005	6.5e-05	0.000423748	0.000455198
320600	0	0	0	0		320400	0.000245005	6.5e-05	0.000360637	0.000440191
320800	0	0	0	0		320600	0.000170003	7e-05	0.000360637	0.000335146
321000	0	0	0	0		320800	0.000180004	0.00011	0.000378668	0.000290126
321200	0	0	0	0		321000	0.000255005	6e-05	0.000504891	0.000315137
321400	0	0	0	0		321200	0.000275006	5.5e-05	0.000360637	0.000305133
321600	0	0	0	0		321400	0.000210004	5e-05	0.00019835	0.000260113
321800	0	0	0	0		321600	0.000295006	3e-05	0.000378668	0.000445194
322000	0	0	0	0		321800	0.000230005	5.5e-05	0.000360637	0.00034515
322200	0	0	0	0		322000	0.000255005	4.5e-05	0.000270477	0.000380165
322400	0	0	0	0		322200	0.000225005	0.00011	0.0003967	0.000370161
322600	0	0	0	0		322400	0.000160003	8.5e-05	0.000369652	0.000440191
322800	0	0	0	0		322600	0.000165003	6e-05	0.000378668	0.000210091
323000	0	0	0	0		322800	0.000190004	6e-05	0.000405716	0.000490213
323200	0	0	0	0		323000	0.000245005	7.5e-05	0.000405716	0.000370161
323400	0	0	0	0		323200	0.000280006	5e-05	0.000324573	0.000415181
323600	0	0	0	0		323400	0.000255005	3.5e-05	0.000324573	0.000280122
323800	0	0	0	0		323600	0.000230005	9e-05	0.000414732	0.000470205
324000	0	0	0	0		323800	0.000275006	8.5e-05	0.000577018	0.000425185
324200	0	0	0	0		324000	0.000225005	8.5e-05	0.00044178	0.000310135
324400	0	0	0	0		324200	0.000285006	0.000105	0.000333589	0.000440191
324600	0	0	0	0		324400	0.000190004	5.5e-05	0.000414732	0.000375163
324800	0	0	0	0		324600	0.000270005	6e-05	0.000432764	0.00039017
325000	0	0	0	0		324800	0.000290006	7e-05	0.000414732	0.000380165
325200	0	0	0	0		325000	0.000305006	6e-05	0.000360637	0.000310135
325400	0	0	0	0		325200	0.000265005	0.0001	0.000459812	0.000185081
325600	0	0	0	0		325400	0.000215004	8e-05	0.0003967	0.000365159
325800	0	0	0	0		325600	0.000265005	8e-05	0.000432764	0.000370161
326000	0	0	0	0		325800	0.000315006	9.5e-05	0.000333589	0.000450196
326200	0	0	0	0		326000	0.000215004	9e-05	0.000468827	0.000330144
326400	0	0	0	0		326200	0.000240005	6.5e-05	0.00044178	0.000285124
326600	0	0	0	0		326400	0.000235005	7e-05	0.000504891	0.000310135
326800	0	0	0	0		326600	0.000245005	6e-05	0.000297525	0.000370161
327000	0	0	0	0		326800	0.000245005	8.5e-05	0.000369652	0.00050522
327200	0	0	0	0		327000	0.000220004	5.5e-05	0.000468827	0.00050522
327400	0	0	0	0		327200	0.000220004	8e-05	0.000405716	0.000385168
327600	0	0	0	0		327400	0.000225005	6e-05	0.000450796	0.000315137
327800	0	0	0	0		327600	0.000225005	6e-05	0.000306541	0.000305133
328000	0	0	0	0		327800	0.000180004	7e-05	0.000342605	0.000310135
328200	0	0	0	0		328000	0.000200004	8e-05	0.000405716	0.0002301
328400	0	0	0	1		328200	0.000235005	9e-05	0.00044178	0.00039017
328600	0	0	1	0		328400	0.000245005	6.5e-05	0.000540955	0.000310135
328800	0	0	0	0		328600	0.000205004	9.5e-05	0.000360637	0.000410178
329000	0	0	0	0		328800	0.000255005	6.5e-05	0.000540955	0.000445194
329200	0	0	0	1		329000	0.000235005	8.5e-05	0.000414732	0.000320139
329400	0	0	0	0		329200	0.000295006	5e-05	0.000387684	0.000435189
329600	0	0	0	1		329400	0.000220004	8.5e-05	0.000495875	0.000450196
329800	0	0	0	0		329600	0.000240005	8.5e-05	0.000306541	0.000335146
330000	0	0	0	0		329800	0.000250005	7.5e-05	0.000414732	0.000370161
330200	0	0	0	0		330000	0.000285006	9.5e-05	0.000613082	0.00027512
330400	0	0	0	0		330200	0.000210004	8.5e-05	0.000333589	0.00039017
330600	0	0	0	0		330400	0.000245005	5.5e-05	0.000531939	0.000425185
330800	0	0	0	0		330600	0.000215004	7e-05	0.000261461	0.00034515
331000	0	0	0	0		330800	0.000240005	8.5e-05	0.000450796	0.000320139
331200	0	0	0	0		331000	0.000195004	5.5e-05	0.00019835	0.000440191
331400	0	0	0	0		331200	0.000200004	9.5e-05	0.000342605	0.000350152
331600	0	0	0	0		331400	0.000215004	8.5e-05	0.000333589	0.000350152
331800	0	0	0	0		331600	0.000235005	8.5e-05	0.000549971	0.000470205
332000	0	0	0	0		331800	0.000260005	7e-05	0.000333589	0.000305133
332200	0	0	0	0		332000	0.000270005	6.5e-05	0.000351621	0.000440191
332400	0	0	0	0		332200	0.000225005	7.5e-05	0.000270477	0.000435189
332600	0	0	0	0		332400	0.000255005	5.5e-05	0.000387684	0.000400174
332800	0	0	0	0		332600	0.000165003	6e-05	0.000261461	0.000290126
333000	0	0	0	0		332800	0.000215004	6.5e-05	0.000333589	0.000350152
333200	0	0	0	0		333000	0.000260005	7e-05	0.000432764	0.000380165
333400	0	0	0	0		333200	0.000240005	7e-05	0.000369652	0.000335146
333600	0	0	0	0		333400	0.000210004	9.5e-05	0.000315557	0.000330144
333800	0	0	0	0		333600	0.000195004	6e-05	0.000234414	0.000375163
334000	0	0	0	0		333800	0.000200004	5.5e-05	0.000450796	0.000365159
334200	0	0	0	0		334000	0.000330007	8e-05	0.000270477	0.000295128
334400	0	0	0	0		334200	0.000210004	8e-05	0.000387684	0.000250109
334600	0	0	0	0		334400	0.000280006	7e-05	0.000432764	0.000315137
334800	0	0	0	0		334600	0.000170003	6.5e-05	0.00044178	0.000265115
335000	0	0	0	0		334800	0.000235005	0.00011	0.000450796	0.000370161
335200	0	0	0	0		335000	0.000225005	7.5e-05	0.000351621	0.000375163
335400	0	0	0	0		335200	0.000240005	0.00012	0.000324573	0.000335146
335600	0	0	0	0		335400	0.000230005	7e-05	0.000513907	0.000415181
335800	0	0	0	0		335600	0.000250005	5e-05	0.000378668	0.000325141
336000	0	0	0	0		335800	0.000240005	6e-05	0.000495875	0.000290126
336200	0	0	0	0		336000	0.000245005	6e-05	0.000423748	0.000285124
336400	0	0	0	0		336200	0.000255005	5.5e-05	0.000423748	0.000400174
336600	0	0	0	0		336400	0.000245005	6.5e-05	0.000486859	0.000340148
336800	0	0	0	0		336600	0.000265005	6.5e-05	0.00044178	0.00027512
337000	0	0	0	0		336800	0.000210004	4.5e-05	0.000360637	0.000365159
337200	0	0	0	0		337000	0.000220004	9e-05	0.000270477	0.000525228
337400	0	0	0	0		337200	0.000215004	3e-05	0.000279493	0.000355154
337600	0	0	0	0		337400	0.000225005	8.5e-05	0.000351621	0.000330144
337800	0	0	0	0		337600	0.000270005	7e-05	0.000306541	0.000410178
338000	0	0	0	0		337800	0.000265005	6.5e-05	0.000288509	0.000365159
338200	0	0	0	0		338000	0.000345007	5.5e-05	0.000324573	0.000365159
338400	0	0	0	0		338200	0.000255005	8.5e-05	0.000297525	0.000240104
338600	0	0	0	0		338400	0.000260005	8e-05	0.000423748	0.00034515
338800	0	0	0	0		338600	0.000265005	7.5e-05	0.000342605	0.000265115
339000	0	0	0	0		338800	0.000205004	8e-05	0.000288509	0.000340148
339200	0	0	0	0		339000	0.000235005	7.5e-05	0.000297525	0.000380165
339400	0	0	0	0		339200	0.000265005	6.5e-05	0.000261461	0.000320139
339600	0	0	0	1		339400	0.000265005	5.5e-05	0.000261461	0.000250109
339800	0	0	0	0		339600	0.000215004	7.5e-05	0.000414732	0.000395172
340000	0	0	0	0		339800	0.000210004	6e-05	0.000297525	0.000350152
340200	0	0	0	0		340000	0.000210004	5e-05	0.000315557	0.000360157
340400	0	0	0	0		340200	0.000235005	5.5e-05	0.000351621	0.000270118
340600	0	0	0	0		340400	0.000215004	7e-05	0.000387684	0.000260113
340800	0	0	0	0		340600	0.000260005	4.5e-05	0.000450796	0.000330144
341000	0	0	0	0		340800	0.000210004	7.5e-05	0.000414732	0.000255111
341200	0	0	0	0		341000	0.000180004	8.5e-05	0.000333589	0.000445194
341400	0	0	0	0		341200	0.000195004	8.5e-05	0.000450796	0.000315137
341600	0	0	0	0		341400	0.000240005	0.0001	0.00019835	0.000365159
341800	0	0	1	0		341600	0.000220004	4.5e-05	0.000351621	0.000340148
342000	0	0	0	0		341800	0.000225005	9e-05	0.000423748	0.000420183
342200	0	0	0	0		342000	0.000220004	5.5e-05	0.000568003	0.000405176
342400	0	0	0	0		342200	0.000215004	7e-05	0.000387684	0.000410178
342600	0	0	0	0		342400	0.000200004	6.5e-05	0.000405716	0.000310135
342800	0	0	0	0		342600	0.000215004	6.5e-05	0.000369652	0.000340148
343000	0	0	0	0		342800	0.000245005	7e-05	0.000306541	0.000280122
343200	0	0	0	0		343000	0.000225005	8.5e-05	0.000432764	0.00039017
343400	0	0	0	0		343200	0.000190004	5e-05	0.000387684	0.000290126
343600	0	0	0	1		343400	0.000190004	9e-05	0.000450796	0.000325141
343800	0	0	0	0		343600	0.000215004	6e-05	0.000297525	0.000375163
344000	0	0	0	0		343800	0.000255005	7e-05	0.000369652	0.000280122
344200	0	0	0	0		344000	0.000220004	7e-05	0.000387684	0.000440191
344400	0	0	0	0		344200	0.000145003	7.5e-05	0.000387684	0.000270118
344600	0	0	0	0		344400	0.000215004	7e-05	0.000252446	0.000360157
344800	0	0	0	0		344600	0.000195004	5.5e-05	0.000225398	0.00050522
345000	0	0	0	0		344800	0.000235005	5.5e-05	0.000360637	0.000365159
345200	0	0	0	0		345000	0.000240005	0.0001	0.000423748	0.000310135
345400	0	0	0	0		345200	0.000195004	6.5e-05	0.000450796	0.000235102
345600	0	0	0	0		345400	0.000195004	7.5e-05	0.000324573	0.000410178
345800	0	0	0	0		345600	0.000155003	7e-05	0.000315557	0.000280122
346000	0	0	0	0		345800	0.000215004	5.5e-05	0.000288509	0.000330144
346200	0	0	0	0		346000	0.000195004	6.5e-05	0.000306541	0.000270118
346400	0	0	0	0		346200	0.000170003	6e-05	0.000459812	0.000315137
346600	0	0	0	0		346400	0.000195004	4.5e-05	0.000378668	0.000415181
346800	0	0	0	0		346600	0.000240005	6e-05	0.000450796	0.0004602
347000	0	0	0	0		346800	0.000180004	7.5e-05	0.000270477	0.000250109
347200	0	0	0	0		347000	0.000215004	4e-05	0.000477843	0.000330144
347400	0	0	0	0		347200	0.000230005	4.5e-05	0.000540955	0.000360157
347600	0	0	0	0		347400	0.000245005	8e-05	0.000369652	0.000335146
347800	0	0	0	0		347600	0.000325007	8e-05	0.000423748	0.000395172
348000	0	0	0	0		347800	0.000265005	7e-05	0.000522923	0.000340148
348200	0	0	0	0		348000	0.000210004	4.5e-05	0.000369652	0.000255111
348400	0	0	0	0		348200	0.000255005	7.5e-05	0.000351621	0.000365159
348600	0	0	0	0		348400	0.000210004	0.000105	0.000297525	0.000320139
348800	0	0	0	0		348600	0.000245005	7.5e-05	0.000432764	0.00027512
349000	0	0	0	0		348800	0.000195004	4.5e-05	0.000495875	0.000370161
349200	0	0	0	0		349000	0.000200004	4.5e-05	0.000333589	0.000365159
349400	0	0	0	0		349200	0.000150003	8e-05	0.000378668	0.00027512
349600	0	0	0	0		349400	0.000220004	7e-05	0.000333589	0.000415181
349800	0	0	0	0		349600	0.000175004	7e-05	0.000351621	0.000305133
350000	0	0	0	0		349800	0.000205004	6e-05	0.000360637	0.000385168
350200	0	0	0	0		350000	0.000175004	7e-05	0.000468827	0.000400174
350400	0	0	0	0		350200	0.000200004	6e-05	0.000279493	0.000320139
350600	0	0	0	0		350400	0.000260005	6.5e-05	0.000333589	0.000310135
350800	0	0	0	0		350600	0.000225005	5e-05	0.000342605	0.000385168
351000	0	0	0	0		350800	0.000195004	5e-05	0.000288509	0.000320139
351200	0	0	0	0		351000	0.000220004	7.5e-05	0.000369652	0.000360157
351400	0	0	0	0		351200	0.000240005	4.5e-05	0.000315557	0.000320139
351600	0	0	0	0		351400	0.000230005	7.5e-05	0.000333589	0.000350152
351800	0	0	0	0		351600	0.000190004	3.5e-05	0.000270477	0.000485211
352000	0	0	0	0		351800	0.000245005	0.0001	0.000279493	0.000405176
352200	0	0	0	0		352000	0.000195004	4.5e-05	0.000405716	0.000250109
352400	0	0	0	0		352200	0.000270005	8e-05	0.000360637	0.000335146
352600	0	0	0	0		352400	0.000210004	7.5e-05	0.000405716	0.000220096
352800	0	0	0	0		352600	0.000210004	7e-05	0.000423748	0.000415181
353000	0	0	0	0		352800	0.000265005	4.5e-05	0.0003967	0.000375163
353200	0	0	0	0		353000	0.000205004	4.5e-05	0.000288509	0.000355154
353400	0	0	0	0		353200	0.000255005	6e-05	0.000252446	0.000245107
353600	0	0	0	0		353400	0.000250005	6.5e-05	0.000432764	0.000485211
353800	0	0	0	0		353600	0.000235005	5e-05	0.000234414	0.000300131
354000	0	0	0	0		353800	0.000125003	7.5e-05	0.000279493	0.000380165
354200	0	0	0	0		354000	0.000270005	4e-05	0.000387684	0.000310135
354400	0	0	0	0		354200	0.000280006	6.5e-05	0.000279493	0.000290126
354600	0	0	0	0		354400	0.000235005	7.5e-05	0.000360637	0.000300131
354800	1	0	0	0		354600	0.000160003	6e-05	0.000270477	0.000315137
355000	0	0	0	0		354800	0.000235005	7.5e-05	0.000297525	0.000315137
355200	0	0	0	0		355000	0.000205004	9e-05	0.000522923	0.000370161
355400	0	0	0	0		355200	0.000235005	4e-05	0.000324573	0.000290126
355600	0	0	0	0		355400	0.000160003	5.5e-05	0.0003967	0.000365159
355800	0	0	0	0		355600	0.000215004	5e-05	0.000468827	0.000340148
356000	0	0	0	0		355800	0.000240005	6e-05	0.000486859	0.000330144
356200	0	0	0	0		356000	0.000215004	8.5e-05	0.000225398	0.000385168
356400	0	0	0	0		356200	0.000190004	6e-05	0.000495875	0.000285124
356600	0	0	0	0		356400	0.000205004	0.0001	0.000297525	0.000315137
356800	0	0	0	0		356600	0.000240005	4e-05	0.000360637	0.000235102
357000	0	0	0	0		356800	0.000215004	6e-05	0.0003967	0.00027512
357200	0	0	0	0		357000	0.000250005	6e-05	0.000279493	0.00034515
357400	0	0	0	0		357200	0.000215004	4e-05	0.0003967	0.000365159
357600	0	0	0	0		357400	0.000205004	7e-05	0.00044178	0.000285124
357800	0	0	0	0		357600	0.000170003	8.5e-05	0.000234414	0.000445194
358000	0	0	0	0		357800	0.000290006	5.5e-05	0.000342605	0.000290126
358200	0	0	0	0		358000	0.000140003	5.5e-05	0.000315557	0.000375163
358400	0	0	0	0		358200	0.000150003	6.5e-05	0.000324573	0.000365159
358600	0	0	0	0		358400	0.000215004	4.5e-05	0.000189334	0.000425185
358800	0	0	0	0		358600	0.000155003	5e-05	0.000225398	0.000285124
359000	0	0	0	0		358800	0.000205004	9e-05	0.000369652	0.000370161
359200	0	0	0	0		359000	0.000235005	0.0001	0.000270477	0.000395172
359400	0	0	0	0		359200	0.000150003	5.5e-05	0.00059505	0.000380165
359600	0	0	0	0		359400	0.000250005	5e-05	0.000342605	0.000350152
359800	0	0	0	0		359600	0.000200004	6e-05	0.000333589	0.000430187
360000	0	0	0	0		359800	0.000265005	2e-05	0.000342605	0.000305133
360200	0	0	0	0		360000	0.000180004	5e-05	0.000315557	0.000270118
360400	0	0	0	0		360200	0.000220004	7e-05	0.000405716	0.000475207
360600	0	0	0	0		360400	0.000250005	7e-05	0.000531939	0.000440191
360800	0	0	0	0		360600	0.000205004	7.5e-05	0.000378668	0.000295128
361000	0	0	0	0		360800	0.000170003	5e-05	0.000270477	0.000425185
361200	0	0	0	0		361000	0.000185004	5e-05	0.000297525	0.000415181
361400	1	0	0	0		361200	0.000215004	7.5e-05	0.000252446	0.0002301
361600	0	0	0	0		361400	0.000200004	7e-05	0.000405716	0.000340148
361800	0	0	0	0		361600	0.000195004	8e-05	0.000459812	0.00034515
362000	0	0	0	0		361800	0.000205004	5e-05	0.000261461	0.000340148
362200	0	0	0	0		362000	0.000195004	4.5e-05	0.000315557	0.000295128
362400	0	0	0	0		362200	0.000130003	8e-05	0.000360637	0.000320139
362600	0	0	0	0		362400	0.000220004	9e-05	0.000369652	0.000300131
362800	0	0	0	0		362600	0.000220004	9e-05	0.000315557	0.000360157
363000	0	0	0	0		362800	0.000185004	9e-05	0.000180318	0.000330144
363200	0	0	0	0		363000	0.000210004	5.5e-05	0.000234414	0.000295128
363400	0	0	0	0		363200	0.000150003	6e-05	0.000288509	0.000320139
363600	0	0	0	0		363400	0.000175004	7.5e-05	0.000387684	0.000310135
363800	0	0	0	0		363600	0.000160003	5.5e-05	0.000288509	0.000335146
364000	0	0	0	0		363800	0.000220004	8e-05	0.0003967	0.000360157
364200	0	0	0	0		364000	0.000210004	7e-05	0.000297525	0.00039017
364400	0	0	0	0		364200	0.000210004	4e-05	0.0003967	0.000470205
364600	0	0	0	0		364400	0.000235005	4.5e-05	0.000423748	0.000375163
364800	0	0	0	0		364600	0.000175004	4.5e-05	0.000333589	0.000430187
365000	0	0	0	0		364800	0.000175004	5e-05	0.000351621	0.000400174
365200	1	0	0	0		365000	0.000195004	6.5e-05	0.000279493	0.000305133
365400	0	0	0	0		365200	0.000240005	9.5e-05	0.000351621	0.000320139
365600	0	0	0	0		365400	0.000250005	4.5e-05	0.000342605	0.000395172
365800	0	0	0	0		365600	0.000155003	7.5e-05	0.000207366	0.000290126
366000	0	0	0	0		365800	0.000200004	8.5e-05	0.000360637	0.000325141
366200	0	0	0	0		366000	0.000205004	7e-05	0.000414732	0.000400174
366400	0	0	0	0		366200	0.000250005	6.5e-05	0.000432764	0.000220096
366600	0	0	0	0		366400	0.000195004	7e-05	0.000342605	0.000385168
366800	0	0	0	0		366600	0.000240005	7.5e-05	0.000477843	0.000310135
367000	0	0	0	0		366800	0.000295006	4e-05	0.000351621	0.000260113
367200	0	0	0	0		367000	0.000230005	8e-05	0.000189334	0.000355154
367400	0	0	0	0		367200	0.000145003	6e-05	0.000423748	0.000260113
367600	0	0	0	0		367400	0.000170003	8e-05	0.000540955	0.000355154
367800	0	0	0	0		367600	0.000245005	5.5e-05	0.000279493	0.000340148
368000	0	0	0	0		367800	0.000225005	8.5e-05	0.000342605	0.000315137
368200	0	0	0	0		368000	0.000215004	7e-05	0.00024343	0.000290126
368400	0	0	0	0		368200	0.000195004	5.5e-05	0.000414732	0.000350152
368600	0	0	0	0		368400	0.000205004	4e-05	0.000180318	0.000360157
368800	0	0	0	0		368600	0.000240005	7.5e-05	0.000450796	0.000250109
369000	0	0	0	0		368800	0.000270005	5.5e-05	0.000306541	0.000290126
369200	0	0	0	0		369000	0.000200004	5.5e-05	0.000324573	0.000300131
369400	0	0	0	0		369200	0.000165003	9.5e-05	0.000288509	0.000365159
369600	0	0	0	0		369400	0.000165003	9.5e-05	0.000342605	0.000330144
369800	0	0	0	0		369600	0.000180004	6e-05	0.000216382	0.000375163
370000	0	0	0	0		369800	0.000150003	8.5e-05	0.000225398	0.000410178
370200	0	0	0	0		370000	0.000195004	6e-05	0.000171302	0.000325141
370400	0	0	0	0		370200	0.000245005	6e-05	0.000378668	0.000315137
370600	0	0	0	0		370400	0.000265005	6.5e-05	0.000342605	0.000330144
370800	0	0	0	0		370600	0.000195004	3.5e-05	0.000162286	0.000215094
371000	0	0	0	0		370800	0.000125003	5e-05	0.000333589	0.00034515
371200	0	0	0	0		371000	0.000270005	7.5e-05	0.000387684	0.00039017
371400	0	0	0	0		371200	0.000240005	8e-05	0.0003967	0.00039017
371600	0	0	0	0		371400	0.000215004	4e-05	0.000234414	0.000260113
371800	0	0	0	0		371600	0.000145003	0.0001	0.000306541	0.000310135
372000	0	0	0	0		371800	0.000205004	6e-05	0.000405716	0.000325141
372200	0	0	0	0		372000	0.000235005	9.5e-05	0.000324573	0.000325141
372400	0	0	0	0		372200	0.000205004	4e-05	0.000315557	0.00027512
372600	0	0	0	0		372400	0.000205004	4e-05	0.000414732	0.000325141
372800	0	0	0	0		372600	0.000200004	3e-05	0.000333589	0.000255111
373000	0	0	0	0		372800	0.000175004	5e-05	0.000432764	0.000295128
373200	0	0	0	0		373000	0.000170003	7.5e-05	0.000225398	0.000375163
373400	0	0	0	0		373200	0.000185004	6e-05	0.000369652	0.000290126
373600	0	0	0	0		373400	0.000160003	6.5e-05	0.000297525	0.000290126
373800	0	0	1	0		373600	0.000185004	7.5e-05	0.000378668	0.000290126
374000	0	0	0	0		373800	0.000195004	6e-05	0.000306541	0.000360157
374200	0	0	0	1		374000	0.000280006	7e-05	0.000306541	0.000375163
374400	0	0	0	0		374200	0.000230005	3.5e-05	0.000279493	0.000260113
374600	0	0	0	0		374400	0.000195004	4.5e-05	0.000288509	0.000225098
374800	0	0	0	0		374600	0.000150003	6e-05	0.000288509	0.000270118
375000	0	0	0	0		374800	0.000190004	7e-05	0.000315557	0.000290126
375200	0	0	0	0		375000	0.000245005	8.5e-05	0.000297525	0.000305133
375400	0	0	0	0		375200	0.000215004	6.5e-05	0.000360637	0.000265115
375600	0	0	0	0		375400	0.000210004	5.5e-05	0.000360637	0.00027512
375800	0	0	0	0		375600	0.000165003	4.5e-05	0.000360637	0.000430187
376000	0	0	0	0		375800	0.000195004	4.5e-05	0.000495875	0.000350152
376200	0	0	0	0		376000	0.000185004	5e-05	0.000324573	0.000235102
376400	0	0	0	0		376200	0.000170003	6e-05	0.000270477	0.000405176
376600	0	0	0	0		376400	0.000180004	7e-05	0.000324573	0.000310135
376800	0	0	0	0		376600	0.000195004	4e-05	0.000405716	0.000260113
377000	0	0	0	0		376800	0.000190004	5e-05	0.000432764	0.000280122
377200	0	0	0	0		377000	0.000150003	5.5e-05	0.0003967	0.000330144
377400	0	0	0	0		377200	0.000225005	3e-05	0.000315557	0.000305133
377600	0	0	0	0		377400	0.000155003	8.5e-05	0.000225398	0.000220096
377800	0	0	0	0		377600	0.000165003	5e-05	0.000279493	0.000295128
378000	0	0	0	0		377800	0.000190004	4.5e-05	0.00024343	0.000250109
378200	0	0	0	0		378000	0.000230005	5e-05	0.000324573	0.000305133
378400	0	0	0	0		378200	0.000215004	2.5e-05	0.000378668	0.000240104
378600	0	0	0	0		378400	0.000165003	4e-05	0.00019835	0.000450196
378800	0	0	0	0		378600	0.000190004	6.5e-05	0.000333589	0.000325141
379000	0	0	1	0		378800	0.000230005	6e-05	0.000432764	0.000285124
379200	0	0	0	0		379000	0.000230005	6e-05	0.000270477	0.000425185
379400	0	0	0	0		379200	0.000205004	7e-05	0.000360637	0.000355154
379600	0	0	0	0		379400	0.000235005	6.5e-05	0.000288509	0.000270118
379800	0	0	0	0		379600	0.000205004	8e-05	0.000315557	0.000250109
380000	0	0	0	0		379800	0.000240005	5.5e-05	0.000279493	0.000310135
380200	0	0	0	0		380000	0.000250005	8.5e-05	0.000207366	0.000465202
380400	0	0	0	0		380200	0.000205004	4.5e-05	0.000279493	0.000225098
380600	0	0	0	0		380400	0.000150003	7e-05	0.0003967	0.000400174
380800	0	0	0	0		380600	0.000205004	7e-05	0.000261461	0.000360157
381000	0	0	0	0		380800	0.000155003	6e-05	0.000306541	0.000360157
381200	0	0	0	0		381000	0.000140003	6.5e-05	0.000378668	0.000400174
381400	0	0	0	0		381200	0.000195004	4e-05	0.000477843	0.000325141
381600	0	0	0	0		381400	0.000240005	6.5e-05	0.000342605	0.000370161
381800	0	0	0	0		381600	0.000165003	8e-05	0.000342605	0.000350152
382000	0	0	0	0		381800	0.000180004	3.5e-05	0.000333589	0.000335146
382200	0	0	0	0		382000	0.000210004	6e-05	0.000360637	0.000255111
382400	0	0	0	0		382200	0.000195004	4.5e-05	0.000306541	0.00034515
382600	0	0	0	0		382400	0.000235005	9.5e-05	0.000378668	0.000310135
382800	0	0	0	0		382600	0.000200004	4.5e-05	0.000207366	0.000290126
383000	0	0	0	0		382800	0.000170003	7e-05	0.000378668	0.000295128
383200	0	0	0	0		383000	0.000190004	7.5e-05	0.000225398	0.000320139
383400	0	0	0	0		383200	0.000220004	6e-05	0.000153271	0.00039017
383600	0	0	0	0		383400	0.000155003	5.5e-05	0.000486859	0.00034515
383800	0	0	0	0		383600	0.000155003	5.5e-05	0.000360637	0.00039017
384000	0	0	0	0		383800	0.000195004	4e-05	0.000279493	0.000370161
384200	0	0	0	0		384000	0.000210004	6.5e-05	0.000324573	0.000220096
384400	0	0	0	0		384200	0.000210004	3.5e-05	0.000486859	0.000340148
384600	0	0	0	0		384400	0.000220004	6e-05	0.000459812	0.000295128
384800	0	0	0	0		384600	0.000160003	5.5e-05	0.000351621	0.000245107
385000	0	0	0	0		384800	0.000165003	4.5e-05	0.0003967	0.000330144
385200	0	0	0	0		385000	0.000215004	5.5e-05	0.000216382	0.000305133
385400	0	0	0	0		385200	0.000235005	6.5e-05	0.000288509	0.000180078
385600	0	0	0	0		385400	0.000190004	5.5e-05	0.000306541	0.000325141
385800	0	0	0	0		385600	0.000160003	6e-05	0.000234414	0.000440191
386000	0	0	0	0		385800	0.000210004	8e-05	0.000297525	0.000225098
386200	0	0	0	0		386000	0.000230005	3.5e-05	0.000306541	0.000325141
386400	0	0	0	0		386200	0.000175004	5e-05	0.000342605	0.000385168
386600	0	0	0	0		386400	0.000190004	6e-05	0.000333589	0.000245107
386800	0	0	0	0		386600	0.000250005	4.5e-05	0.00024343	0.000200087
387000	0	0	0	0		386800	0.000195004	8e-05	0.000279493	0.000215094
387200	0	0	0	0		387000	0.000180004	6e-05	0.000378668	0.000300131
387400	0	0	0	0		387200	0.000230005	2.5e-05	0.000342605	0.000395172
387600	0	0	0	0		387400	0.000150003	5e-05	0.000306541	0.000400174
387800	0	0	0	0		387600	0.000165003	3.5e-05	0.000306541	0.000255111
388000	0	0	0	0		387800	0.000215004	8e-05	0.000360637	0.000315137
388200	0	0	0	0		388000	0.000170003	8.5e-05	0.000387684	0.00027512
388400	0	0	0	0		388200	0.000180004	6e-05	0.000486859	0.000325141
388600	0	0	0	0		388400	0.000285006	5.5e-05	0.000387684	0.000410178
388800	0	0	0	0		388600	0.000125003	3e-05	0.000261461	0.000350152
389000	0	0	0	0		388800	0.000180004	3.5e-05	0.000297525	0.000315137
389200	0	0	0	0		389000	0.000185004	6e-05	0.000387684	0.00039017
389400	0	0	0	0		389200	0.000210004	4e-05	0.000279493	0.000295128
389600	0	0	0	0		389400	0.000210004	3e-05	0.000504891	0.000255111
389800	0	0	0	0		389600	0.000210004	3.5e-05	0.000306541	0.000195085
390000	0	0	0	0		389800	0.000170003	7e-05	0.00044178	0.000365159
390200	0	0	0	0		390000	0.000230005	3e-05	0.000342605	0.000300131
390400	0	0	0	0		390200	0.000150003	7.5e-05	0.000252446	0.000355154
390600	0	0	0	0		390400	0.000190004	6e-05	0.000477843	0.000235102
390800	0	0	0	0		390600	0.000230005	8.5e-05	0.000378668	0.000270118
391000	0	0	0	0		390800	0.000135003	4e-05	0.000279493	0.000310135
391200	0	0	0	0		391000	0.000180004	5e-05	0.000225398	0.000320139
391400	0	0	0	0		391200	0.000190004	5e-05	0.000351621	0.000350152
391600	0	0	0	0		391400	0.000225005	3e-05	0.00019835	0.000375163
391800	0	0	0	0		391600	0.000145003	4.5e-05	0.000207366	0.000355154
392000	0	0	0	0		391800	0.000240005	6e-05	0.00024343	0.000280122
392200	0	0	0	0		392000	0.000180004	4.5e-05	0.000477843	0.000340148
392400	0	0	0	0		392200	0.000185004	4e-05	0.000405716	0.000360157
392600	0	0	0	0		392400	0.000185004	5e-05	0.000315557	0.000350152
392800	0	0	0	0		392600	0.000225005	3e-05	0.000315557	0.000280122
393000	0	0	0	0		392800	0.000210004	5.5e-05	0.000369652	0.000400174
393200	0	0	0	0		393000	0.000155003	9e-05	0.000252446	0.000300131
393400	0	0	0	0		393200	0.000150003	5e-05	0.000342605	0.000315137
393600	0	0	0	0		393400	0.000200004	5.5e-05	0.000405716	0.000335146
393800	0	0	0	0		393600	0.000245005	5e-05	0.000342605	0.000305133
394000	0	0	0	0		393800	0.000195004	6e-05	0.000432764	0.000265115
394200	0	0	0	0		394000	0.000210004	3e-05	0.000225398	0.000365159
394400	0	0	0	0		394200	0.000155003	5.5e-05	0.000333589	0.00027512
394600	0	0	0	0		394400	0.000165003	5e-05	0.000369652	0.000360157
394800	0	0	0	0		394600	0.000210004	5e-05	0.000288509	0.000305133
395000	0	0	0	0		394800	0.000180004	4e-05	0.000369652	0.000255111
395200	0	0	0	0		395000	0.000185004	8e-05	0.000270477	0.000330144
395400	0	0	0	0		395200	0.000220004	4.5e-05	0.000270477	0.000305133
395600	0	0	0	0		395400	0.000180004	7.5e-05	0.000189334	0.000320139
395800	0	0	0	0		395600	0.000165003	6.5e-05	0.000234414	0.000295128
396000	0	0	0	0		395800	0.000180004	8e-05	0.000549971	0.000295128
396200	0	0	0	0		396000	0.000160003	6e-05	0.000252446	0.000420183
396400	0	0	0	0		396200	0.000210004	6e-05	0.000189334	0.000295128
396600	0	0	0	0		396400	0.000170003	6e-05	0.000351621	0.00039017
396800	0	0	0	0		396600	0.000230005	8.5e-05	0.00024343	0.000350152
397000	0	0	0	0		396800	0.000165003	5.5e-05	0.000225398	0.000315137
397200	0	0	0	0		397000	0.000190004	5.5e-05	0.000189334	0.000375163
397400	0	0	0	0		397200	0.000165003	6e-05	0.000234414	0.000185081
397600	0	0	0	0		397400	0.000155003	3.5e-05	0.000306541	0.000290126
397800	0	0	0	0		397600	0.000235005	3.5e-05	0.000216382	0.000295128
398000	0	0	0	0		397800	0.000170003	4e-05	0.000378668	0.000250109
398200	0	0	0	0		398000	0.000190004	7.5e-05	0.000234414	0.0002301
398400	0	0	0	0		398200	0.000140003	6.5e-05	0.000297525	0.000265115
398600	0	0	0	0		398400	0.000160003	7e-05	0.000378668	0.000255111
398800	0	0	0	0		398600	0.000175004	4e-05	0.000324573	0.000315137
399000	0	0	0	0		398800	0.000185004	4e-05	0.000315557	0.000265115
399200	0	0	0	0		399000	0.000145003	5.5e-05	0.000270477	0.000395172
399400	0	0	0	0		399200	0.000195004	7.5e-05	0.000315557	0.000195085
[truncated: 2,003 more rows]
