# Supplementary material for: Enhancing operational stability of OLEDs based on subatomic modified thermally activated delayed fluorescence compounds
Source: Nat Commun. 2023 Oct 14;14:6481. doi: 10.1038/s41467-023-42019-6 (PMC10576749; doi:10.1038/s41467-023-42019-6)
Supplement: Supplementary file 3 — Source Data [file 41467_2023_42019_MOESM3_ESM.zip › Source data/Original data of Figure 4.xlsx]

## Sheet: Figure 4 (a)
DPA-BO	0 min	5 min	10 min	15 min	20 min	25 min	30 min	35 min	40 min
Wavelength (nm)	Normalized absorbance	Normalized absorbance	Normalized absorbance	Normalized absorbance	Normalized absorbance	Normalized absorbance	Normalized absorbance	Normalized absorbance	Normalized absorbance
420	0	1.32009	2.08764	2.75689	3.04916	3.35513	3.65339	3.75182	3.87124
419.8	0.02243	1.33613	2.1154	2.76045	3.05075	3.36005	3.63903	3.7518	3.87396
419.6	0.03804	1.34499	2.12804	2.77822	3.07419	3.37456	3.63541	3.77557	3.88353
419.4	0.07247	1.36563	2.14341	2.79129	3.08422	3.37963	3.66068	3.81563	3.90729
419.2	0.1003	1.37749	2.16376	2.80405	3.08369	3.39491	3.67128	3.81122	3.92661
419	0.12768	1.40602	2.18705	2.82372	3.11557	3.41357	3.6829	3.80362	3.93317
418.8	0.15627	1.43531	2.20821	2.83183	3.13343	3.4372	3.70726	3.83076	3.95189
418.6	0.18673	1.45487	2.22718	2.85386	3.14689	3.47	3.72345	3.85404	3.97167
418.4	0.22766	1.47463	2.25173	2.87903	3.16949	3.4858	3.72435	3.87363	3.98731
418.2	0.25234	1.49943	2.27561	2.88654	3.17913	3.48397	3.73965	3.88239	3.99812
418	0.2764	1.53504	2.29444	2.90662	3.19477	3.50004	3.75812	3.8743	4.00074
417.8	0.30855	1.55999	2.3158	2.9211	3.22846	3.52305	3.78232	3.89082	4.02079
417.6	0.35121	1.58886	2.3542	2.94523	3.25759	3.55411	3.81428	3.92523	4.05499
417.4	0.38484	1.62826	2.37206	2.97371	3.26056	3.58003	3.83597	3.94088	4.06304
417.2	0.40957	1.66222	2.38829	2.99407	3.27827	3.58657	3.844	3.94962	4.06286
417	0.44562	1.68254	2.43303	3.03247	3.30759	3.60102	3.86207	3.9666	4.09128
416.8	0.50301	1.71799	2.47239	3.06882	3.33291	3.64131	3.89037	3.98844	4.12274
416.6	0.5701	1.77339	2.51367	3.08919	3.37865	3.67888	3.9216	4.02778	4.14247
416.4	0.61669	1.81876	2.54806	3.12683	3.41126	3.69832	3.9523	4.05879	4.16318
416.2	0.6697	1.85696	2.56158	3.1707	3.43586	3.7215	3.96727	4.06899	4.19237
416	0.72876	1.90785	2.61126	3.19519	3.46728	3.75113	4.00298	4.09933	4.22257
415.8	0.78557	1.95631	2.67495	3.22825	3.497	3.78063	4.03384	4.13093	4.24674
415.6	0.84461	1.99506	2.70505	3.26823	3.53092	3.80183	4.04645	4.14403	4.2519
415.4	0.90071	2.04024	2.75391	3.31556	3.56463	3.83041	4.07567	4.17321	4.27474
415.2	0.94521	2.09196	2.7944	3.34418	3.58332	3.86519	4.10623	4.19828	4.31319
415	0.99068	2.14479	2.83241	3.38512	3.6071	3.88461	4.13044	4.21213	4.33801
414.8	1.07911	2.21019	2.89981	3.44595	3.67656	3.9267	4.16404	4.24607	4.3717
414.6	1.15722	2.26772	2.94826	3.49188	3.72042	3.98149	4.20039	4.28674	4.38879
414.4	1.19925	2.31345	2.97832	3.54406	3.74939	3.9977	4.23203	4.32961	4.41224
414.2	1.25983	2.37695	3.03897	3.58735	3.81586	4.02934	4.26535	4.36275	4.44573
414	1.34984	2.44433	3.11754	3.63448	3.86839	4.09476	4.31093	4.37778	4.47398
413.8	1.43788	2.52936	3.19166	3.69522	3.91638	4.15686	4.36398	4.42793	4.51368
413.6	1.51012	2.61659	3.24689	3.75251	3.95483	4.19654	4.39662	4.47228	4.54258
413.4	1.59589	2.67496	3.30412	3.80799	3.99877	4.23682	4.4306	4.49786	4.56946
413.2	1.67947	2.73379	3.37576	3.85649	4.05986	4.27901	4.471	4.52594	4.59269
413	1.7743	2.81811	3.44245	3.90942	4.12268	4.31749	4.50556	4.55906	4.62824
412.8	1.85758	2.90981	3.50351	3.97441	4.18163	4.37164	4.54663	4.60857	4.66344
412.6	1.95136	2.99791	3.59128	4.06425	4.24127	4.44227	4.61278	4.66094	4.70376
412.4	2.0557	3.08657	3.67828	4.12987	4.30304	4.50795	4.67542	4.7067	4.749
412.2	2.15157	3.1705	3.73836	4.18644	4.36267	4.55166	4.70697	4.73815	4.77609
412	2.26861	3.26658	3.83024	4.2716	4.42972	4.60867	4.74242	4.78458	4.80956
411.8	2.36499	3.35711	3.91709	4.3418	4.49172	4.66861	4.80638	4.81378	4.85049
411.6	2.4587	3.44629	4.00142	4.39971	4.54868	4.70898	4.85315	4.8523	4.89305
411.4	2.56599	3.53463	4.0871	4.46681	4.60436	4.7518	4.87519	4.90199	4.91158
411.2	2.69358	3.64481	4.16323	4.56035	4.68643	4.81789	4.93368	4.9318	4.93151
411	2.84871	3.78791	4.2827	4.66798	4.77881	4.9066	5.02577	5.00021	4.9954
410.8	2.98476	3.89462	4.39736	4.75158	4.8575	4.98139	5.08259	5.04885	5.05498
410.6	3.09454	3.9967	4.49034	4.83514	4.94549	5.06515	5.13149	5.09743	5.08766
410.4	3.21406	4.12466	4.60287	4.93925	5.03512	5.14489	5.20303	5.16852	5.13431
410.2	3.35362	4.23837	4.69864	5.02346	5.11097	5.18631	5.25462	5.19691	5.17706
410	3.50475	4.34748	4.79748	5.10496	5.15535	5.24895	5.30002	5.23708	5.20286
409.8	3.65788	4.49517	4.91014	5.20359	5.24948	5.32454	5.37577	5.30143	5.25909
409.6	3.8288	4.63951	5.02717	5.31735	5.37387	5.42237	5.47898	5.37141	5.31621
409.4	3.97075	4.77018	5.14471	5.42655	5.47213	5.50775	5.53872	5.43135	5.35185
409.2	4.12298	4.91778	5.28575	5.53978	5.55093	5.58984	5.60315	5.48134	5.41181
409	4.30533	5.07058	5.43864	5.66972	5.65355	5.67914	5.68574	5.54974	5.45555
408.8	4.47377	5.21159	5.5846	5.79125	5.76788	5.77033	5.76455	5.63257	5.50708
408.6	4.64045	5.36901	5.72173	5.88793	5.86805	5.85927	5.82607	5.69384	5.57969
408.4	4.83501	5.53497	5.85431	5.99827	5.97573	5.93809	5.90423	5.76837	5.6409
408.2	5.03287	5.69488	5.99472	6.1436	6.08885	6.04335	5.99899	5.8478	5.69358
408	5.20643	5.87599	6.15999	6.28484	6.19564	6.15907	6.07927	5.90546	5.7521
407.8	5.40398	6.05228	6.31688	6.42502	6.31537	6.25728	6.17668	5.98693	5.8142
407.6	5.61501	6.21756	6.4752	6.55607	6.42594	6.3556	6.2608	6.06349	5.85279
407.4	5.82124	6.41563	6.64647	6.69896	6.5651	6.47417	6.35545	6.1313	5.91444
407.2	6.05272	6.63294	6.81379	6.85642	6.71772	6.59023	6.45054	6.20179	5.98677
407	6.27277	6.83024	6.99747	7.00585	6.84268	6.70077	6.53122	6.27909	6.05189
406.8	6.49056	7.01076	7.17175	7.14327	6.96348	6.81532	6.63282	6.35698	6.11528
406.6	6.73308	7.21027	7.35847	7.30887	7.10137	6.93944	6.74968	6.42444	6.18291
406.4	6.97585	7.45432	7.55609	7.48996	7.26062	7.05985	6.84909	6.51906	6.26552
406.2	7.19808	7.66886	7.72309	7.63715	7.39026	7.17156	6.93416	6.61944	6.33012
406	7.46636	7.87872	7.92278	7.81795	7.53868	7.30925	7.04924	6.70679	6.39308
405.8	7.73747	8.13037	8.14281	8.00206	7.70938	7.45351	7.16997	6.80286	6.46623
405.6	7.99496	8.37395	8.34987	8.17334	7.8602	7.59705	7.2788	6.89902	6.54663
405.4	8.28178	8.61492	8.5771	8.37592	8.03462	7.74454	7.40275	6.99829	6.63988
405.2	8.55998	8.8627	8.79824	8.56484	8.21095	7.89421	7.52944	7.11315	6.73679
405	8.83582	9.1164	9.00779	8.74874	8.36588	8.04365	7.65467	7.21426	6.80887
404.8	9.13838	9.37887	9.23516	8.95225	8.53917	8.19376	7.79076	7.30563	6.89262
404.6	9.46236	9.66578	9.47959	9.15147	8.72945	8.34574	7.9203	7.40099	6.98361
404.4	9.75626	9.93665	9.72573	9.34396	8.90066	8.47497	8.02117	7.50924	7.05286
404.2	10.0688	10.2008	9.96799	9.55307	9.07841	8.61802	8.1394	7.62337	7.14937
404	10.4023	10.4836	10.2187	9.7775	9.25836	8.77228	8.29361	7.73228	7.24339
403.8	10.7436	10.7773	10.4819	9.99472	9.44156	8.92535	8.43634	7.8505	7.30868
403.6	11.1033	11.1085	10.7479	10.2272	9.65753	9.10611	8.58077	7.98163	7.40017
403.4	11.4571	11.4175	11.0173	10.4801	9.87801	9.29011	8.72859	8.08635	7.50385
403.2	11.8102	11.7257	11.3065	10.7214	10.0898	9.47798	8.88096	8.21304	7.59257
403	12.1537	12.0504	11.5787	10.9399	10.2856	9.64355	9.01927	8.34319	7.68011
402.8	12.5224	12.3675	11.8605	11.1753	10.4884	9.81531	9.13428	8.45402	7.78856
402.6	12.9195	12.7211	12.1783	11.4427	10.7212	10.0177	9.29415	8.59135	7.91096
402.4	13.2992	13.0564	12.4839	11.699	10.9343	10.1856	9.46212	8.71445	7.99832
402.2	13.6884	13.3909	12.7824	11.9546	11.1576	10.3846	9.62317	8.82961	8.07999
402	14.0965	13.755	13.0833	12.2391	11.4101	10.5966	9.79725	8.96457	8.19198
401.8	14.512	14.124	13.3963	12.5213	11.6389	10.785	9.95594	9.10642	8.31087
401.6	14.9127	14.4815	13.7273	12.7831	11.863	10.9769	10.1108	9.24316	8.41457
401.4	15.3405	14.8561	14.0707	13.0711	12.1202	11.1936	10.287	9.38843	8.50697
401.2	15.7939	15.254	14.3995	13.3695	12.3798	11.4138	10.4534	9.52248	8.60579
401	16.2425	15.6423	14.7494	13.6593	12.6367	11.6276	10.635	9.65366	8.73174
400.8	16.6925	16.0477	15.1089	13.9574	12.8971	11.8538	10.8285	9.80052	8.86738
400.6	17.1653	16.4645	15.4704	14.273	13.1634	12.0897	11.0089	9.95924	8.98941
400.4	17.6525	16.891	15.8507	14.5823	13.4451	12.3155	11.2165	10.1334	9.11333
400.2	18.1237	17.3271	16.2179	14.8908	13.7173	12.5399	11.4097	10.298	9.2291
400	18.5983	17.7553	16.5954	15.23	13.9765	12.7802	11.5947	10.4373	9.33723
399.8	19.083	18.1834	16.9686	15.5417	14.2386	12.9969	11.7651	10.5691	9.45157
399.6	19.5989	18.6395	17.3579	15.8557	14.5423	13.2375	11.9694	10.7365	9.59164
399.4	20.1027	19.0855	17.7669	16.2023	14.8463	13.4936	12.1853	10.9044	9.71777
399.2	20.6114	19.5318	18.1591	16.5447	15.1358	13.7387	12.3737	11.0613	9.84256
399	21.1737	20.0167	18.5736	16.8961	15.4431	14.0046	12.5896	11.2513	9.98706
398.8	21.7232	20.5077	18.9948	17.2553	15.7465	14.2566	12.8017	11.4173	10.1068
398.6	22.2541	20.9805	19.4061	17.5922	16.0428	14.5004	13.0037	11.5802	10.2235
398.4	22.8034	21.4566	19.8424	17.9483	16.3563	14.7684	13.214	11.7638	10.3663
398.2	23.3675	21.9545	20.2728	18.3439	16.7034	15.0411	13.4435	11.9536	10.5225
398	23.9401	22.4627	20.706	18.7442	17.0258	15.3242	13.679	12.1381	10.6659
397.8	24.5083	22.9665	21.1543	19.1187	17.311	15.5811	13.8925	12.3027	10.7813
397.6	25.0919	23.5013	21.6068	19.5017	17.635	15.8477	14.1085	12.4751	10.91
397.4	25.698	24.0565	22.0826	19.9086	17.9928	16.1541	14.3634	12.6612	11.067
397.2	26.3165	24.5802	22.5562	20.2913	18.3459	16.451	14.6261	12.8684	11.2154
397	26.9351	25.1029	23.0234	20.691	18.6962	16.7464	14.8519	13.065	11.3706
396.8	27.5613	25.6511	23.4958	21.0997	19.0486	17.0474	15.0714	13.2563	11.5324
396.6	28.2054	26.2219	23.9827	21.508	19.4153	17.3536	15.3211	13.4602	11.6841
396.4	28.8322	26.7851	24.4672	21.9172	19.7541	17.6473	15.5595	13.6538	11.833
396.2	29.4616	27.3389	24.9624	22.332	20.1008	17.9442	15.8026	13.8398	11.9865
396	30.1104	27.9137	25.4684	22.7507	20.4643	18.2623	16.0605	14.0464	12.1357
395.8	30.761	28.5013	25.9681	23.1699	20.8257	18.5544	16.3021	14.2441	12.2785
395.6	31.434	29.0873	26.477	23.6214	21.2118	18.8481	16.5553	14.4394	12.4281
395.4	32.1231	29.6866	27.0049	24.0799	21.6078	19.1771	16.8312	14.6537	12.5904
395.2	32.8156	30.3078	27.5434	24.5242	22.0089	19.5104	17.1039	14.8626	12.7563
395	33.5094	30.9264	28.0755	25.0002	22.39	19.8439	17.3702	15.0777	12.9266
394.8	34.2127	31.5407	28.6174	25.4568	22.7747	20.177	17.6406	15.3018	13.0964
394.6	34.9066	32.1458	29.1477	25.8613	23.1778	20.5071	17.8925	15.5015	13.2475
394.4	35.5991	32.7491	29.67	26.3184	23.5656	20.8398	18.1487	15.701	13.3934
394.2	36.3145	33.3893	30.2288	26.8134	23.9474	21.1831	18.4217	15.9254	13.5808
394	37.0354	34.0384	30.7992	27.2672	24.3453	21.5122	18.7045	16.1454	13.7666
393.8	37.7854	34.6877	31.3709	27.7384	24.7762	21.8429	18.9906	16.3788	13.9311
393.6	38.5316	35.3402	31.9453	28.2459	25.2111	22.2008	19.2653	16.6169	14.1084
393.4	39.2591	35.9959	32.4964	28.735	25.6179	22.5499	19.5488	16.8324	14.2681
393.2	40.0026	36.6349	33.0652	29.2205	26.0292	22.8857	19.8417	17.0526	14.4247
393	40.7594	37.3157	33.6647	29.7076	26.4514	23.249	20.1279	17.2932	14.6064
392.8	41.4979	38.0215	34.254	30.2081	26.8815	23.6146	20.4113	17.5377	14.7865
392.6	42.2568	38.6764	34.8466	30.7099	27.3199	23.9633	20.714	17.7662	14.9626
392.4	43.0588	39.3585	35.4614	31.2001	27.7522	24.34	21.0212	18.0058	15.1433
392.2	43.8573	40.0727	36.078	31.7285	28.2073	24.7338	21.3159	18.2579	15.3284
392	44.6413	40.7455	36.6593	32.2337	28.6436	25.0842	21.5975	18.4777	15.5144
391.8	45.4376	41.4368	37.2611	32.7374	29.0862	25.4486	21.8922	18.7048	15.702
391.6	46.2379	42.164	37.8765	33.2679	29.5458	25.8196	22.2051	18.9509	15.8725
391.4	47.0279	42.8642	38.4748	33.7673	29.9803	26.189	22.5143	19.193	16.0408
391.2	47.8454	43.5768	39.1061	34.2983	30.4308	26.588	22.8256	19.4554	16.2354
391	48.6457	44.2832	39.7343	34.8456	30.8915	26.9818	23.1454	19.7101	16.4279
390.8	49.4676	44.9993	40.3844	35.3986	31.3661	27.3752	23.4695	19.9639	16.6465
390.6	50.3168	45.7484	41.0306	35.9475	31.8489	27.7638	23.7781	20.2322	16.8585
390.4	51.1197	46.4803	41.6389	36.4668	32.294	28.1468	24.0762	20.4647	17.0219
390.2	51.9549	47.1988	42.2885	36.9969	32.7434	28.5296	24.4007	20.7134	17.2066
390	52.7982	47.9462	42.9435	37.5437	33.2238	28.9283	24.7271	20.9844	17.4229
389.8	53.6391	48.6972	43.5911	38.114	33.7101	29.345	25.0601	21.2451	17.6249
389.6	54.4831	49.432	44.2424	38.6862	34.1803	29.7498	25.4092	21.5118	17.8152
389.4	55.3118	50.1713	44.8825	39.2302	34.6384	30.1362	25.7226	21.7617	18.0175
389.2	56.1527	50.9168	45.5368	39.7875	35.1207	30.5382	26.0317	22.0088	18.222
389	57.0109	51.6681	46.2097	40.3552	35.6218	30.9346	26.3767	22.2649	18.4251
388.8	57.8829	52.4694	46.8948	40.9218	36.1287	31.3549	26.7325	22.5623	18.6468
388.6	58.7529	53.2294	47.5651	41.4878	36.6227	31.7868	27.0757	22.8604	18.8569
388.4	59.5901	53.9515	48.2149	42.0346	37.105	32.1979	27.3858	23.116	19.0415
388.2	60.4443	54.7135	48.8658	42.596	37.5931	32.5973	27.702	23.3694	19.2216
388	61.3342	55.4864	49.5323	43.1811	38.0946	33.0065	28.048	23.6397	19.4352
387.8	62.2223	56.2596	50.2215	43.7469	38.5845	33.4358	28.3939	23.9236	19.6864
387.6	63.0815	57.0243	50.871	44.308	39.0742	33.8251	28.7346	24.1785	19.8958
387.4	63.9348	57.7828	51.5558	44.8881	39.5848	34.2432	29.0969	24.4609	20.1068
387.2	64.7978	58.5721	52.2457	45.4762	40.0945	34.6951	29.4671	24.7602	20.3315
387	65.6787	59.3579	52.8983	46.0567	40.5747	35.1178	29.7802	25.0267	20.5347
386.8	66.5796	60.1349	53.6029	46.6345	41.0658	35.525	30.113	25.3082	20.7483
386.6	67.4478	60.9305	54.3104	47.2076	41.5699	35.9417	30.4749	25.585	20.9767
386.4	68.2877	61.6782	54.9522	47.7799	42.0525	36.3586	30.8152	25.8733	21.1875
386.2	69.1476	62.3949	55.5891	48.3363	42.5349	36.76	31.1525	26.1516	21.3687
386	69.9953	63.1632	56.2671	48.8974	43.0409	37.1681	31.4746	26.3992	21.5738
385.8	70.8793	63.9538	56.946	49.4733	43.5463	37.6031	31.8137	26.6759	21.8148
385.6	71.7484	64.7309	57.6192	50.038	44.0454	38.0518	32.1687	26.9503	22.0608
385.4	72.5615	65.4773	58.2742	50.5887	44.5454	38.436	32.4979	27.1981	22.2306
385.2	73.4172	66.2148	58.9248	51.1417	44.9999	38.8179	32.8116	27.4687	22.3933
385	74.298	66.9875	59.5937	51.7365	45.4734	39.243	33.1611	27.7648	22.6153
384.8	75.1463	67.755	60.2683	52.3229	45.9746	39.6722	33.5166	28.0495	22.852
384.6	75.9831	68.4791	60.9404	52.8699	46.4502	40.0965	33.8441	28.3236	23.0624
384.4	76.7873	69.1783	61.5499	53.4053	46.9215	40.4842	34.1634	28.5698	23.2541
384.2	77.626	69.923	62.1814	53.9433	47.4044	40.8645	34.4765	28.8277	23.45
384	78.4617	70.6688	62.8237	54.4903	47.8865	41.2664	34.8149	29.0922	23.6446
383.8	79.2693	71.4051	63.4448	55.0367	48.3437	41.6675	35.1412	29.3592	23.8633
383.6	80.086	72.144	64.0738	55.5692	48.8231	42.0667	35.4498	29.6198	24.0683
383.4	80.8975	72.8359	64.6886	56.0857	49.272	42.4408	35.7696	29.852	24.2538
383.2	81.7063	73.5124	65.3212	56.6211	49.7331	42.833	36.0994	30.1159	24.4661
383	82.4887	74.2181	65.9479	57.1519	50.2065	43.2347	36.4301	30.3838	24.689
382.8	83.2866	74.9076	66.547	57.6578	50.646	43.6098	36.7433	30.6232	24.8711
382.6	84.0656	75.602	67.1484	58.1738	51.0857	43.9879	37.0395	30.8894	25.0567
382.4	84.7898	76.2925	67.7407	58.6701	51.5161	44.3567	37.3402	31.1387	25.244
382.2	85.5275	76.91	68.303	59.1743	51.9462	44.7175	37.6227	31.3624	25.4281
382	86.2608	77.537	68.8625	59.6421	52.3631	45.0582	37.9021	31.6059	25.619
381.8	87.0033	78.1802	69.4296	60.1072	52.7653	45.416	38.2071	31.8294	25.7848
381.6	87.6995	78.7929	69.9736	60.5728	53.1651	45.7594	38.4832	32.0527	25.9477
381.4	88.3432	79.4259	70.5002	61.0288	53.5663	46.0909	38.7487	32.2795	26.1328
381.2	89.0339	80.0391	71.0535	61.4966	53.9713	46.438	39.0294	32.4999	26.3403
381	89.7003	80.6255	71.5623	61.933	54.3445	46.7418	39.2999	32.7189	26.5068
380.8	90.3396	81.1855	72.0284	62.3364	54.6903	47.0457	39.5433	32.9225	26.6431
380.6	90.9608	81.7195	72.5241	62.7445	55.0371	47.3431	39.7904	33.1104	26.7955
380.4	91.5378	82.2497	72.9825	63.1675	55.3961	47.6287	40.0367	33.3032	26.9561
380.2	92.1436	82.7818	73.4282	63.5538	55.7375	47.9276	40.2502	33.4918	27.0917
380	92.7422	83.3107	73.88	63.9228	56.0941	48.2306	40.5011	33.6865	27.234
379.8	93.2829	83.7868	74.3198	64.2825	56.4324	48.4822	40.7543	33.8863	27.3831
379.6	93.8003	84.2539	74.7348	64.6314	56.7117	48.7416	40.9377	34.0599	27.5155
379.4	94.3004	84.6877	75.1086	64.9897	56.9905	49.026	41.1416	34.2191	27.6602
379.2	94.8128	85.1214	75.4937	65.3324	57.2808	49.2645	41.374	34.3905	27.8056
379	95.3136	85.5643	75.8714	65.6329	57.5721	49.4952	41.5769	34.5618	27.9308
378.8	95.7386	85.9508	76.2024	65.8971	57.8141	49.7065	41.7303	34.7019	28.027
378.6	96.1589	86.3143	76.5282	66.1929	58.0769	49.9163	41.8906	34.8499	28.1276
378.4	96.5573	86.6401	76.8515	66.4583	58.3148	50.1075	42.0532	34.9622	28.2407
378.2	96.9558	86.9965	77.1555	66.7011	58.5175	50.2801	42.2037	35.0724	28.3572
378	97.3201	87.3655	77.4446	66.9833	58.752	50.4806	42.3625	35.2378	28.4695
377.8	97.6194	87.6467	77.7191	67.2043	58.9591	50.6598	42.4897	35.3632	28.5468
377.6	97.9208	87.91	77.9555	67.3761	59.136	50.8199	42.64	35.4472	28.632
377.4	98.2592	88.1845	78.1832	67.5857	59.3085	50.9761	42.8081	35.5655	28.7483
377.2	98.5611	88.4332	78.4065	67.7908	59.476	51.12	42.9136	35.6848	28.8265
377	98.7813	88.6371	78.5921	67.9434	59.6413	51.2593	43.0074	35.768	28.8849
376.8	99.0106	88.836	78.7651	68.1153	59.7957	51.3764	43.1284	35.8447	28.9706
376.6	99.1906	88.9998	78.9212	68.2545	59.8725	51.465	43.207	35.9019	29.0219
376.4	99.3487	89.1626	79.0672	68.3662	59.9699	51.5737	43.2919	35.9735	29.0648
376.2	99.5263	89.3431	79.188	68.4807	60.0912	51.6617	43.3701	36.055	29.1131
376	99.6836	89.4527	79.2856	68.5711	60.1727	51.7227	43.4272	36.105	29.1634
375.8	99.7938	89.5499	79.3837	68.6711	60.249	51.7827	43.4718	36.1567	29.2126
375.6	99.8509	89.6374	79.4484	68.7272	60.2942	51.8303	43.5149	36.208	29.248
375.4	99.917	89.6777	79.5008	68.7598	60.3489	51.8924	43.5712	36.2442	29.2963
375.2	99.9567	89.6883	79.5328	68.7982	60.3964	51.9114	43.5917	36.2643	29.3201
375	99.97	89.6984	79.5583	68.8135	60.4013	51.9313	43.618	36.2804	29.342
374.8	100	89.7127	79.5897	68.8558	60.4428	51.9847	43.6622	36.332	29.3942
374.6	99.9682	89.6958	79.5964	68.8512	60.4447	51.9794	43.6681	36.3691	29.4037
374.4	99.9039	89.6551	79.5391	68.8084	60.3987	51.9413	43.6458	36.3332	29.3748
374.2	99.8878	89.6074	79.4537	68.7896	60.397	51.94	43.6381	36.3115	29.3741
374	99.8187	89.5241	79.3953	68.7388	60.3787	51.9264	43.626	36.3197	29.4201
373.8	99.7067	89.4493	79.3662	68.7058	60.3417	51.8968	43.6364	36.3271	29.4335
373.6	99.598	89.385	79.3029	68.6553	60.3141	51.8635	43.6254	36.3212	29.3943
373.4	99.4219	89.2541	79.1825	68.5615	60.24	51.8202	43.5725	36.2822	29.4047
373.2	99.2675	89.1146	79.0644	68.4662	60.1637	51.7823	43.5342	36.2675	29.4108
373	99.1265	88.9878	78.9419	68.361	60.0754	51.7182	43.501	36.2519	29.3934
372.8	98.9151	88.8262	78.8038	68.2578	59.9531	51.6215	43.443	36.1985	29.3624
372.6	98.6901	88.6272	78.6575	68.1143	59.853	51.5128	43.3724	36.1452	29.3175
372.4	98.4934	88.4317	78.4956	67.9568	59.7517	51.4173	43.3051	36.1029	29.2857
372.2	98.2696	88.2378	78.2815	67.8095	59.642	51.3433	43.2311	36.0496	29.2495
372	98.0184	88.0473	78.1137	67.6979	59.5513	51.2883	43.161	35.9993	29.2399
371.8	97.779	87.8509	77.9843	67.5719	59.4476	51.1946	43.1196	35.9715	29.2503
371.6	97.5513	87.614	77.7931	67.4191	59.3039	51.0987	43.0578	35.9282	29.2263
371.4	97.2948	87.4108	77.5887	67.2589	59.1671	50.9996	42.947	35.8723	29.1632
371.2	96.9805	87.1658	77.3609	67.0473	59.0201	50.8691	42.8383	35.788	29.0965
371	96.6853	86.8816	77.125	66.8722	58.8747	50.7589	42.752	35.7046	29.051
370.8	96.3962	86.6305	76.9186	66.6857	58.716	50.6361	42.6677	35.6618	29.0256
370.6	96.0544	86.3481	76.6658	66.4729	58.5373	50.4774	42.5724	35.5995	29.0019
370.4	95.6993	86.0504	76.3841	66.295	58.3821	50.3368	42.4801	35.5287	28.9638
370.2	95.3751	85.7658	76.184	66.1069	58.2382	50.2346	42.3939	35.4646	28.9155
370	95.0062	85.3061	75.8335	65.806	57.9662	49.9924	42.1536	35.2977	28.7491
369.8	94.628	84.9878	75.6086	65.5585	57.7838	49.8687	42.0624	35.221	28.7105
369.6	94.2384	84.7352	75.3392	65.3608	57.5906	49.7342	41.9839	35.1537	28.6878
369.4	93.8478	84.3993	75.0373	65.1505	57.3995	49.5058	41.8504	35.0475	28.6268
369.2	93.4755	84.0512	74.7611	64.919	57.1717	49.3603	41.6922	34.9365	28.517
369	93.1482	83.7435	74.4384	64.661	56.9823	49.2884	41.5873	34.8915	28.484
368.8	92.7906	83.3994	74.1602	64.4351	56.856	49.158	41.4999	34.8161	28.4761
368.6	92.3629	83.0413	73.8876	64.2099	56.6596	48.9534	41.3683	34.6994	28.4055
368.4	91.9788	82.7345	73.5902	63.9348	56.433	48.7792	41.2392	34.6338	28.3248
368.2	91.6135	82.4359	73.3097	63.709	56.2248	48.664	41.1482	34.5464	28.2581
368	91.161	82.0888	73.0383	63.4786	56.018	48.5028	41.0466	34.4588	28.2148
367.8	90.7351	81.7061	72.7302	63.2354	55.7828	48.3072	40.887	34.3688	28.1442
367.6	90.3735	81.3638	72.4227	63.0155	55.59	48.1545	40.764	34.2712	28.1032
367.4	89.9643	80.9894	72.1146	62.7371	55.4189	47.9691	40.6607	34.1813	28.0667
367.2	89.5275	80.5838	71.7839	62.4682	55.1979	47.7637	40.4981	34.0703	27.9743
367	89.1355	80.2629	71.5174	62.2334	54.9829	47.6229	40.3683	33.9797	27.9224
366.8	88.7215	79.9167	71.1999	61.9506	54.7552	47.4614	40.2291	33.8516	27.8601
366.6	88.2585	79.5139	70.8626	61.7048	54.5132	47.2657	40.1158	33.7614	27.7878
366.4	87.8726	79.1795	70.5546	61.5099	54.3295	47.1216	40.0411	33.7017	27.7649
366.2	87.4629	78.8245	70.238	61.2171	54.1489	46.9365	39.8908	33.5755	27.6919
366	87.002	78.4229	69.886	60.8724	53.9021	46.7096	39.6902	33.4428	27.5689
365.8	86.5705	78.012	69.5395	60.5953	53.6219	46.5234	39.5176	33.3441	27.4948
365.6	86.1434	77.6323	69.2258	60.3736	53.4304	46.3804	39.4127	33.2905	27.4415
365.4	85.6659	77.2703	68.888	60.0978	53.2124	46.231	39.3103	33.1507	27.3711
365.2	85.19	76.8713	68.5685	59.8155	52.9522	46.0387	39.1337	33.0262	27.3224
365	84.7548	76.5041	68.2507	59.5328	52.7409	45.8359	38.9501	32.9814	27.2706
364.8	84.2952	76.1156	67.9221	59.2362	52.543	45.6504	38.8137	32.8788	27.1927
364.6	83.832	75.6949	67.5929	58.9469	52.3044	45.4672	38.6827	32.7722	27.113
364.4	83.3698	75.3075	67.2545	58.6734	52.0497	45.2683	38.5792	32.6467	27.0623
364.2	82.9274	74.9074	66.9283	58.399	51.7939	45.0761	38.4484	32.5053	26.9735
364	82.5028	74.499	66.5644	58.1547	51.5636	44.9094	38.2711	32.4279	26.8787
363.8	82.0341	74.0873	66.179	57.9125	51.3345	44.7033	38.1331	32.356	26.824
363.6	81.5747	73.6568	65.8174	57.5714	51.0733	44.4718	37.9946	32.2124	26.7295
363.4	81.1111	73.2672	65.4571	57.2573	50.8601	44.3279	37.8561	32.0899	26.6223
363.2	80.6119	72.883	65.1694	56.9982	50.6448	44.1615	37.7383	32.0151	26.5779
363	80.1726	72.5068	64.8705	56.764	50.4097	43.958	37.5699	31.9291	26.542
362.8	79.7314	72.0987	64.4938	56.49	50.1687	43.797	37.4263	31.8268	26.4731
362.6	79.2792	71.6904	64.1688	56.2084	49.9516	43.6488	37.3248	31.7427	26.4464
362.4	78.7611	71.2709	63.7856	55.8802	49.6983	43.4278	37.1792	31.634	26.3727
362.2	78.2544	70.8546	63.4113	55.5778	49.434	43.2059	37.0202	31.5243	26.3058
362	77.7738	70.4499	63.0949	55.3098	49.2018	43.0249	36.8396	31.4137	26.2567
361.8	77.2782	69.9873	62.7152	54.9873	48.9587	42.8197	36.6573	31.2533	26.1504
361.6	76.8059	69.5985	62.3616	54.7232	48.7109	42.6512	36.5437	31.1662	26.0975
361.4	76.3621	69.2152	62.0141	54.4806	48.4647	42.4945	36.4248	31.1294	26.0485
361.2	75.8872	68.7862	61.6315	54.1833	48.2439	42.2791	36.2682	30.9968	25.9331
361	75.3452	68.3277	61.267	53.843	47.9924	42.034	36.1058	30.8373	25.8385
360.8	74.835	67.8637	60.9056	53.5153	47.7095	41.8021	35.9425	30.7218	25.7689
360.6	74.3669	67.4565	60.5774	53.2552	47.4903	41.6139	35.8197	30.6608	25.7439
360.4	73.8801	67.0285	60.2268	52.9877	47.2641	41.4295	35.6844	30.574	25.6882
360.2	73.3621	66.5805	59.8205	52.6321	46.9946	41.2081	35.5143	30.4263	25.5672
360	72.8741	66.1544	59.4597	52.3094	46.7275	41.0091	35.3598	30.2966	25.4863
359.8	72.3669	65.7174	59.0983	52.0185	46.4767	40.8238	35.1952	30.1969	25.4428
359.6	71.8504	65.2882	58.7102	51.698	46.2405	40.603	35.0247	30.0942	25.3783
359.4	71.3372	64.8798	58.349	51.4299	46.0044	40.4278	34.92	29.9968	25.3037
359.2	70.8236	64.4033	57.9812	51.1552	45.7636	40.2591	34.8047	29.9022	25.2653
359	70.2917	63.9206	57.5846	50.8141	45.4729	40.0452	34.6315	29.7593	25.1778
358.8	69.8019	63.5149	57.2118	50.5004	45.2224	39.8556	34.4793	29.6595	25.1298
358.6	69.296	63.0968	56.8489	50.2233	44.9924	39.6257	34.3421	29.5838	25.1023
358.4	68.7421	62.614	56.4352	49.9059	44.7156	39.3931	34.1779	29.4553	24.9834
358.2	68.2031	62.1466	56.0239	49.5633	44.4616	39.1857	33.9835	29.3471	24.9002
358	67.6449	61.6888	55.6518	49.248	44.176	38.9854	33.8365	29.2474	24.8301
357.8	67.1651	61.259	55.2748	48.9342	43.8956	38.8163	33.723	29.1281	24.7514
357.6	66.6908	60.8661	54.9358	48.6363	43.7069	38.636	33.5897	29.029	24.7366
357.4	66.1299	60.3712	54.5584	48.3277	43.4736	38.4367	33.4178	28.9114	24.6764
357.2	65.6117	59.9058	54.1616	48.0165	43.2044	38.2317	33.2779	28.8304	24.5971
357	65.1082	59.4767	53.782	47.7339	42.9485	38.0392	33.1518	28.7435	24.5403
356.8	64.5387	58.9955	53.3696	47.4288	42.6801	37.8314	32.9821	28.5996	24.4509
356.6	63.9938	58.5165	52.9962	47.1203	42.4258	37.6402	32.8326	28.4949	24.4291
356.4	63.4809	58.0825	52.6347	46.7901	42.1697	37.4679	32.6778	28.4044	24.4115
356.2	62.9486	57.6626	52.263	46.4397	41.9019	37.2629	32.5191	28.2966	24.3293
356	62.3852	57.166	51.8759	46.1255	41.6498	37.0423	32.3666	28.1907	24.2308
355.8	61.8422	56.679	51.4465	45.8252	41.3955	36.8095	32.2258	28.0813	24.164
355.6	61.2913	56.2359	51.0472	45.504	41.1288	36.6364	32.0841	27.9957	24.1373
355.4	60.7468	55.7663	50.6818	45.1921	40.866	36.4525	31.9342	27.9033	24.0457
355.2	60.2235	55.2823	50.2683	44.8754	40.586	36.2061	31.7764	27.7847	23.9593
355	59.7313	54.8552	49.9127	44.5766	40.369	36.0164	31.6637	27.719	23.9373
354.8	59.2069	54.3938	49.55	44.2879	40.1442	35.8208	31.5542	27.6184	23.8704
354.6	58.6151	53.9036	49.1255	43.9496	39.8787	35.6104	31.3871	27.4882	23.7941
354.4	58.0524	53.4693	48.757	43.6528	39.6379	35.4279	31.2035	27.4194	23.7574
354.2	57.4932	52.9975	48.3682	43.3565	39.3807	35.2106	31.0775	27.3247	23.7024
354	56.9612	52.5071	47.9387	43.0024	39.1196	34.9954	30.9223	27.2126	23.6408
353.8	56.4419	52.0397	47.5305	42.691	38.8244	34.8079	30.7479	27.127	23.5892
353.6	55.8993	51.5891	47.1688	42.4157	38.5567	34.6332	30.6336	27.0223	23.5367
353.4	55.329	51.1006	46.7993	42.0774	38.3239	34.4504	30.4798	26.8923	23.4673
353.2	54.8029	50.6384	46.4012	41.7433	38.0567	34.2437	30.322	26.8018	23.3864
353	54.2589	50.2094	45.9984	41.4453	37.7924	34.0306	30.1965	26.7241	23.3122
352.8	53.6807	49.7478	45.6026	41.1745	37.5538	33.8758	30.066	26.6223	23.2596
352.6	53.1434	49.2826	45.1973	40.8881	37.3073	33.6855	29.9229	26.538	23.2506
352.4	52.6273	48.8034	44.817	40.5499	37.0483	33.4616	29.7827	26.4253	23.203
352.2	52.0832	48.3363	44.4431	40.2189	36.8028	33.2729	29.6332	26.2949	23.1366
352	51.5101	47.897	44.0538	39.9034	36.5392	33.0662	29.4723	26.2167	23.0982
351.8	50.9613	47.4211	43.6722	39.6014	36.2678	32.8669	29.337	26.1408	23.0076
351.6	50.4381	46.9459	43.3085	39.3074	36.0329	32.6671	29.2398	26.0543	22.9485
351.4	49.8707	46.4995	42.9086	38.9869	35.7787	32.4746	29.1028	25.9234	22.8997
351.2	49.2678	46.0215	42.4863	38.6566	35.4945	32.2716	28.9299	25.7788	22.8114
351	48.7685	45.5652	42.1099	38.3648	35.264	32.0617	28.7952	25.6956	22.7546
350.8	48.2586	45.1016	41.7148	38.0549	35.0079	31.8507	28.6584	25.6227	22.686
350.6	47.6833	44.6169	41.3364	37.7318	34.733	31.6542	28.4817	25.5285	22.617
350.4	47.1801	44.201	40.9716	37.4443	34.4824	31.4792	28.3423	25.4341	22.588
350.2	46.6581	43.709	40.5766	37.1062	34.2357	31.2616	28.2162	25.3178	22.5286
350	46.0801	43.2384	40.2097	36.7931	34.0262	31.0685	28.0749	25.2126	22.453
349.8	45.5443	42.85	39.8242	36.5194	33.7724	30.8796	27.9029	25.1248	22.4193
349.6	45.0203	42.3506	39.4299	36.1786	33.4885	30.6778	27.7047	25.0043	22.3545
349.4	44.4904	41.8952	39.0594	35.8755	33.2464	30.5042	27.5896	24.925	22.2829
349.2	43.9457	41.4692	38.6499	35.5991	33.0041	30.2866	27.4697	24.8521	22.2112
349	43.4708	40.9916	38.2874	35.2827	32.733	30.0719	27.308	24.7327	22.1422
348.8	42.9977	40.5407	37.924	34.9505	32.4745	29.8807	27.1878	24.6011	22.0932
348.6	42.4351	40.0949	37.54	34.6553	32.226	29.6975	27.0308	24.5128	22.0089
348.4	41.8986	39.6597	37.2157	34.3918	31.9926	29.5348	26.8977	24.4477	21.9487
348.2	41.3833	39.2461	36.8477	34.1065	31.7757	29.3401	26.7732	24.3563	21.9089
348	40.8761	38.8144	36.4428	33.7827	31.5461	29.1467	26.6102	24.1987	21.8442
347.8	40.375	38.3441	36.0614	33.4745	31.2795	28.9441	26.4628	24.053	21.7626
347.6	39.8489	37.8657	35.6945	33.1833	31.0255	28.7121	26.2865	23.9612	21.6983
347.4	39.3314	37.4203	35.3133	32.8584	30.7516	28.5034	26.1408	23.8387	21.6243
347.2	38.8518	37.0423	34.9475	32.564	30.4848	28.3158	26.0117	23.759	21.5605
347	38.3519	36.5952	34.5799	32.2673	30.2327	28.1115	25.8323	23.6542	21.4904
346.8	37.798	36.0984	34.1609	31.923	29.959	27.8611	25.6516	23.5121	21.3641
346.6	37.2685	35.6872	33.8083	31.6085	29.7162	27.6436	25.5002	23.4186	21.2873
346.4	36.8295	35.2893	33.5063	31.343	29.5024	27.4908	25.3813	23.329	21.2706
346.2	36.3796	34.8826	33.1275	31.0752	29.2832	27.318	25.2581	23.2197	21.2321
346	35.861	34.4567	32.7172	30.757	28.9963	27.0931	25.0941	23.0937	21.1577
345.8	35.3938	34.0282	32.3749	30.4709	28.7502	26.9025	24.9567	22.9683	21.0884
345.6	34.9357	33.6031	32.0322	30.1757	28.5064	26.7199	24.7942	22.8657	21.0155
345.4	34.4404	33.2079	31.6564	29.8702	28.2521	26.5217	24.6248	22.7707	20.9086
345.2	33.9454	32.8108	31.3148	29.5953	28.0516	26.3304	24.4849	22.6677	20.8479
345	33.4861	32.3849	30.9753	29.278	27.7977	26.1336	24.3622	22.5911	20.7931
344.8	33.0449	31.9832	30.5938	28.9769	27.5083	25.9459	24.2267	22.484	20.695
344.6	32.5414	31.5523	30.2413	28.6961	27.2493	25.7302	24.0368	22.3495	20.6097
344.4	32.0859	31.1429	29.9601	28.4226	27.0449	25.5772	23.8875	22.255	20.5334
344.2	31.6257	30.747	29.6149	28.143	26.8251	25.3858	23.7512	22.1348	20.4729
344	31.1627	30.3496	29.2597	27.8748	26.5915	25.1611	23.6075	21.999	20.4025
343.8	30.7057	29.9492	28.9025	27.5748	26.342	24.9548	23.447	21.8786	20.298
343.6	30.2232	29.5393	28.5196	27.2543	26.0259	24.7177	23.2609	21.7726	20.2127
343.4	29.8078	29.1709	28.2133	27.0323	25.819	24.5881	23.1367	21.6797	20.1939
343.2	29.4117	28.8209	27.9391	26.821	25.6848	24.4638	23.0698	21.6164	20.1567
343	28.9777	28.4308	27.5996	26.4956	25.4038	24.2316	22.9158	21.5145	20.0608
342.8	28.5218	28.0101	27.2437	26.1691	25.1496	24.0331	22.7432	21.3607	19.9876
342.6	28.0996	27.6341	26.944	25.9277	24.9464	23.8778	22.5788	21.2619	19.9243
342.4	27.6857	27.2892	26.6381	25.6557	24.6917	23.6912	22.4141	21.175	19.8252
342.2	27.2881	26.9597	26.3192	25.391	24.4938	23.4885	22.2909	21.0542	19.7911
342	26.8711	26.573	25.9842	25.1272	24.2548	23.2619	22.1431	20.9632	19.7563
341.8	26.4153	26.1643	25.6874	24.8453	23.9916	23.0646	21.9804	20.8631	19.6658
341.6	26.0014	25.7802	25.3757	24.6076	23.7803	22.9032	21.8704	20.7365	19.5807
341.4	25.6291	25.4239	25.0334	24.3524	23.5818	22.7593	21.7598	20.6233	19.507
341.2	25.2133	25.1091	24.6943	24.1026	23.3652	22.5899	21.6219	20.5268	19.4472
341	24.7996	24.7624	24.4055	23.8316	23.1579	22.4012	21.5088	20.4276	19.3639
340.8	24.446	24.4047	24.1281	23.5491	22.9631	22.235	21.3753	20.3181	19.2928
340.6	24.047	24.066	23.8131	23.3169	22.7369	22.036	21.1927	20.2251	19.2386
340.4	23.6418	23.7436	23.5529	23.0835	22.5326	21.8614	21.0604	20.1428	19.1907
340.2	23.2763	23.4201	23.2848	22.8572	22.3252	21.7544	20.9506	20.0653	19.1335
340	22.8634	22.949	22.8521	22.444	22.0248	21.4853	20.6744	19.7774	18.8926
339.8	22.4788	22.625	22.5719	22.2044	21.8148	21.3144	20.5727	19.7101	18.8629
339.6	22.1427	22.3439	22.3582	22.0413	21.6215	21.1813	20.5013	19.6828	18.842
339.4	21.7494	22.0164	22.0751	21.8124	21.4087	21.0301	20.3661	19.5873	18.7702
339.2	21.3525	21.6999	21.7458	21.5802	21.2086	20.8502	20.2163	19.4984	18.7206
339	21.0447	21.4228	21.5208	21.4029	21.0774	20.7402	20.1318	19.4287	18.7117
338.8	20.766	21.1857	21.3215	21.2316	20.9442	20.6365	20.0968	19.434	18.6935
338.6	20.3848	20.8636	21.0481	20.9994	20.7675	20.4778	19.9745	19.3709	18.6389
338.4	20.0485	20.5383	20.7664	20.7505	20.6323	20.342	19.8541	19.2943	18.5963
338.2	19.7164	20.264	20.5394	20.5492	20.5021	20.2101	19.7912	19.2243	18.5692
338	19.3888	19.9882	20.2961	20.3851	20.3274	20.0914	19.7127	19.123	18.5414

## Sheet: Figure 4 (b)
d-DPA-d-BO	0 min	5 min	10 min	15 min	20 min	25 min	30 min	35 min	40 min
Wavelength (nm)	Normalized absorbance	Normalized absorbance	Normalized absorbance	Normalized absorbance	Normalized absorbance	Normalized absorbance	Normalized absorbance	Normalized absorbance	Normalized absorbance
420	2.62928	0	0.66204	0.74217	1.22769	1.57957	1.85168	2.09093	2.23518
419	2.75848	0.09815	0.74754	0.81996	1.29238	1.64209	1.89962	2.14353	2.28978
418	2.93122	0.23241	0.86756	0.9277	1.39452	1.72407	1.97904	2.22116	2.36259
417	3.13273	0.39696	1.01542	1.05272	1.50992	1.82628	2.08433	2.31132	2.45125
416	3.36129	0.58799	1.18655	1.20654	1.65067	1.95839	2.20709	2.42218	2.55266
415	3.63945	0.83146	1.40112	1.40792	1.82763	2.12685	2.35773	2.56637	2.68464
414	3.98328	1.1278	1.67227	1.65765	2.05487	2.3329	2.54503	2.74287	2.84428
413	4.38683	1.47946	1.99495	1.95424	2.32578	2.57682	2.77712	2.95226	3.0265
412	4.8594	1.89125	2.37969	2.30204	2.64656	2.87033	3.0438	3.19607	3.25971
411	5.41253	2.3827	2.8352	2.7208	3.02986	3.22068	3.36723	3.48939	3.52369
410	6.19601	3.12535	3.5273	3.36297	3.63011	3.7698	3.86709	3.93962	3.94753
409	6.95499	3.81137	4.16148	3.95213	4.16256	4.25692	4.30718	4.33698	4.29977
408	7.82381	4.60504	4.89016	4.6298	4.77615	4.80904	4.80625	4.79454	4.70429
407	8.82624	5.52427	5.73551	5.40474	5.47915	5.45973	5.3896	5.31408	5.16733
406	9.96689	6.55668	6.69031	6.28092	6.28078	6.18036	6.04815	5.89475	5.67739
405	11.2576	7.73944	7.77325	7.29158	7.19025	6.99653	6.78588	6.55462	6.25733
404	12.7097	9.076	8.99805	8.42266	8.21971	7.92704	7.61998	7.28446	6.91362
403	14.3324	10.5725	10.3767	9.69851	9.36925	8.96296	8.55363	8.10865	7.62984
402	16.1384	12.2364	11.9022	11.1105	10.6464	10.1099	9.58207	9.01047	8.41903
401	18.1471	14.0842	13.5997	12.674	12.0585	11.3819	10.7238	10.0131	9.29501
400	20.3411	16.1159	15.4607	14.3884	13.6046	12.7754	11.9706	11.1059	10.2474
399	22.738	18.3303	17.4971	16.2653	15.3014	14.2955	13.3263	12.2907	11.2838
398	25.3394	20.737	19.7069	18.2951	17.1267	15.9404	14.7962	13.5856	12.406
397	28.1334	23.3212	22.0887	20.4874	19.1106	17.7065	16.373	14.9633	13.6015
396	31.1553	26.0994	24.6493	22.8349	21.2285	19.6079	18.0766	16.4545	14.8985
395	34.3645	29.069	27.3764	25.3454	23.4911	21.6403	19.8822	18.03	16.2717
394	37.7586	32.2088	30.2666	28.0101	25.8947	23.8016	21.8041	19.7159	17.7262
393	41.3164	35.5	33.3035	30.8024	28.4221	26.057	23.8239	21.4864	19.2661
392	45.0285	38.9299	36.4735	33.7196	31.0515	28.4136	25.9301	23.3276	20.8706
391	48.8916	42.5238	39.7798	36.7583	33.8041	30.883	28.1277	25.2553	22.5396
390	52.8836	46.2171	43.197	39.9044	36.6535	33.4419	30.4105	27.25	24.2724
389	56.9781	50.0179	46.7079	43.1324	39.567	36.0572	32.7475	29.2966	26.057
388	61.1255	53.8787	50.2698	46.4158	42.5446	38.7212	35.1288	31.3885	27.8748
387	65.3082	57.7728	53.8766	49.7205	45.539	41.4104	37.5306	33.483	29.6938
386	69.4846	61.6488	57.4559	53.0374	48.5421	44.1	39.9266	35.6018	31.5277
385	73.6139	65.5104	61.0228	56.3117	51.5118	46.7781	42.3162	37.6932	33.3444
384	77.679	69.2865	64.5328	59.5341	54.4274	49.3985	44.6665	39.7503	35.138
383	81.6098	72.9641	67.924	62.6684	57.2671	51.9323	46.9385	41.7445	36.8734
382	85.3317	76.4445	71.1553	65.633	59.9549	54.3537	49.0991	43.6458	38.5257
381	88.7792	79.6581	74.1445	68.381	62.4523	56.5898	51.0897	45.398	40.0473
380	91.837	82.5239	76.798	70.8159	64.6732	58.5875	52.8653	46.9587	41.405
379	94.4625	84.9853	79.0866	72.918	66.5831	60.2933	54.3973	48.3075	42.5702
378	96.5969	86.9788	80.9661	74.6372	68.1496	61.7055	55.6589	49.4155	43.5422
377	98.2031	88.5173	82.4005	75.9644	69.3614	62.8055	56.6418	50.2896	44.3078
376	99.321	89.5742	83.4077	76.8902	70.2179	63.5857	57.3423	50.9145	44.8689
375	99.9086	90.1566	83.9724	77.4048	70.7073	64.0369	57.7603	51.2899	45.2047
374	100	90.269	84.0983	77.5293	70.8433	64.1651	57.8897	51.4376	45.3378
373	99.6538	89.9773	83.8586	77.3202	70.6787	64.0364	57.7915	51.3796	45.3178
372	98.901	89.3086	83.281	76.8001	70.2281	63.6522	57.4751	51.1235	45.1228
371	97.8079	88.3133	82.3882	75.9889	69.537	63.0457	56.9586	50.6957	44.7781
370	95.9878	86.7246	80.9871	74.7035	68.3796	62.0755	56.1506	50.059	44.2771
369	94.378	85.2294	79.6314	73.4791	67.2929	61.1278	55.3412	49.3734	43.7133
368	92.5934	83.5756	78.1308	72.1181	66.0989	60.0864	54.4353	48.6114	43.0805
367	90.6767	81.7927	76.5039	70.6589	64.8072	58.9477	53.4464	47.7861	42.3919
366	88.6501	79.9215	74.8094	69.1095	63.4393	57.7458	52.4012	46.898	41.6716
365	86.5433	77.9793	73.0378	67.4928	62.0131	56.5138	51.3269	45.9826	40.9211
364	84.3628	75.9615	71.1971	65.8245	60.5291	55.2157	50.2099	45.0469	40.142
363	82.1131	73.8664	69.2984	64.1003	59.0063	53.8693	49.06	44.0728	39.3365
362	79.7889	71.7216	67.341	62.3262	57.4413	52.5106	47.8705	43.0758	38.4971
361	77.4201	69.5206	65.3414	60.5122	55.8447	51.1171	46.6682	42.075	37.6748
360	74.986	67.2578	63.2815	58.6786	54.2056	49.7021	45.4464	41.056	36.8503
359	72.4957	64.9584	61.1985	56.7901	52.543	48.268	44.2043	40.0145	35.996
358	69.9633	62.6182	59.0873	54.8734	50.8679	46.8092	42.9669	38.9851	35.1536
357	67.3886	60.2434	56.9373	52.9437	49.1712	45.3436	41.7119	37.9495	34.3223
356	64.7629	57.8277	54.7584	50.9857	47.4666	43.8756	40.4562	36.9053	33.4919
355	62.1331	55.411	52.573	49.0264	45.7664	42.396	39.2115	35.8794	32.6643
354	59.4898	52.9823	50.376	47.0722	44.0556	40.9313	37.9693	34.8716	31.8582
353	56.8526	50.5538	48.1948	45.1247	42.3645	39.4736	36.7429	33.8672	31.059
352	54.2113	48.1285	46.0098	43.163	40.6566	38.0268	35.5055	32.8666	30.2642
351	51.5891	45.7089	43.821	41.2258	38.96	36.5759	34.2878	31.8705	29.4765
350	48.9837	43.3198	41.6722	39.2857	37.2901	35.138	33.0695	30.8672	28.6915
349	46.4192	40.9404	39.5247	37.3706	35.6074	33.6961	31.8386	29.8679	27.8837
348	43.8893	38.6124	37.4147	35.472	33.9442	32.2625	30.6194	28.857	27.0719
347	41.4292	36.3257	35.331	33.6031	32.3059	30.839	29.404	27.8495	26.2514
346	39.0378	34.092	33.2949	31.7703	30.677	29.4297	28.1878	26.8261	25.4198
345	36.6908	31.8973	31.2861	29.9432	29.066	28.0127	26.9567	25.8057	24.5705
344	34.4221	29.7862	29.348	28.1778	27.4895	26.632	25.7591	24.7858	23.7193
343	32.2621	27.7436	27.4764	26.4736	25.9674	25.2935	24.5941	23.8025	22.8968
342	30.1772	25.7792	25.6733	24.8265	24.4905	23.9897	23.4426	22.828	22.0795
341	28.1752	23.9014	23.9369	23.239	23.0684	22.7352	22.334	21.8796	21.292
340	25.7783	21.6309	21.7997	21.3519	21.3291	21.1499	20.9149	20.5863	20.1736
339	24.0331	19.9798	20.2904	19.9937	20.1119	20.102	19.9987	19.8181	19.5451
338	22.4232	18.4777	18.9345	18.764	19.0335	19.1792	19.2057	19.182	19.0572

## Sheet: Figure 4 (c)
DPA-BO	0 min	1 min	2 min	3 min	4 min	5 min	6 min	7 min	8 min	9 min	10 min
Wavelength (nm)	Normalized PL	Normalized PL	Normalized PL	Normalized PL	Normalized PL	Normalized PL	Normalized PL	Normalized PL	Normalized PL	Normalized PL	Normalized PL
400	3.6356	4.24857	3.95265	2.00803	1.41619	2.51532	2.13486	1.71211	1.03572	0.84126	0.77151
401	4.50222	5.22088	5.00951	2.57874	1.8178	3.23399	3.02262	2.15599	1.50074	1.28937	0.93004
402	5.55908	6.53139	5.98182	3.33967	2.43078	3.91038	3.42422	2.79011	1.96576	1.62756	1.28937
403	6.86958	7.6728	7.1655	4.14289	2.83238	4.777	4.41767	3.48763	2.7267	2.09258	1.8178
404	8.13781	9.23695	8.28577	5.22088	3.55105	5.855	5.30543	4.18516	3.17058	2.5576	2.45191
405	9.87106	10.6954	10.1036	5.83386	4.24857	6.933	5.855	5.03065	3.78356	3.27626	3.17058
406	11.3718	12.4921	11.3295	6.99641	4.92496	8.05327	7.29233	5.83386	4.52336	3.95265	3.52991
407	13.5489	14.5846	13.3376	8.15895	5.87614	9.19467	8.32805	6.78503	5.49567	4.75587	4.29085
408	15.7049	16.952	15.3245	9.68083	6.7639	10.6109	9.59628	8.11668	6.36229	5.72818	4.90383
409	17.6707	19.3405	17.6284	11.0548	7.90531	12.1327	10.9279	8.9833	7.29233	6.48911	5.93955
410	20.5242	21.7924	20.1015	12.5555	8.91989	13.4644	12.3652	10.3784	8.39146	7.39801	6.84845
411	23.272	24.5403	22.4265	14.3521	10.0613	15.3033	13.7392	11.7523	9.19467	8.49715	7.52484
412	25.8085	27.4995	24.5403	15.9797	11.4564	17.2057	15.4513	13.3376	10.8011	9.3215	8.66624
413	29.6132	31.0928	27.4995	18.4105	12.8091	19.256	17.3536	14.7749	11.9425	10.6954	9.57514
414	32.5724	34.2634	30.4587	20.1015	13.9928	21.5811	19.1503	16.2968	13.3376	12.1327	10.8857
415	36.1657	37.6453	33.6292	22.4265	15.6626	23.4834	20.947	17.713	14.479	13.2953	11.8791
416	39.759	41.0273	36.1657	24.5403	16.9097	25.8085	22.6379	19.8267	15.874	14.6481	13.0416
417	43.9865	44.832	39.9704	27.0767	18.7698	27.4995	24.5403	21.3697	17.2057	15.9586	14.3521
418	48.2139	48.4253	43.3524	29.1904	19.8055	29.8246	26.4426	23.0607	19.0235	17.5861	15.9374
419	51.3845	53.2868	46.1002	31.7269	21.5811	32.361	28.5563	24.5403	20.3128	18.96	17.1
420	56.4574	56.8802	49.6935	34.2634	23.0607	34.4747	30.67	26.4426	21.7924	20.1015	18.1146
421	60.6848	60.2621	53.2868	36.1657	24.5403	36.5885	32.1497	28.345	23.272	21.3697	19.5096
422	64.2782	64.4895	56.246	38.0681	26.0199	38.9136	34.052	29.6132	24.5403	22.8493	20.947
423	68.0829	68.0829	58.7825	40.8159	27.0767	40.3931	35.9543	31.9383	26.0199	23.9062	21.7924
424	71.2534	71.4648	62.3758	42.9296	28.345	42.5069	37.434	32.9951	26.4426	25.8085	23.6948
425	75.4809	74.0013	64.7009	45.0433	29.6132	43.7751	39.5477	34.6861	28.1336	26.4426	24.3289
426	79.7083	77.5946	66.6033	46.9457	30.8814	45.8888	40.8159	35.9543	28.9791	27.2881	25.3858
427	82.8789	80.9765	69.5625	49.0594	32.361	47.3684	41.8728	36.5885	30.0359	28.345	26.2312
428	85.4154	83.513	70.4079	50.539	32.1497	48.6367	43.3524	37.434	30.4587	29.4018	27.2881
429	87.5291	85.4154	73.7899	52.0186	32.9951	49.9049	43.7751	38.4908	31.0928	29.6132	28.1336
430	91.3338	88.3745	74.6354	52.8641	34.052	50.7504	44.6206	39.759	32.1497	30.67	28.7677
431	93.6589	90.4883	76.5377	54.1323	35.3202	51.5959	45.2547	39.9704	32.7838	31.7269	28.9791
432	95.3498	91.9679	77.3832	54.7664	35.3202	52.23	46.1002	40.6045	33.2065	31.7269	29.8246
433	97.4635	92.1792	78.6514	56.4574	35.3202	53.0755	46.9457	40.8159	34.052	32.361	29.4018
434	98.309	92.8134	78.6514	56.246	35.9543	53.2868	46.7343	41.6614	33.4179	32.1497	30.8814
435	98.7318	93.6589	78.6514	56.8802	35.3202	53.2868	46.5229	41.2386	33.2065	32.7838	30.67
436	99.7886	93.4475	79.2856	57.0915	35.743	53.0755	46.5229	41.2386	32.9951	31.9383	30.67
437	100	92.8134	77.806	56.246	35.3202	53.0755	46.7343	41.2386	33.2065	32.361	30.0359
438	99.7886	93.0247	77.806	56.6688	35.743	53.2868	45.6775	41.0273	32.361	31.9383	30.67
439	99.1545	91.9679	76.5377	56.6688	34.6861	51.8072	45.2547	40.6045	32.7838	31.5155	30.0359
440	98.9431	91.9679	77.1719	55.4006	34.4747	51.5959	44.6206	39.9704	32.361	31.3042	29.8246
441	98.9431	91.3338	75.4809	54.5551	33.8406	50.7504	44.1978	39.1249	31.5155	30.8814	29.6132
442	96.1953	89.6428	75.0581	54.5551	33.4179	50.3276	43.7751	38.4908	31.3042	30.4587	29.1904
443	96.8294	88.1632	73.1558	53.9209	32.9951	49.0594	42.9296	38.7022	30.4587	30.0359	28.1336
444	94.9271	86.4722	71.2534	52.0186	31.9383	48.4253	41.45	37.434	30.2473	28.9791	27.7108
445	92.8134	84.1471	69.3511	51.5959	31.5155	47.3684	41.2386	36.7998	28.9791	28.9791	27.4995
446	92.1792	82.8789	68.717	49.9049	30.8814	45.8888	40.3931	36.3771	28.5563	27.9222	26.4426
447	89.4314	80.7652	66.8146	49.0594	30.0359	44.6206	38.7022	34.8975	27.9222	27.2881	26.4426
448	87.5291	79.0742	65.5464	48.6367	29.1904	43.5637	38.0681	34.052	27.2881	26.4426	25.5971
449	85.6267	77.1719	63.4327	46.7343	28.7677	42.9296	37.0112	32.9951	26.2312	25.3858	24.963
450	83.0903	75.0581	61.5303	45.4661	27.2881	41.2386	35.743	32.361	25.3858	24.963	24.1175
451	81.1879	72.5217	59.628	44.1978	26.8654	39.9704	34.8975	31.0928	24.3289	24.1175	24.1175
452	79.4969	70.8307	57.7256	43.141	26.0199	38.9136	33.2065	30.2473	24.1175	23.4834	22.8493
453	76.5377	68.2942	55.8233	41.8728	24.7516	37.434	32.361	28.9791	23.272	23.0607	21.7924
454	74.8468	66.8146	54.5551	39.759	23.9062	36.1657	31.9383	28.5563	22.0038	22.0038	22.0038
455	72.0989	63.4327	52.23	39.1249	23.4834	35.1089	30.2473	27.0767	21.3697	21.1583	20.7356
456	69.5625	62.1645	51.1731	37.434	22.8493	34.2634	29.6132	26.2312	20.7356	20.5242	20.1015
457	66.6033	60.2621	49.0594	35.9543	22.0038	32.9951	28.345	26.0199	19.8901	19.8901	19.5942
458	64.9123	57.7256	47.5798	34.8975	21.3697	31.3042	27.4995	24.7516	19.2771	18.7909	19.0446
459	63.2213	55.8233	45.6775	34.052	20.3128	30.67	26.2312	23.9062	18.5584	18.5373	18.3048
460	60.6848	53.9209	44.1978	32.9951	19.5096	29.1904	25.3858	22.6379	17.882	17.882	17.2902
461	58.5711	51.8072	42.5069	31.5155	18.5584	28.345	24.5403	22.2152	17.1423	17.4805	16.7406
462	56.246	49.9049	40.8159	30.0359	18.0511	26.8654	23.4834	21.5811	16.5715	16.5293	16.1699
463	53.7096	47.7912	39.5477	28.5563	17.2479	25.8085	22.2152	20.3128	16.1065	15.9374	15.6204
464	52.0186	45.8888	37.6453	27.9222	16.9309	25.3858	21.3697	19.5519	15.6415	14.9229	14.6269
465	50.1163	43.9865	36.1657	26.654	15.6626	24.1175	20.7356	18.6853	14.6269	14.3944	14.2887
466	47.7912	41.8728	34.4747	26.0199	14.8383	23.4834	19.8901	18.03	14.3521	13.6758	13.5489
467	45.8888	41.0273	33.2065	24.5403	14.7115	22.0038	19.1503	17.2268	13.9083	13.1473	13.4433
468	44.6206	39.5477	32.361	23.6948	13.8237	20.947	18.4316	16.339	12.9571	12.9782	12.6612
469	42.5069	37.8567	31.3042	22.8493	13.5067	20.5242	17.8398	15.8317	12.6823	12.5555	12.4921
470	41.2386	36.7998	29.4018	22.4265	13.0839	19.3617	17.2268	15.6204	12.0482	11.8157	11.8157
471	39.3363	35.3202	28.5563	21.5811	12.1327	18.96	16.0854	14.7326	11.5409	11.2238	11.2873
472	37.434	33.4179	27.7108	20.3128	11.7523	18.2203	15.4724	14.3944	11.097	10.7165	10.8011
473	35.743	31.5155	26.2312	19.4885	11.3295	17.3325	14.9017	13.6546	10.4629	10.3149	10.3995
474	34.6861	30.67	25.3858	19.108	10.8857	16.635	14.0139	13.2319	9.68083	10.1247	10.1036
475	32.9951	29.1904	24.3289	18.2837	10.3572	16.3602	13.6758	12.4498	9.51173	9.17354	9.63855
476	31.9383	28.345	23.4834	17.1845	9.61742	15.1554	13.2953	11.7311	8.83534	8.83534	9.17354
477	29.8246	27.0767	22.6379	16.5715	9.57514	14.3733	12.8514	11.5198	8.77193	8.4126	8.83534
478	28.5563	25.8085	21.1583	15.9586	8.79307	13.6546	11.9636	11.097	8.28577	8.01099	8.26464
479	27.9222	24.5403	20.5242	15.3456	8.34919	13.401	11.7734	10.1458	8.22236	7.73621	7.90531
480	26.4426	23.6948	19.2348	14.7749	8.20123	12.7246	11.2238	10.0402	7.3346	7.25005	7.63052
481	25.5971	22.8493	18.7275	14.0985	7.84189	12.0693	10.5263	9.49059	7.18664	7.25005	7.25005
482	24.5403	22.0038	17.9243	13.4433	7.71507	11.7734	10.167	9.04671	6.89072	6.65821	6.89072
483	22.8493	20.7356	17.1845	12.788	7.03868	11.245	9.40605	8.85648	6.63707	6.48911	6.40457
484	22.2152	19.5519	16.2968	12.4921	6.78503	10.6954	8.89875	8.28577	6.23547	6.15092	6.44684
485	21.1583	18.8332	15.7049	11.9214	6.61594	10.1247	8.91989	7.94758	6.06637	6.15092	6.21433
486	20.3128	18.0934	15.2399	11.3929	6.51025	9.78651	8.28577	7.90531	5.62249	5.58022	5.93955
487	19.0657	17.6073	14.6903	10.632	5.77045	9.53287	8.20123	7.41915	5.58022	5.1152	5.34771
488	18.1357	17.0366	13.6969	10.2093	5.64363	8.85648	7.46142	7.12323	5.13633	4.96724	5.26316
489	17.3325	16.0854	13.2953	9.87106	5.41112	8.49715	7.5037	6.78503	4.96724	4.84041	5.05179
490	16.9943	15.1554	12.9148	9.38491	5.17861	8.49715	7.08096	6.29888	4.777	4.50222	4.73473
491	15.9163	14.2253	12.1961	9.00444	4.84041	8.28577	6.67935	6.19319	4.41767	4.29085	4.81928
492	15.3879	13.9294	11.5198	8.62397	4.62904	7.44029	6.53139	6.04523	4.18516	4.16402	4.35426
493	14.3099	13.1262	11.2873	8.22236	4.48108	7.31346	6.25661	5.58022	4.14289	4.0372	4.2063
494	13.9083	12.8303	10.8857	7.6728	4.10061	6.95413	5.96068	5.55908	3.95265	3.69901	3.88924
495	13.0839	12.3652	10.3149	7.73621	3.91038	6.70049	5.55908	5.19975	3.6356	3.72014	3.82583
496	12.5343	11.7945	9.97675	7.20778	4.01606	6.38343	5.47453	4.86155	3.65673	3.50877	3.65673
497	12.0059	11.0548	9.46946	7.10209	3.76242	6.06637	5.17861	4.60791	3.50877	3.19171	3.50877
498	11.2873	10.5052	9.04671	6.55253	3.6356	5.77045	5.03065	4.71359	3.17058	3.06489	3.27626
499	11.2238	10.167	8.79307	6.4257	3.38195	5.70704	4.90383	4.41767	3.1283	3.1283	3.2974
500	10.2938	9.82879	8.13781	6.19319	3.1283	5.49567	4.65018	4.14289	2.98034	2.79011	2.89579
501	9.76538	9.57514	8.2435	6.04523	3.33967	5.00951	4.41767	4.18516	2.87466	2.74783	2.64215
502	9.3215	9.44832	7.92644	5.47453	2.95921	5.09406	4.18516	3.8681	2.70556	2.59987	2.68442
503	9.3215	8.77193	7.79962	5.2843	2.74783	4.73473	4.16402	3.69901	2.62101	2.45191	2.5576
504	8.34919	8.32805	7.3346	5.19975	2.62101	4.41767	3.84697	3.59332	2.49419	2.24054	2.43078
505	8.20123	7.96872	6.61594	5.05179	2.5576	4.58677	3.72014	3.44536	2.45191	2.34623	2.47305
506	7.77848	7.75735	6.57366	4.84041	2.47305	4.2063	3.61446	3.21285	2.36736	2.02917	2.19827
507	7.10209	7.58825	6.36229	4.52336	2.40964	3.97379	3.48763	3.19171	2.00803	1.90235	2.15599
508	6.84845	7.1655	6.15092	4.60791	2.05031	3.82583	3.23399	3.06489	2.07144	2.07144	1.98689
509	6.5948	6.91186	5.91841	4.14289	2.09258	3.67787	3.04375	2.81124	1.90235	1.86007	2.02917
510	6.25661	6.46798	5.72818	3.91038	1.77552	3.57218	3.02262	2.70556	1.86007	1.73325	1.83893
511	6.10865	6.25661	5.62249	3.91038	1.90235	3.36081	2.83238	2.70556	1.69097	1.56415	1.71211
512	5.64363	5.87614	5.53794	3.61446	1.88121	3.23399	2.5576	2.36736	1.54301	1.56415	1.58529
513	5.58022	5.81272	4.79814	3.57218	1.58529	3.19171	2.66328	2.32509	1.6487	1.45847	1.39505
514	5.07292	5.5168	4.62904	3.33967	1.60643	3.10717	2.45191	2.26168	1.56415	1.33164	1.37392
515	4.90383	5.30543	4.777	3.19171	1.56415	3.00148	2.43078	2.19827	1.39505	1.14141	1.4796
516	4.75587	4.90383	4.41767	3.23399	1.37392	2.76897	2.17713	2.19827	1.52188	1.20482	1.20482
517	4.50222	4.81928	4.3754	2.83238	1.22596	2.59987	2.17713	1.96576	1.14141	1.14141	1.14141
518	4.14289	4.45995	4.18516	2.62101	1.28937	2.40964	2.17713	1.86007	1.22596	0.95117	1.22596
519	4.12175	4.50222	4.10061	2.66328	1.24709	2.45191	1.94462	1.86007	0.99345	0.99345	1.09913
520	3.93152	4.05834	3.97379	2.5576	1.01458	2.2194	1.92348	1.6487	0.88776	0.9089	0.9089
521	3.6356	3.97379	3.50877	2.32509	0.93004	2.28282	1.79666	1.62756	0.97231	0.84971	0.88776
522	3.48763	3.88924	3.57218	2.45191	1.05686	2.02917	1.79666	1.60643	1.05686	0.73135	0.88776
523	3.1283	3.57218	3.27626	2.24054	0.93004	2.13486	1.62756	1.41619	0.82224	0.77362	0.83069
524	2.87466	3.52991	3.21285	2.11372	0.86451	1.79666	1.45847	1.41619	0.74826	0.73346	0.73769
525	2.85352	3.50877	3.10717	2.07144	0.74403	1.71211	1.41619	1.22596	0.72923	0.53266	0.6785
526	2.64215	3.2974	3.00148	1.90235	0.76305	1.77552	1.28937	1.14141	0.72501	0.54111	0.62143
527	2.59987	3.14944	2.89579	1.88121	0.72289	1.60643	1.41619	1.20482	0.69119	0.5855	0.45656
528	2.3885	2.81124	2.79011	1.60643	0.63412	1.60643	1.33164	1.078	0.59818	0.4629	0.64468
529	2.2194	2.87466	2.74783	1.56415	0.55168	1.62756	1.078	1.01458	0.5707	0.53054	0.45445
530	2.05031	2.74783	2.83238	1.66984	0.59607	1.28937	1.18368	1.03572	0.50941	0.41429	0.34031
531	2.19827	2.57874	2.49419	1.41619	0.57493	1.22596	1.16254	0.9089	0.40161	0.38892	0.34454
532	1.90235	2.43078	2.36736	1.45847	0.44177	1.39505	1.05686	0.97231	0.38258	0.27267	0.33185
533	1.8178	2.30395	2.2194	1.41619	0.36567	1.31051	1.03572	0.88776	0.41218	0.24731	0.26844
534	1.79666	2.13486	2.11372	1.20482	0.31283	1.05686	0.79476	0.8011	0.38681	0.43543	0.24308
535	1.54301	2.15599	2.28282	1.14141	0.31283	1.20482	0.79264	0.80533	0.27267	0.33819	0.30649
536	1.4796	2.07144	2.11372	1.14141	0.42908	1.12027	0.86451	0.66159	0.30649	0.15007	0.16487
537	1.41619	1.88121	1.98689	1.078	0.19658	0.88776	0.79899	0.71866	0.32551	0.24942	0.12682
538	1.33164	1.94462	1.98689	1.05686	0.21771	0.97231	0.72501	0.72501	0.3086	0.12048	0.07398
539	1.24709	1.8178	1.73325	0.97231	0.18178	0.88776	0.76728	0.60241	0.18389	0.09512	0.09512
540	1.14141	1.66984	1.88121	0.99345	0.03805	0.8159	0.62355	0.54111	0.21771	0	0.02748

## Sheet: Figure 4 (d)
d-DPA-d-BO	0 min	1 min	2 min	3 min	4 min	5 min	6 min	7 min	8 min	9 min	10 min
Wavelength (nm)	Normalized PL	Normalized PL	Normalized PL	Normalized PL	Normalized PL	Normalized PL	Normalized PL	Normalized PL	Normalized PL	Normalized PL	Normalized PL
400	3.61102	2.87359	2.0648	3.2542	2.46919	3.23041	2.56435	2.46919	2.39783	2.37404	1.63661
401	4.49117	3.94405	2.96874	4.08678	3.15905	4.30087	3.34935	3.18283	3.18283	2.99253	2.32647
402	5.51406	4.77663	3.53965	5.08587	3.70617	5.18103	3.8489	3.89647	3.80132	3.80132	2.77844
403	6.60831	5.72815	4.34845	6.2277	4.80042	5.98982	4.75284	4.65769	4.58633	4.49117	3.58723
404	7.98801	6.89376	5.39512	7.34573	5.89467	7.4171	5.60921	5.65679	5.633	5.18103	4.4436
405	9.58181	8.03559	6.34664	8.70165	6.63209	8.51135	6.51315	6.91755	6.48937	6.25149	5.01451
406	11.5086	9.60559	7.77392	9.89105	8.08316	9.77211	7.70255	7.82149	7.48846	7.39331	6.37043
407	13.4355	11.2232	8.93953	11.4848	9.58181	10.6285	8.91574	9.51044	8.72544	8.55892	7.32195
408	15.4812	13.1262	10.5571	13.4355	11.128	12.9121	10.6047	10.4144	10.4144	9.7959	8.58271
409	17.86	15.2433	12.1509	15.2433	12.3888	14.3394	11.6514	12.0795	11.4848	11.0091	9.41529
410	20.5005	16.8134	14.2918	17.4081	14.2443	16.0997	13.4355	13.6971	12.6505	12.4839	10.6523
411	22.9269	19.1446	15.8143	19.549	15.624	18.7878	15.2671	15.2196	14.4583	13.5068	12.2223
412	25.7814	21.2617	17.9552	21.9516	17.9314	20.0247	17.075	16.5517	15.9332	15.624	13.7209
413	29.1118	24.1163	20.7384	24.592	20.2388	22.1657	19.1208	18.7164	17.5508	17.5032	15.1958
414	32.4421	26.9708	23.4026	26.9708	22.2132	24.1163	21.0001	20.8573	19.2397	19.3825	16.9561
415	36.2482	29.3496	25.7814	29.8254	24.3542	27.2087	23.1648	22.9269	20.9525	20.9287	18.6926
416	40.0542	32.4421	28.1602	32.68	27.2087	29.3496	24.8299	25.3057	22.9269	22.689	20.4291
417	44.0982	35.7724	31.2527	35.2966	28.8739	32.2042	27.4466	26.9708	24.592	24.1163	21.8088
418	48.1422	38.627	34.3451	37.6754	32.2042	33.6315	29.8254	29.1118	27.2087	26.2572	23.6405
419	51.9482	42.433	37.9133	41.0058	34.3451	36.486	31.7284	31.7284	28.636	28.1602	25.3057
420	56.468	45.0497	40.2921	43.8603	37.4376	38.8648	34.583	33.1557	30.7769	30.0633	27.4466
421	60.5119	48.8558	43.6224	47.1906	38.8648	41.4815	36.7239	35.7724	32.4421	31.9663	28.636
422	64.318	51.4725	47.1906	50.0452	41.7194	43.1467	38.627	38.1512	33.6315	33.3936	30.539
423	68.362	55.7543	50.0452	51.9482	44.3361	45.7634	40.7679	39.8164	36.2482	35.0588	32.2042
424	71.6923	58.1331	53.3755	55.2786	46.9528	47.4285	42.9088	41.4815	37.1997	36.9618	33.3936
425	75.4984	61.7013	56.2301	57.8952	48.8558	49.3316	44.8118	43.6224	38.3891	38.8648	35.2966
426	79.3044	63.8422	58.6089	60.9877	50.9967	51.2346	46.2391	44.8118	40.2921	40.0542	36.7239
427	83.3484	66.4589	60.9877	62.6528	53.6134	52.6619	47.9043	46.2391	41.7194	41.0058	37.6754
428	86.6787	69.5514	64.318	64.5559	55.5164	54.5649	50.0452	47.9043	42.9088	41.9573	38.627
429	88.8196	71.6923	66.9347	66.4589	56.9437	55.9922	50.521	49.0937	43.8603	43.3846	39.8164
430	91.1984	72.6438	69.0756	67.8862	59.5604	56.7058	52.6619	50.0452	44.0982	43.6224	41.9573
431	93.8151	75.7362	70.5029	69.5514	59.5604	57.8952	52.6619	51.2346	45.5255	44.574	41.7194
432	95.4803	77.4014	72.4059	70.7408	61.4634	58.371	53.3755	51.4725	46.2391	44.8118	42.433
433	96.9076	78.8287	74.5468	70.7408	61.9392	59.5604	53.8513	52.1861	46.7149	46.0012	43.1467
434	97.1454	79.7802	75.4984	72.6438	62.8907	60.0362	54.5649	52.6619	46.9528	46.477	43.1467
435	98.8106	80.0181	75.7362	72.8817	63.3665	59.0846	54.8028	53.3755	46.477	46.0012	43.6224
436	99.5242	79.7802	77.6393	72.8817	64.318	59.5604	54.5649	52.1861	46.9528	46.0012	43.6224
437	100	80.256	78.3529	72.4059	62.8907	59.5604	54.5649	52.424	46.2391	45.7634	43.1467
438	98.3348	80.0181	78.115	71.4544	62.1771	58.1331	54.5649	52.424	46.0012	45.5255	43.1467
439	98.5727	79.7802	78.115	71.2165	63.3665	57.4195	53.6134	51.2346	45.7634	44.574	42.1952
440	97.8591	78.3529	78.3529	70.9786	62.1771	57.4195	52.6619	50.9967	44.574	44.3361	42.1952
441	95.956	77.6393	77.4014	70.5029	60.7498	56.7058	51.7104	50.0452	44.8118	43.6224	41.4815
442	95.0045	76.6878	76.9256	68.5998	60.0362	55.5164	51.2346	48.6179	43.8603	42.6709	40.53
443	93.1015	75.0226	76.4499	67.6483	58.8468	54.0892	50.2831	47.9043	42.433	41.2436	40.0542
444	91.9121	73.3574	74.7847	65.9832	57.8952	52.8998	49.0937	46.7149	41.2436	41.0058	39.1027
445	89.5333	72.4059	73.8332	65.0316	56.2301	51.7104	48.38	45.5255	40.53	39.8164	38.3891
446	87.6302	70.7408	72.4059	62.8907	54.8028	50.7588	47.1906	45.0497	38.8648	39.1027	37.1997
447	85.7272	68.5998	70.5029	61.4634	53.8513	48.8558	46.7149	43.8603	38.3891	37.9133	36.486
448	83.8242	67.1726	69.5514	60.274	52.1861	47.6664	44.574	42.6709	37.1997	37.1997	35.5345
449	81.6832	65.2695	68.1241	58.8468	50.9967	46.2391	43.1467	41.4815	36.0103	35.7724	34.3451
450	79.3044	62.8907	65.9832	56.468	49.5694	44.574	41.9573	39.8164	34.8209	35.0588	33.6315
451	77.6393	61.7013	64.0801	55.2786	48.38	43.8603	41.0058	38.627	33.8694	33.3936	31.7284
452	74.7847	60.0362	61.4634	52.6619	47.1906	42.1952	39.3406	37.9133	32.9178	32.68	31.7284
453	71.6923	57.1816	60.274	51.4725	44.8118	40.2921	38.3891	36.486	31.0148	31.2527	29.8254
454	69.5514	55.0407	58.371	49.8073	42.9088	38.8648	36.9618	34.8209	30.3012	29.8254	29.3496
455	67.1726	53.3755	56.2301	47.9043	41.9573	37.9133	35.7724	33.3936	29.3496	29.3496	27.9224
456	65.2695	50.7588	54.5649	45.7634	40.2921	36.486	34.1072	32.4421	28.3981	28.1602	27.6845
457	63.3665	49.5694	52.424	44.8118	38.8648	35.0588	32.9178	31.4906	27.4466	26.733	26.2572
458	61.7013	47.9043	51.2346	42.6709	37.4376	33.3936	31.9663	30.3012	26.2572	26.2572	25.5436
459	58.6089	46.2391	49.3316	41.2436	35.7724	32.68	31.0148	29.3496	25.3057	24.8299	24.3542
460	56.468	44.0982	47.1906	39.5785	34.583	31.2527	30.0633	27.4466	23.8784	24.1163	23.6405
461	54.0892	42.433	45.7634	37.9133	33.6315	29.8254	29.3496	26.733	23.8784	22.9269	22.689
462	52.424	41.2436	43.1467	37.1997	31.9663	28.3981	27.9224	25.5436	22.2132	21.8564	21.7375
463	50.521	38.8648	41.9573	35.5345	30.3012	26.733	26.9708	24.592	21.571	21.1666	20.6432
464	48.1422	37.4376	41.0058	33.8694	29.3496	26.4951	25.5436	23.4026	20.2388	20.2626	19.7869
465	46.2391	35.0588	38.627	32.4421	27.9224	25.3057	24.3542	22.689	19.7631	19.6203	18.8353
466	45.0497	34.1072	36.9618	31.0148	26.733	24.1163	23.4026	21.6899	18.9067	18.8116	18.2644
467	42.9088	32.9178	35.0588	30.0633	25.3057	22.9269	22.4511	20.5005	18.1931	17.86	17.2178
468	41.2436	31.2527	33.8694	29.1118	24.8299	21.8326	21.6899	20.1199	17.194	17.4319	16.5517
469	39.5785	30.0633	32.9178	27.9224	23.6405	21.1903	21.0238	19.2873	16.6231	16.4565	16.1949
470	37.9133	29.1118	31.9663	26.4951	22.9269	19.9296	20.3102	18.5737	15.9332	15.6953	16.0759
471	36.7239	27.6845	30.7769	25.7814	21.6185	19.7155	19.2159	17.4794	15.2196	14.9341	14.8865
472	34.583	26.4951	28.8739	23.8784	20.9287	18.7164	18.2644	17.0275	14.6724	14.6011	14.268
473	33.1557	25.7814	27.6845	23.1648	19.7155	17.6222	17.5032	16.0997	13.8874	13.8636	13.7209
474	32.2042	24.3542	26.733	22.1895	19.0732	17.2891	16.5041	15.5288	13.0311	12.9835	12.8408
475	30.539	22.9269	25.0678	21.4758	18.312	16.0046	16.6944	14.7438	12.6505	12.2698	12.5077
476	28.636	21.5948	23.8784	20.5243	17.3129	15.4812	15.4099	13.8874	12.2461	11.9606	11.9844
477	27.9224	20.9525	22.9269	19.5252	16.6944	14.4346	14.9341	13.4355	11.6276	11.5324	11.6514
478	26.4951	20.0723	22.1895	18.6688	16.0997	14.6486	14.4821	12.8883	10.9377	10.8664	10.8664
479	25.7814	19.43	20.8811	17.6459	15.172	13.4593	13.4355	12.365	10.6523	10.2717	10.2479
480	23.8784	18.6926	20.0485	17.1464	14.5059	12.7218	12.9597	11.7941	10.3192	9.84347	9.81969
481	23.1648	17.2653	19.0019	15.9094	13.9826	12.2223	12.5315	11.2708	9.86726	9.32014	9.27256
482	22.4511	16.7658	18.2169	15.5526	13.3403	11.6514	12.0558	10.7712	9.15362	9.22499	8.72544
483	20.9287	15.8381	17.1226	14.9103	12.5077	11.1518	11.4848	10.0576	8.77301	8.58271	8.53513
484	20.0009	15.0293	16.4565	14.1967	12.1033	10.6761	10.7712	9.91484	8.32104	8.2021	8.05937
485	19.0494	14.9817	15.8856	13.4593	11.1756	9.93863	10.3906	9.53423	8.03559	7.75013	7.79771
486	18.0741	13.602	14.839	12.7694	10.8664	9.74832	9.86726	8.93953	7.29816	7.55983	7.39331
487	17.1464	12.7694	14.0777	12.3888	10.4144	9.2012	9.60559	8.41619	7.10785	6.94134	7.06028
488	16.1235	12.1033	13.5306	11.6276	9.65317	8.82059	9.27256	8.15453	6.84619	6.44179	6.60831
489	15.6478	11.913	12.9121	11.0805	9.24877	8.15453	8.6065	7.72634	6.58452	6.56073	6.34664
490	14.8152	11.1756	12.1033	10.8426	9.01089	7.75013	8.51135	7.20301	6.39421	6.15633	5.91845
491	14.3156	10.6761	11.8417	10.2955	8.29725	7.72634	8.0118	7.13164	5.77573	5.75194	5.77573
492	13.3879	10.2955	10.9853	9.60559	8.13074	7.32195	7.34573	6.53694	5.51406	5.56163	5.29997
493	12.7932	9.93863	10.4382	9.36771	7.77392	6.63209	7.32195	6.37043	5.72815	5.29997	5.2286
494	11.9368	9.29635	9.93863	8.77301	7.63119	6.60831	6.86997	6.20391	5.20481	4.99072	5.06209
495	11.6514	8.89195	9.48665	8.53513	7.15543	6.15633	6.67967	5.84709	4.96693	4.6339	4.77663
496	11.128	8.43998	8.86817	8.17831	6.58452	5.89467	6.32285	5.53785	4.70527	4.30087	4.46739
497	10.5571	8.13074	8.36862	7.55983	6.32285	5.68057	6.20391	5.39512	4.25329	4.20572	4.51496
498	9.96241	7.67877	7.96422	7.67877	5.96603	5.56163	5.77573	5.10966	4.18193	4.49117	4.20572
499	9.34393	7.22679	7.51225	7.39331	5.72815	5.46648	5.60921	4.91936	4.18193	3.89647	3.94405
500	9.2012	7.06028	7.36952	7.0127	5.68057	5.15724	5.53785	4.84799	3.92026	3.65859	3.63481
501	8.58271	6.77482	6.8224	6.65588	5.25239	4.91936	5.39512	4.72905	3.89647	3.53965	3.72996
502	8.32104	6.53694	6.63209	6.20391	5.08587	4.6339	5.0383	4.27708	3.58723	3.49208	3.39693
503	7.72634	5.8233	6.29906	6.20391	4.89557	4.20572	4.82421	4.18193	3.39693	3.27799	3.18283
504	7.36952	5.79951	5.96603	5.75194	4.65769	4.13435	4.51496	3.77753	3.27799	3.23041	3.04011
505	7.06028	5.58542	5.44269	5.633	4.25329	4.0392	4.56254	3.92026	2.96874	3.01632	3.04011
506	6.67967	5.18103	5.25239	5.25239	4.22951	3.70617	4.06299	3.70617	2.92117	2.73086	2.70707
507	6.25149	4.96693	5.08587	5.15724	3.94405	3.30177	3.94405	3.32556	2.92117	2.51677	2.58813
508	6.13255	4.72905	4.65769	4.80042	3.72996	3.53965	3.80132	3.34935	2.70707	2.39783	2.39783
509	5.68057	4.6339	4.30087	4.80042	3.56344	3.30177	3.39693	2.8498	2.30268	2.49298	2.2551
510	5.34754	4.30087	4.25329	4.49117	3.4445	3.27799	3.56344	3.08768	2.42162	2.27889	2.23131
511	4.94315	3.99163	4.0392	4.32466	3.20662	2.87359	3.2542	2.99253	2.13616	2.18374	2.08859
512	4.89557	3.96784	3.68238	4.0392	3.01632	2.6595	3.23041	2.92117	1.99343	1.94586	1.96965
513	4.72905	3.56344	3.32556	3.99163	2.96874	2.75465	3.06389	2.30268	1.96965	1.94586	1.99343
514	4.22951	3.42071	3.42071	3.49208	2.73086	2.35025	2.92117	2.30268	1.89828	1.77934	1.89828
515	3.94405	3.49208	2.94495	3.4445	2.44541	2.51677	2.75465	2.35025	1.89828	1.56525	1.49389
516	3.8489	3.18283	2.92117	3.30177	2.35025	2.30268	2.54056	2.11237	1.56525	1.49389	1.44631
517	3.58723	2.94495	2.77844	3.42071	2.20753	2.30268	2.35025	2.18374	1.56525	1.49389	1.44631
518	3.46829	2.82601	2.46919	3.18283	2.18374	1.96965	2.27889	1.92207	1.49389	1.49389	1.44631
519	3.13526	2.75465	2.49298	2.89738	2.08859	2.0648	2.32647	2.01722	1.42252	1.39873	1.35116
520	2.92117	2.49298	2.13616	2.77844	1.94586	1.70798	2.04101	1.68419	1.37495	1.08949	1.16085
521	2.8498	2.51677	2.0648	2.51677	1.82692	1.82692	2.0648	1.58904	1.39873	1.18464	1.13707
522	2.68329	2.42162	1.92207	2.46919	1.75555	1.44631	1.96965	1.61283	1.25601	0.99434	1.0657
523	2.49298	1.96965	1.85071	2.42162	1.70798	1.42252	1.61283	1.51767	1.0657	1.04191	0.82782
524	2.35025	1.99343	1.73177	2.44541	1.63661	1.49389	1.70798	1.44631	1.0657	0.92297	0.92297
525	2.13616	1.80313	1.44631	2.13616	1.4701	1.35116	1.68419	1.49389	0.97055	0.8754	0.76597
526	1.94586	1.70798	1.30358	2.11237	1.27979	1.13707	1.4701	1.18464	0.89919	0.82782	0.85161
527	1.94586	1.75555	1.32737	1.99343	1.30358	1.13707	1.54146	0.99434	0.78738	0.80403	0.65179
528	1.73177	1.51767	1.16085	1.94586	1.20843	1.18464	1.44631	1.04191	0.73267	0.73267	0.62087
529	1.68419	1.44631	0.94676	1.82692	1.13707	1.08949	1.35116	1.01813	0.69461	0.70412	0.56615
530	1.56525	1.25601	0.97055	1.70798	1.08949	1.0657	1.20843	1.0657	0.66844	0.55902	0.4044
531	1.54146	1.37495	0.69937	1.73177	1.0657	0.89919	1.23222	0.8754	0.67082	0.56853	0.52334
532	1.37495	1.18464	0.79452	1.44631	0.89919	0.8754	1.0657	0.89919	0.71602	0.44246	0.53761
533	1.37495	1.13707	0.73743	1.23222	0.76122	0.70888	1.04191	0.8754	0.5495	0.36158	0.35682
534	1.37495	1.04191	0.61135	1.37495	0.6732	0.76122	0.97055	0.65417	0.56378	0.41629	0.40915
535	1.27979	0.92297	0.51858	1.32737	0.63752	0.68747	0.85161	0.77549	0.54712	0.21647	0.28783
536	1.0657	0.82782	0.40202	1.16085	0.7065	0.7184	0.92297	0.63514	0.37109	0.40677	0.17365
537	0.99434	0.77787	0.32114	1.16085	0.57805	0.53761	0.89919	0.59946	0.42818	0.29259	0.25215
538	0.85161	0.76359	0.30449	1.18464	0.56615	0.70175	0.7969	0.56378	0.22836	0.1237	0.11894
539	0.97055	0.69937	0.19268	1.18464	0.41629	0.50431	0.71126	0.7184	0.30449	0.1903	0.09753
540	0.92297	0.69461	0.17841	0.89919	0.26405	0.48052	0.72316	0.68034	0.23788	0.13321	0
