# Supplementary material for: Enhancing operational stability of OLEDs based on subatomic modified thermally activated delayed fluorescence compounds
Source: Nat Commun. 2023 Oct 14;14:6481. doi: 10.1038/s41467-023-42019-6 (PMC10576749; doi:10.1038/s41467-023-42019-6)
Supplement: Supplementary file 3 — Source Data [file 41467_2023_42019_MOESM3_ESM.zip › Source data/Original data of Figure 5.xlsx]

## Sheet: Figure 5 (b)
	DPA-BO	d-DPA-BO	DPA-d-BO	d-DPA-d-BO
Wavelength (nm)	Normalized EL	Normalized EL	Normalized EL	Normalized EL
380	0.00389	0.00461	0.00365	0.00653
381	0.00359	0.00382	0.00338	0.00626
382	0.00389	0.00368	0.00316	0.00598
383	0.00391	0.0042	0.00336	0.00583
384	0.00395	0.00447	0.00288	0.00585
385	0.00403	0.00418	0.00239	0.00548
386	0.00469	0.00436	0.00286	0.00589
387	0.00461	0.00469	0.00309	0.00583
388	0.00517	0.00523	0.00348	0.00596
389	0.0052	0.00608	0.00378	0.00621
390	0.00506	0.00693	0.00376	0.00676
391	0.00457	0.00728	0.0046	0.0068
392	0.0046	0.00745	0.00503	0.00706
393	0.00521	0.00799	0.00523	0.00776
394	0.0062	0.00859	0.00508	0.00845
395	0.00751	0.01014	0.00578	0.00903
396	0.00794	0.01132	0.00702	0.0101
397	0.00823	0.01302	0.00772	0.01155
398	0.00865	0.01421	0.00844	0.01254
399	0.00964	0.01604	0.00972	0.01408
400	0.01102	0.01864	0.01155	0.01591
401	0.01313	0.02262	0.01356	0.01821
402	0.01513	0.02637	0.01534	0.02021
403	0.01706	0.03036	0.01763	0.02321
404	0.01937	0.03519	0.02083	0.02754
405	0.02335	0.04107	0.02462	0.03279
406	0.02686	0.04795	0.02924	0.03788
407	0.03058	0.05455	0.0339	0.04347
408	0.03473	0.0628	0.03953	0.04914
409	0.03963	0.07263	0.04584	0.056
410	0.04517	0.08361	0.05372	0.06455
411	0.05221	0.09593	0.06248	0.07561
412	0.06107	0.10954	0.07229	0.08742
413	0.07065	0.12467	0.08263	0.09861
414	0.08134	0.14038	0.09455	0.11203
415	0.09312	0.15862	0.10971	0.12829
416	0.10565	0.17887	0.12609	0.14578
417	0.12022	0.20031	0.14494	0.16433
418	0.13541	0.22226	0.16342	0.18292
419	0.15156	0.24536	0.18296	0.20317
420	0.17015	0.27121	0.20567	0.22706
421	0.19194	0.29766	0.23012	0.25165
422	0.21444	0.32745	0.25779	0.2785
423	0.2397	0.35935	0.28818	0.30764
424	0.26624	0.39138	0.32094	0.33645
425	0.29241	0.4217	0.35256	0.36442
426	0.32118	0.45353	0.38477	0.39415
427	0.35185	0.48789	0.41964	0.42687
428	0.38091	0.51907	0.45387	0.45651
429	0.41457	0.55256	0.49025	0.49027
430	0.44604	0.58275	0.52377	0.52045
431	0.48186	0.61518	0.5601	0.55195
432	0.51706	0.64726	0.59765	0.58555
433	0.5559	0.68385	0.63923	0.62333
434	0.59187	0.71615	0.67665	0.65701
435	0.63063	0.75044	0.71408	0.6916
436	0.67012	0.78317	0.75207	0.72432
437	0.70262	0.81144	0.7837	0.75328
438	0.73452	0.83911	0.81554	0.78124
439	0.76501	0.86128	0.8434	0.80715
440	0.79609	0.88133	0.86985	0.83228
441	0.82771	0.90179	0.89617	0.85807
442	0.85393	0.92157	0.91866	0.87982
443	0.88297	0.94203	0.94365	0.90477
444	0.90575	0.95674	0.9595	0.92393
445	0.9265	0.96904	0.97483	0.94047
446	0.94459	0.97929	0.9869	0.95506
447	0.95824	0.98578	0.98929	0.96392
448	0.97114	0.99334	0.99303	0.97319
449	0.98434	0.99859	0.99958	0.98329
450	0.99506	1	1	0.99192
451	0.99743	0.99966	0.99553	0.99621
452	0.99801	0.99946	0.98958	0.99793
453	1	0.99794	0.98508	0.99841
454	0.99893	0.99349	0.97521	1
455	0.99098	0.98704	0.96005	0.99756
456	0.98492	0.98067	0.94948	0.99687
457	0.97129	0.96734	0.93083	0.98406
458	0.95557	0.95242	0.914	0.97326
459	0.94646	0.94525	0.90066	0.96791
460	0.93106	0.92891	0.87878	0.95688
461	0.91796	0.92079	0.86045	0.95039
462	0.90331	0.91273	0.84326	0.94502
463	0.88877	0.90258	0.82641	0.93465
464	0.86804	0.88651	0.80561	0.92007
465	0.8472	0.86933	0.7841	0.90475
466	0.8298	0.85331	0.76105	0.89573
467	0.8108	0.83848	0.74049	0.88321
468	0.78724	0.81932	0.71587	0.86407
469	0.76426	0.80045	0.69236	0.84497
470	0.74186	0.78397	0.67046	0.83006
471	0.71987	0.76925	0.64859	0.8159
472	0.69802	0.75218	0.62654	0.79896
473	0.6788	0.73766	0.60761	0.78227
474	0.6594	0.72023	0.58715	0.76793
475	0.63873	0.70396	0.56734	0.75288
476	0.61666	0.68675	0.54583	0.73543
477	0.60045	0.67344	0.5286	0.72229
478	0.58087	0.65833	0.51124	0.70864
479	0.56013	0.6416	0.49322	0.69151
480	0.54031	0.62447	0.47422	0.6752
481	0.51931	0.60743	0.45557	0.65919
482	0.50069	0.59217	0.43801	0.64324
483	0.48675	0.5783	0.423	0.63023
484	0.47075	0.56393	0.40703	0.61724
485	0.45388	0.55202	0.39224	0.60363
486	0.43561	0.53819	0.37659	0.58873
487	0.41875	0.52226	0.36195	0.57273
488	0.40171	0.50599	0.34768	0.55745
489	0.38933	0.49528	0.33568	0.54595
490	0.37709	0.48365	0.32322	0.53476
491	0.36329	0.46969	0.31011	0.5202
492	0.34943	0.45724	0.29845	0.50759
493	0.33787	0.44725	0.28715	0.49467
494	0.32462	0.43565	0.27661	0.48195
495	0.31322	0.42433	0.26657	0.47115
496	0.3023	0.41302	0.25676	0.45962
497	0.29254	0.40153	0.24766	0.44954
498	0.28189	0.38995	0.23716	0.43796
499	0.27094	0.37938	0.22722	0.42636
500	0.26033	0.36794	0.219	0.41442
501	0.25096	0.35952	0.21254	0.40484
502	0.24239	0.35142	0.20507	0.39432
503	0.23339	0.34014	0.19575	0.38272
504	0.2248	0.32976	0.18714	0.37183
505	0.21796	0.3203	0.17968	0.36217
506	0.21056	0.31287	0.17349	0.35355
507	0.20243	0.30446	0.16736	0.34292
508	0.19511	0.29614	0.161	0.33423
509	0.18796	0.28725	0.15547	0.32608
510	0.18185	0.27951	0.15004	0.31751
511	0.17553	0.27208	0.14414	0.30856
512	0.16828	0.2639	0.13832	0.29972
513	0.16208	0.25543	0.13241	0.29147
514	0.15608	0.24769	0.12684	0.28323
515	0.15094	0.24073	0.12208	0.27586
516	0.14675	0.23532	0.11814	0.2688
517	0.14175	0.22881	0.11435	0.26261
518	0.13606	0.22201	0.11016	0.25503
519	0.13133	0.21566	0.1063	0.24875
520	0.12764	0.21046	0.10254	0.24221
521	0.12323	0.20353	0.09853	0.23429
522	0.11847	0.19758	0.09482	0.22755
523	0.11443	0.19178	0.09185	0.22109
524	0.1108	0.18642	0.08799	0.216
525	0.10678	0.17982	0.08437	0.20858
526	0.10314	0.17427	0.08111	0.20188
527	0.09886	0.1696	0.07852	0.19586
528	0.0952	0.1653	0.0764	0.19142
529	0.09243	0.16022	0.07347	0.18706
530	0.08978	0.15465	0.07067	0.18079
531	0.08656	0.14963	0.06834	0.17471
532	0.08382	0.1459	0.06581	0.16997
533	0.08148	0.14229	0.06304	0.16567
534	0.07955	0.13866	0.06095	0.16087
535	0.07648	0.13443	0.05909	0.15598
536	0.07357	0.12959	0.05726	0.1515
537	0.07131	0.12548	0.05488	0.14696
538	0.06918	0.12214	0.05283	0.14175
539	0.06729	0.11824	0.0513	0.13738
540	0.0648	0.11518	0.04937	0.13382
541	0.06264	0.11264	0.04808	0.13025
542	0.0602	0.10974	0.04636	0.12663
543	0.05796	0.10657	0.04439	0.12195
544	0.05607	0.1037	0.04327	0.11765
545	0.05445	0.09974	0.04156	0.11416
546	0.05301	0.09679	0.03996	0.1116
547	0.05137	0.09331	0.03876	0.10862
548	0.04968	0.09011	0.03786	0.10586
549	0.04846	0.0875	0.03646	0.10255
550	0.04759	0.08525	0.03566	0.09904
551	0.04596	0.08283	0.03445	0.09561
552	0.04438	0.08051	0.03359	0.09263
553	0.04302	0.07819	0.03247	0.08949
554	0.04152	0.07534	0.03115	0.08663
555	0.03965	0.0722	0.02994	0.08425
556	0.03879	0.07011	0.02886	0.08199
557	0.03837	0.06848	0.02784	0.07965
558	0.0369	0.06662	0.02678	0.07749
559	0.03524	0.06445	0.02592	0.07565
560	0.03422	0.06265	0.02532	0.07332
561	0.03312	0.06036	0.02449	0.07031
562	0.03245	0.05831	0.02358	0.06831
563	0.03178	0.05624	0.02328	0.06655
564	0.03062	0.05514	0.02242	0.06412
565	0.02987	0.05283	0.02152	0.06162
566	0.0292	0.0513	0.02065	0.06001
567	0.02878	0.04954	0.02028	0.05846
568	0.02781	0.04786	0.01962	0.05665
569	0.02691	0.04643	0.019	0.05517
570	0.02654	0.04543	0.01782	0.0533
571	0.02563	0.0443	0.01724	0.05116
572	0.02499	0.04289	0.01715	0.0493
573	0.02387	0.04135	0.01682	0.04757
574	0.02307	0.04009	0.0163	0.04544
575	0.02235	0.03848	0.01586	0.04449
576	0.02216	0.03718	0.01504	0.04336
577	0.02147	0.03602	0.01451	0.04141
578	0.02105	0.03506	0.01418	0.04005
579	0.02073	0.03404	0.01362	0.03878
580	0.01999	0.03301	0.01291	0.03749
581	0.01953	0.032	0.01193	0.03651
582	0.0188	0.03037	0.01185	0.03596
583	0.01844	0.02925	0.01179	0.03474
584	0.0179	0.02825	0.01134	0.03355
585	0.01769	0.02771	0.0109	0.03246
586	0.0169	0.02708	0.01105	0.03166
587	0.01636	0.02638	0.0109	0.03086
588	0.01609	0.0256	0.0104	0.02995
589	0.01609	0.02488	0.00994	0.02887
590	0.01554	0.024	0.00952	0.02751
591	0.01499	0.02296	0.00944	0.02657
592	0.01498	0.02254	0.00898	0.02594
593	0.01457	0.02193	0.00853	0.0249
594	0.01425	0.02103	0.00843	0.02415
595	0.01341	0.02011	0.00771	0.02316
596	0.01299	0.01944	0.00743	0.02236
597	0.01282	0.01916	0.00742	0.0217
598	0.01257	0.01887	0.00695	0.02112
599	0.01229	0.01825	0.00668	0.0205
600	0.01219	0.01745	0.00637	0.01995
601	0.01171	0.01692	0.00641	0.01896
602	0.01089	0.01619	0.00648	0.01852
603	0.01066	0.01563	0.00605	0.01788
604	0.01067	0.0148	0.00575	0.01765
605	0.0106	0.01438	0.00557	0.01708
606	0.01022	0.01376	0.00523	0.01617
607	0.00996	0.01345	0.00477	0.01544
608	0.00987	0.01331	0.00479	0.01554
609	0.00931	0.0131	0.00466	0.01495
610	0.00905	0.01284	0.00444	0.01385
611	0.00906	0.0125	0.00436	0.01296
612	0.00873	0.01198	0.00449	0.01271
613	0.00842	0.01148	0.00409	0.01278
614	0.00848	0.01098	0.00378	0.01255
615	0.00827	0.01086	0.00343	0.01213
616	0.00829	0.01034	0.00327	0.01154
617	0.00821	0.0095	0.00373	0.01066
618	0.00786	0.00933	0.00366	0.01039
619	0.00755	0.00937	0.00352	0.01068
620	0.00752	0.00904	0.00317	0.01039
621	0.00707	0.00879	0.00304	0.00972
622	0.00669	0.0087	0.00312	0.00925
623	0.00665	0.00838	0.00319	0.00887
624	0.00673	0.00824	0.00323	0.00836
625	0.00672	0.00792	0.00255	0.0082
626	0.00656	0.00771	0.00216	0.0081
627	0.00644	0.00732	0.00238	0.00735
628	0.00605	0.007	0.00218	0.00669
629	0.00598	0.00673	0.00174	0.00662
630	0.00578	0.00612	0.00173	0.00671
631	0.0053	0.00565	0.0015	0.00671
632	0.00505	0.00549	0.00164	0.00684
633	0.00452	0.00554	0.00129	0.00634
634	0.0045	0.00563	0.00129	0.0054
635	0.00469	0.00537	0.0011	0.00508
636	0.00493	0.00519	0.000786917	0.00478
637	0.00446	0.00492	0.00060356	0.00493
638	0.00418	0.00456	0.000348884	0.00483
639	0.00459	0.00461	0.000141353	0.00506
640	0.00496	0.00445	0.000548205	0.00507
641	0.00503	0.00454	0.000716247	0.00483
642	0.00446	0.00461	0.000434978	0.00446
643	0.00407	0.00417	9.29638e-05	0.00393
644	0.00384	0.00366	0	0.00404
645	0.00388	0.00349	0.00015024	0.00397
646	0.00354	0.0032	0.000114553	0.0036
647	0.00321	0.00323	0.000197413	0.00382
648	0.00302	0.00382	4.90389e-05	0.00341
649	0.00335	0.00398	6.0649e-05	0.00382
650	0.00387	0.00315	0.000192355	0.00374
651	0.00364	0.00292	4.41737e-05	0.00372
652	0.00343	0.00255	0	0.00346
653	0.00316	0.00231	0	0.00327
654	0.00255	0.00198	0	0.00316
655	0.0023	0.00192	0	0.00269
656	0.00272	0.00235	0	0.00288
657	0.00269	0.00277	0	0.00244
658	0.00239	0.00264	0	0.00217
659	0.00277	0.00188	0	0.00166
660	0.00286	0.00197	0	0.00197
661	0.00195	0.00247	0	0.00213
662	0.00208	0.00249	0	0.00232
663	0.00244	0.00272	0	0.0021
664	0.00238	0.0026	0	0.0015
665	0.00195	0.00228	0	0.00115
666	0.00179	0.00213	0	0.00106
667	0.00198	0.00159	0	0.000898811
668	0.00193	0.00121	0	0.000909354
669	0.00171	0.000870844	0	0.000681957
670	0.00107	0.000959159	0	0.000207693
671	0.00148	0.00162	0	0.000291742
672	0.00132	0.00137	0	0.000177414
673	0.0017	0.00119	0	0.000777683
674	0.00166	0.00119	0	0.000326802
675	0.00109	0.000963506	0	0.000510039
676	0.000734102	0.00053489	0	0.00026842
677	0.00107	0.000890478	0	0.000656275
678	0.00126	0.000393497	0	0.000877445
679	0.000829147	0.000480485	0	0.000490164
680	0.00133	0.000747485	0	0.00123
681	0.000451186	0.00078867	1.03662e-06	0.000786797
682	0.000169098	0.000283012	0	0.000122805
683	0.000621928	0	0	5.38796e-06
684	0.000656503	6.98739e-06	0	0
685	0.00143	0.000601097	0	0
686	0.000817436	0.000677717	0	0
687	0.000509396	0	0	0
688	0.000240306	0.000311611	0	0
689	0.000432654	0.00096989	0	0
690	0.00068766	0.00119	0	0
691	0.000579117	0	0	0
692	0.00102	0	0	0
693	0.000656474	0	0	0
694	0.000611847	0.000200235	0	0
695	0.000599078	0	0	0
696	0.000546773	0	0	0
697	0	0	0	0
698	0	0	0	0
699	8.37626e-05	0	0	0
700	0.000434284	0	0	0
701	0.000440819	0	3.0131e-05	0
702	0.000506751	0	2.10088e-05	0
703	0.00047302	0	0	0
704	0.000673261	0	0	0
705	0.000503205	0	0	0
706	0.000309098	0	0	0
707	0.000393318	0	0	0
708	0.000633839	0.000218496	0	0
709	0.000633582	0	0	0
710	0.000143446	0	0	0
711	0.000774783	0	0	0
712	0.000997058	3.39409e-05	0	0
713	2.34501e-06	0	0	0
714	7.79001e-05	0	0	0
715	0.000123313	0	0	0
716	0	0	0	0
717	0	0	0	0
718	1.01236e-05	0	0	0
719	0	0	0	0
720	0	0	0	0
721	3.43315e-05	0	0	0
722	0	0	0	0
723	0	0	0	0
724	0	0	0	0
725	0	0	0	0
726	0	0	0	0
727	0	0	0	0
728	5.56797e-05	0	0	0
729	0	0	0	0
730	0	0	0	0
731	0	0	0	0
732	0.000144919	0	0	0
733	0	0	0	0
734	1.76591e-05	0	0	0
735	0	0	0	0
736	0	0	0	0
737	0	0	0	0
738	0	0	0	0
739	0	0	0	0
740	0	0	0	0
741	0	0	0	0
742	0	0	0	0
743	0	0	0	0
744	0	0	0	0
745	0	0	0	0
746	0	0	0	0
747	0	0	0	0
748	0	0	0	0
749	0	0	0	0
750	0	0	0	0
751	0	0	0	0
752	0	0	0	0
753	0	0	0	0
754	0	0	0	0
755	0.000100092	0	0	0
756	0	0	0	0
757	0	0	0	0
758	0	0	0	0
759	0	0	0	0
760	0	0	0	0
761	2.11051e-05	0	0	0
762	0.000303464	0	0	0
763	5.11469e-05	0	0	0
764	0	0	0	0
765	0	0	0	0
766	0	0	0	0
767	7.13512e-05	0	0	0
768	0.000800435	0	0	0
769	0.000393475	0	0	0
770	4.32826e-05	2.75572e-05	0	0
771	0	0	0	0
772	0	0	0	0
773	0	0	0	0
774	0	0	0	0
775	4.46982e-05	0	0	0
776	2.39792e-05	0	0	0
777	0	0	0	0
778	0	0	0	0
779	0	0	0	0
780	0	0	0	0

## Sheet: Figure 5 (c)
DPA-BO				d-DPA-BO				DPA-d-BO				d-DPA-d-BO
V(V)	J(mA/cm2)	Lv(cd/m2)		V(V)	J(mA/cm2)	Lv(cd/m2)		V(V)	J(mA/cm2)	Lv(cd/m2)		V(V)	J(mA/cm2)	Lv(cd/m2)
--	--	0		3.03251	0.000500338	0		--	--	0		3.15083	0.002	0.322
3.05917	0.000500316	0		3.09936	0.001	0		2.9886	0.000500331	0		3.2635	0.005	0.549
3.17449	0.001	--		3.16518	0.002	--		3.0402	0.001	0.368		3.36788	0.01	1.483
3.25387	0.002	--		3.26032	0.005	0.822		3.09943	0.002	0.306		3.49538	0.02	2.366
3.38229	0.005	0.702		3.34268	0.01	1.356		3.19178	0.005	0.989		3.7116	0.05	5.612
3.5085	0.01	1.237		3.43778	0.02	1.831		3.27961	0.01	1.28		3.92316	0.1	10.171
3.66552	0.02	2.199		3.59269	0.05	5.326		3.38913	0.02	1.728		4.17767	0.20005	18.985
3.92424	0.05	5.317		3.74404	0.1	10.244		3.57683	0.05	4.673		4.58703	0.50004	40.626
4.16788	0.1	9.415		3.93278	0.20004	17.637		3.75927	0.1	9.173		4.96382	1.00004	68.935
4.45274	0.20004	17.064		4.25595	0.50003	37.333		3.98103	0.20004	17.034		5.40153	2.00047	117.068
4.90439	0.50003	36.487		4.57234	1.00002	64.891		4.33812	0.50003	36.398		6.08643	5.0004	229.32
5.31974	1.00002	62.258		5.57261	5.00027	215.495		4.6691	1.00002	62.422		6.72676	10.0003	372.256
5.80196	2.00036	103.389		6.20622	10.0002	343.749		5.05719	2.00037	107.033		7.18291	15.0048	481.497
6.55417	5.00024	200.725		7.06131	20.0036	542.634		5.66839	5.00025	212.519		7.55807	20.0046	567.23
7.27304	10.0002	318.381		7.69306	30.0024	672.828		6.24175	10.0002	348.394		8.13732	30.0035	727.848
8.20103	20.0033	492.933		8.18351	40.0034	745.476		7.4937	30.0022	766.953		8.5955	40.0047	836.279
8.88434	30.0021	591.544		8.90872	60.0028	883.737		8.24753	50.002	994.325		8.97678	50.0035	895.16
9.42752	40.0031	628.814		9.43529	80.0026	890.361		8.76353	70.0018	1075.18
9.88683	50.0019	616.073						9.33351	100.002	1111.12
11.2654	100.003	819.818

## Sheet: Figure 5 (d)
DPA-BO			d-DPA-BO			DPA-d-BO			d-DPA-d-BO
Lv(cd/m2)	EQE (%)		Lv(cd/m2)	EQE (%)		Lv(cd/m2)	EQE (%)		Lv(cd/m2)	EQE (%)
1.237	16.5		1.356	15.1		17.034	15.5754		1.256	12
2.199	14.7		5.326	11.8892		36.398	11.5845		5.935	11.3615
5.317	14.2		10.244	10.9122		62.422	9.22949		10.533	9.71589
9.415	12.5879		17.637	9.05937		107.033	7.51459		20.102	9.02408
17.064	10.9051		37.333	7.49644		212.519	5.75896		44.906	7.95572
36.487	9.01556		64.891	6.41455		348.394	4.61384		78.522	6.92595
62.258	7.55307		215.495	4.22931		766.953	3.30095		134.669	5.93736
103.389	6.17176		343.749	3.2953		994.325	2.46554		267.671	4.74699
200.725	4.72627		542.634	2.53339		1075.18	1.81908		439.42	3.87963
318.381	3.68121		672.828	2.01799		1111.12	1.25229		575.612	3.33881
492.933	2.78659		745.476	1.61705					685.849	2.92905
591.544	2.15678		883.737	1.22917					896.52	2.50962
628.814	1.66044		890.361	0.88832					1054.6	2.16614
819.818	0.79477								1164.2	1.86518
									1547.56	1.5052
									1579.67	1.18094
									1758.08	0.83504
