# Supplementary material for: Enhancing operational stability of OLEDs based on subatomic modified thermally activated delayed fluorescence compounds
Source: Nat Commun. 2023 Oct 14;14:6481. doi: 10.1038/s41467-023-42019-6 (PMC10576749; doi:10.1038/s41467-023-42019-6)
Supplement: Supplementary file 3 — Source Data [file 41467_2023_42019_MOESM3_ESM.zip › Source data/Original data of Figure 6.xlsx]

## Sheet: Figure 6 (b)
Wavelength (nm)	Device 1	Device 2
	Normalized EL	Normalized EL
380	0.00158	0.000975248
381	0.00116	0.00135
382	0.00101	0.00172
383	0.00117	0.0013
384	0.00157	0.00146
385	0.00133	0.00196
386	0.00113	0.00207
387	0.000798018	0.00154
388	0.00103	0.00174
389	0.00144	0.00155
390	0.0019	0.00188
391	0.00169	0.00216
392	0.00162	0.00237
393	0.00169	0.00238
394	0.00142	0.00204
395	0.00165	0.00179
396	0.00195	0.00204
397	0.00193	0.00193
398	0.00232	0.00236
399	0.00258	0.00316
400	0.00236	0.00325
401	0.00184	0.00319
402	0.00227	0.0039
403	0.0032	0.00507
404	0.00393	0.00588
405	0.00447	0.00666
406	0.00491	0.00776
407	0.00576	0.00886
408	0.00629	0.00993
409	0.00733	0.01161
410	0.00892	0.014
411	0.01092	0.01647
412	0.01279	0.01894
413	0.01436	0.02125
414	0.01588	0.02404
415	0.0178	0.02643
416	0.02033	0.02971
417	0.02288	0.03334
418	0.0252	0.03639
419	0.02696	0.03926
420	0.0299	0.04276
421	0.03222	0.04628
422	0.03476	0.04974
423	0.03712	0.05286
424	0.03954	0.0559
425	0.0418	0.05919
426	0.04401	0.0625
427	0.04594	0.06525
428	0.0476	0.06683
429	0.0499	0.06909
430	0.05153	0.07115
431	0.05318	0.07319
432	0.05456	0.07547
433	0.05718	0.07753
434	0.05978	0.07971
435	0.06186	0.08221
436	0.06494	0.08607
437	0.0687	0.09046
438	0.07336	0.09574
439	0.07944	0.10236
440	0.08751	0.11139
441	0.09758	0.12241
442	0.11057	0.13659
443	0.12837	0.15571
444	0.15052	0.1793
445	0.17824	0.20897
446	0.21073	0.24477
447	0.24915	0.2854
448	0.29374	0.33318
449	0.34704	0.38753
450	0.40388	0.44789
451	0.4663	0.51338
452	0.5342	0.58162
453	0.60604	0.65353
454	0.67857	0.7227
455	0.74664	0.7871
456	0.81058	0.84813
457	0.86314	0.89693
458	0.90626	0.93426
459	0.94781	0.96994
460	0.97161	0.98816
461	0.99128	1
462	1	0.99932
463	0.9959	0.98927
464	0.97848	0.96588
465	0.95092	0.9337
466	0.91971	0.90061
467	0.88331	0.86499
468	0.84136	0.82172
469	0.80032	0.77722
470	0.75887	0.73633
471	0.71976	0.69845
472	0.68142	0.66165
473	0.6486	0.62844
474	0.61455	0.59564
475	0.58422	0.56436
476	0.55367	0.5343
477	0.52964	0.51059
478	0.5063	0.48603
479	0.48161	0.46352
480	0.45863	0.44225
481	0.43646	0.42111
482	0.41775	0.40386
483	0.40276	0.39019
484	0.38854	0.37705
485	0.37466	0.36339
486	0.3594	0.34844
487	0.34493	0.33292
488	0.33139	0.31866
489	0.32149	0.30826
490	0.31112	0.29783
491	0.29879	0.28517
492	0.28705	0.27407
493	0.27607	0.26285
494	0.26534	0.25242
495	0.25344	0.24245
496	0.24333	0.2317
497	0.23358	0.22127
498	0.22276	0.21041
499	0.21152	0.19996
500	0.20084	0.18996
501	0.19207	0.18122
502	0.18328	0.172
503	0.1735	0.16132
504	0.16377	0.15221
505	0.15553	0.14388
506	0.14823	0.13671
507	0.14053	0.13006
508	0.13343	0.12291
509	0.12667	0.116
510	0.12055	0.11021
511	0.11456	0.10476
512	0.10881	0.10024
513	0.10359	0.09554
514	0.09838	0.0905
515	0.09343	0.08577
516	0.08926	0.08151
517	0.08555	0.07774
518	0.08117	0.07419
519	0.07703	0.07047
520	0.07391	0.06732
521	0.07017	0.06415
522	0.067	0.06087
523	0.06416	0.05839
524	0.06107	0.05572
525	0.05861	0.05385
526	0.05588	0.05148
527	0.05339	0.0496
528	0.05126	0.04787
529	0.04883	0.0451
530	0.04689	0.04287
531	0.04464	0.04058
532	0.04317	0.03923
533	0.04134	0.03766
534	0.03982	0.03626
535	0.03804	0.03454
536	0.03639	0.03286
537	0.03495	0.0312
538	0.03355	0.02976
539	0.0322	0.02846
540	0.03092	0.02733
541	0.02938	0.02615
542	0.02756	0.02485
543	0.02639	0.02408
544	0.02547	0.02344
545	0.02452	0.02214
546	0.02359	0.0208
547	0.02245	0.02008
548	0.02109	0.01925
549	0.01975	0.01794
550	0.01847	0.01695
551	0.0178	0.01616
552	0.01724	0.01562
553	0.01654	0.01469
554	0.01608	0.01427
555	0.01586	0.01401
556	0.01538	0.01367
557	0.01418	0.01288
558	0.01333	0.01227
559	0.01275	0.01153
560	0.01241	0.01094
561	0.01218	0.0107
562	0.01147	0.00999
563	0.01032	0.00917
564	0.00979	0.009
565	0.00997	0.0088
566	0.00976	0.0083
567	0.00879	0.00776
568	0.00826	0.00737
569	0.00797	0.00716
570	0.00752	0.00663
571	0.00663	0.00652
572	0.00689	0.00665
573	0.00729	0.00682
574	0.00647	0.00601
575	0.00596	0.00517
576	0.00591	0.00519
577	0.00594	0.00515
578	0.00572	0.00497
579	0.00578	0.00467
580	0.00548	0.00476
581	0.00505	0.00456
582	0.00453	0.00421
583	0.00435	0.00372
584	0.00454	0.00359
585	0.00399	0.00357
586	0.00353	0.00413
587	0.00315	0.00392
588	0.00301	0.00348
589	0.00261	0.00304
590	0.00285	0.00276
591	0.00283	0.00253
592	0.00295	0.00262
593	0.00268	0.00246
594	0.0026	0.00246
595	0.00275	0.00238
596	0.00277	0.00245
597	0.00292	0.00235
598	0.00254	0.00203
599	0.00241	0.00196
600	0.00217	0.00176
601	0.00193	0.00151
602	0.00174	0.00146
603	0.00174	0.00153
604	0.002	0.00172
605	0.00163	0.00132
606	0.00185	0.00113
607	0.00158	0.000992613
608	0.00148	0.000974526
609	0.00136	0.00124
610	0.00143	0.000967002
611	0.00115	0.000844417
612	0.00114	0.00128
613	0.000985928	0.00128
614	0.001	0.00125
615	0.000943991	0.00138
616	0.00101	0.00141
617	0.000651254	0.000782741
618	0.000681635	0.000700766
619	0.000419004	0.000682971
620	0.000326707	0.000875202
621	0.000969613	0.00112
622	0.000926672	0.000867832
623	0.000712624	0.000478964
624	0.000660742	0.000489036
625	0.000694316	0.000502333
626	0.000801546	0.000846874
627	0.000524181	0.000451143
628	0.000346687	0.000115906
629	0.000311836	0.000667817
630	0.000260791	0.000921371
631	9.08836e-05	0.000703192
632	9.40312e-05	0.000585013
633	0.000321217	0.000932717
634	0.000836625	0.0011
635	0.001	0.000632549
636	0.000932207	0.000693396
637	0.000570497	0.000575586
638	0.000220815	0.000328496
639	0.000244642	0.000558789
640	0.000246224	0.000636372
641	0.000573903	0.000475417
642	0.000550167	2.41977e-05
643	0.000606124	0
644	0.000391786	0.000218148
645	3.67214e-05	0.000408183
646	0	2.63473e-05
647	1.54488e-05	0.000399047
648	0.000237435	0.00071936
649	0	0.000328803
650	0	0
651	0	0
652	0	0.000262521
653	0	0.000394595
654	0	0.00065406
655	6.1324e-05	0.00070029
656	7.09187e-05	0.000494671
657	0	0
658	0	0
659	0	0
660	0	0
661	0	0
662	0	6.73421e-05
663	0	0.000356701
664	5.36756e-06	0.000347919
665	4.77302e-05	0.000442084
666	0.00040129	0.000156103
667	0.000289924	9.50098e-05
668	0	5.24181e-05
669	0	0
670	4.21194e-06	0
671	0	4.45262e-07
672	0	1.85782e-06
673	0	0.000333962
674	0	0.000195823
675	0	0.000193382
676	0	0
677	0	7.36679e-05
678	0	0.000436465
679	0	0.000236619
680	0	0.000242775
681	0	0
682	0	0
683	0	0.000503331
684	0	0.000543312
685	0	0.000600828
686	0	0.00060376
687	0	8.19897e-06
688	0	0
689	0	3.37478e-05
690	0	0.000700951
691	0	0.000609902
692	0	0
693	0	0
694	0	0.000404114
695	0	0.00026034
696	0	0.000876445
697	0	0.000488637
698	0	8.20972e-05
699	0	0
700	0	0
701	0	0
702	0	0
703	0	0
704	0	0
705	0	0
706	0	0
707	0	0
708	0	0
709	0	0
710	0	5.82987e-05
711	0.000267146	0.000762596
712	0	0.000713817
713	0	0.000947964
714	0	0.000146875
715	1.18299e-05	1.70274e-05
716	0	0
717	0	0
718	0.000124001	0.000401642
719	0.00010063	0.00018503
720	0	3.53753e-05
721	0	0.000198879
722	0	0.000463933
723	0	0
724	0	0.000435098
725	0	0.00102
726	0	0.000695684
727	1.07047e-05	0.000777689
728	0	0.00108
729	0	0.000744709
730	0	0
731	0	0
732	0	0
733	0	0.000540073
734	8.84507e-05	0.00080095
735	0.000314162	0.000217657
736	0	0.000195071
737	0	0
738	0	0
739	0	0
740	0	0
741	2.82823e-06	0
742	0	0
743	0	0.000347873
744	8.06807e-05	0.000453922
745	0	0.000798847
746	0	5.07446e-05
747	0	0.000224581
748	0	0
749	0.000144894	0
750	0	0
751	0	0
752	0	3.37785e-05
753	0	8.22047e-05
754	0	7.31152e-05
755	0	0
756	0	0
757	0	0
758	0	0
759	0	4.32058e-05
760	7.15269e-05	0.000114202
761	0	0.000851772
762	0	0.000526116
763	0.000242894	0
764	0	0
765	0	0.000209596
766	0	0.000574143
767	0	0.000549976
768	0	0.000545953
769	0	0
770	0	0
771	0	0.000115645
772	0	0.000332074
773	0	0.000370074
774	0	0
775	0	0
776	0	0
777	0	0
778	0	0
779	0	0
780	0	0

## Sheet: Figure 6 (c)
Device 1
V(V)	J(mA/cm2)	Lv(cd/m2)
3.44552	0.05	1.813
3.52465	0.1	4.57
3.62983	0.20001	8.581
3.89	0.5	20.856
4.22611	1	40.091
4.67745	2.00015	77.419
5.48276	5.00002	180.384
6.21405	9.99991	337.904
6.95167	20.0012	621.727
8.00018	49.9997	1402.94
8.81428	100	2654.96
9.77433	200.018	5203.07
10.8923	400.002	10399.8
Device 2
V(V)	J(mA/cm2)	Lv(cd/m2)
3.13765	0.001	0
3.41024	0.02	0.723
3.50009	0.05	2.106
3.5813	0.1	4.286
3.68501	0.20002	8.225
3.91718	0.50001	20.28
4.2152	1.00001	38.144
4.61346	2.00023	72.725
5.32337	5.00014	169.704
6.00902	10	319.139
6.7443	20.0021	591.587
7.77923	50.0007	1355.91
8.57081	100.001	2594.35
9.50366	200.029	5156.66

## Sheet: Figure 6 (d)
	Device 1		Device 2
time (h)	L/L0 (%)	time (h)	L/L0 (%)
0.00511	100	0.00474	99.6857
0.00716	99.7805	0.00686	99.7905
0.00922	99.5923	0.00829	99.5024
0.01069	99.4042	0.00971	99.8167
0.01219	99.3728	0.0118	99.5285
0.01366	98.9965	0.01332	99.6333
0.01583	98.9338	0.01476	100
0.01741	98.8711	0.01674	99.5547
0.01892	98.8398	0.0188	99.3714
0.02097	98.7457	0.02094	99.0833
0.02312	98.4321	0.02252	98.8476
0.02534	98.5262	0.02452	98.8738
0.02699	98.1813	0.02653	98.9523
0.02907	98.1185	0.02794	98.7952
0.03116	98.1185	0.02936	98.5333
0.03263	97.8677	0.03144	98.638
0.0341	97.7422	0.03288	98.4809
0.03627	97.6482	0.03438	98.4285
0.03776	97.5227	0.03648	97.9832
0.03932	97.46	0.0385	98.3237
0.04151	97.4287	0.03991	98.5071
0.04361	97.2405	0.04137	98.4023
0.04507	97.3659	0.04349	98.7952
0.0466	97.021	0.04491	97.6166
0.0488	96.9269	0.04692	97.9047
0.05028	96.8015	0.04833	98.0356
0.05237	96.9269	0.05038	98.1666
0.05383	96.9583	0.0518	98.2975
0.05597	96.8642	0.05324	98.4023
0.05745	96.6761	0.05474	98.5857
0.05894	96.582	0.05678	98.4547
0.0605	96.6134	0.05883	98.3237
0.06263	96.6447	0.06032	97.9832
0.06476	96.582	0.06238	98.3237
0.06631	96.4566	0.06453	97.957
0.06846	96.3625	0.06595	97.538
0.07069	96.2684	0.06742	97.8785
0.07216	96.4566	0.06936	98.4023
0.0737	96.2684	0.07148	98.3237
0.07571	96.2684	0.07368	98.219
0.07791	96.2998	0.07509	98.0356
0.08021	96.2684	0.0765	97.407
0.08167	96.0489	0.07851	97.538
0.08314	96.2371	0.07992	97.5904
0.08524	96.0176	0.082	97.7475
0.0867	95.9862	0.08341	97.5904
0.08886	95.9862	0.08483	97.1713
0.09033	95.704	0.08633	97.3808
0.0918	95.6099	0.08785	96.6736
0.09337	95.7667	0.08982	97.3808
0.09495	95.704	0.09184	97.1189
0.097	95.6726	0.09409	96.9356
0.0991	95.7353	0.09605	97.0141
0.10144	95.6413	0.09753	97.1451
0.10348	95.5786	0.09957	96.9879
0.10502	95.6726	0.10166	97.0403
0.10714	95.6726	0.10307	97.1975
0.10932	95.5786	0.10515	97.3284
0.11078	95.4218	0.10674	96.8308
0.11295	95.4845	0.10888	96.7522
0.1146	95.359	0.11089	96.726
0.11683	95.265	0.11291	96.8308
0.11891	95.265	0.11501	96.4903
0.12102	95.2963	0.11642	96.726
0.1232	95.1395	0.11792	96.9356
0.12467	95.0141	0.12004	96.2022
0.12623	95.0141	0.12204	96.0712
0.12844	94.7632	0.12413	96.176
0.13052	94.826	0.12635	96.6998
0.13269	94.9514	0.12776	96.307
0.13501	94.92	0.12918	96.5951
0.13647	95.0141	0.13116	96.3594
0.13795	94.92	0.13259	96.4903
0.14001	94.8887	0.13405	96.1236
0.1415	94.8887	0.1361	96.0712
0.14302	94.6692	0.13818	95.9665
0.14514	94.5437	0.13979	95.8617
0.14731	94.6692	0.1418	95.7569
0.14898	94.7946	0.14383	95.7569
0.15108	94.3242	0.14589	95.6784
0.15318	94.387	0.14738	95.7046
0.15533	94.4183	0.14942	95.4164
0.15688	94.4497	0.15083	95.3117
0.159	94.5124	0.15292	95.5736
0.16046	94.5124	0.15433	95.076
0.16264	94.4497	0.15642	95.626
0.16411	94.4183	0.15786	95.8355
0.16628	94.1361	0.16018	95.4426
0.16778	94.1361	0.16159	95.1283
0.17019	94.1361	0.16354	95.495
0.17167	94.1047	0.16554	95.2069
0.17369	94.2302	0.16699	95.3641
0.17577	94.0107	0.16907	95.4164
0.17727	94.0107	0.1705	95.626
0.17944	94.0107	0.17194	95.5212
0.18093	94.1047	0.17339	95.4688
0.18243	94.042	0.17539	95.3641
0.18394	93.9793	0.1768	95.3117
0.18602	94.1361	0.17889	95.1545
0.18749	94.1047	0.18041	95.5212
0.18966	94.1361	0.1825	95.4688
0.19124	93.8539	0.18456	95.2855
0.19341	93.9166	0.18604	95.3903
0.19556	94.0734	0.18804	94.945
0.1971	93.9166	0.18945	94.9712
0.19918	94.0734	0.19086	94.814
0.20065	93.948	0.19236	94.4997
0.20211	93.9166	0.19389	94.6307
0.20367	93.7598	0.19575	94.0021
0.20526	93.8225	0.19783	94.2902
0.2072	93.6971	0.19925	94.5783
0.20936	93.6971	0.20074	94.2902
0.21084	93.4776	0.2028	94.4212
0.21239	93.6657	0.20491	94.0545
0.21453	93.4776	0.20699	94.0021
0.21673	93.5403	0.2084	94.2902
0.21889	93.6344	0.20982	93.6092
0.22035	93.603	0.21192	93.0068
0.22184	93.4776	0.2135	93.0854
0.22402	93.4462	0.21492	93.7402
0.22567	93.4776	0.21689	93.8711
0.22714	93.4776	0.21898	93.8711
0.22919	93.5717	0.22106	94.7617
0.23136	93.4149	0.22316	94.4736
0.23353	93.3208	0.22459	94.1854
0.23571	93.0699	0.22609	94.2116
0.2372	93.1013	0.22804	93.8449
0.23876	93.1326	0.22945	94.2378
0.24079	93.2581	0.23153	94.133
0.24226	93.2267	0.23306	94.0545
0.24442	92.8504	0.23521	93.8711
0.24602	93.0386	0.2373	94.3164
0.24824	93.2267	0.23874	94.6569
0.25042	92.8504	0.24071	94.395
0.25192	92.9758	0.24277	94.264
0.25398	92.9445	0.24418	94.3164
0.25611	93.2581	0.24579	94.0807
0.25759	92.9445	0.24782	94.3426
0.25925	92.9445	0.24981	94.6045
0.26137	93.2894	0.25194	94.6569
0.26344	93.164	0.25403	94.6569
0.26566	92.8818	0.25544	94.2902
0.26783	93.0072	0.25686	94.3426
0.2693	93.164	0.25833	94.7093
0.27077	93.1326	0.25975	94.7093
0.2723	92.9445	0.26115	94.4997
0.27377	93.0072	0.26315	94.4212
0.27524	92.9131	0.26456	94.4736
0.27731	92.8818	0.26606	94.8664
0.27878	92.8818	0.26758	94.5783
0.28034	92.5682	0.2695	94.8402
0.28193	92.3487	0.27094	94.5783
0.28392	92.5369	0.273	94.6307
0.28542	92.6309	0.27509	94.395
0.28756	92.8191	0.2765	94.4212
0.28973	92.3487	0.27791	94.2902
0.2912	92.5055	0.27942	94.7093
0.29267	92.6936	0.2814	94.6045
0.29424	92.8504	0.2828	94.945
0.2963	92.6309	0.28422	94.8926
0.29776	92.5055	0.28574	94.5521
0.29923	92.5996	0.28775	94.4736
0.30082	92.5369	0.28927	95.0236
0.3029	92.4741	0.29136	94.8664
0.30448	92.5996	0.29336	94.7355
0.30666	92.2546	0.29545	94.6831
0.30875	92.4428	0.29765	94.6307
0.31091	92.1606	0.29909	94.6831
0.3132	92.1606	0.30107	94.6307
0.3147	92.286	0.30248	94.2902
0.31676	92.3173	0.3039	94.3426
0.31823	92.3801	0.30531	94.3688
0.3197	92.286	0.30745	94.1854
0.32117	92.0665	0.30962	94.5521
0.3234	92.5682	0.31106	94.2902
0.32566	92.3487	0.3131	94.4736
0.32716	92.3801	0.31513	94.4736
0.32928	92.5055	0.31732	94.5783
0.33139	92.3801	0.31874	94.4212
0.33367	92.286	0.32086	94.3426
0.33515	92.1919	0.32287	94.395
0.33735	92.1606	0.32498	94.5783
0.33944	92.286	0.32707	94.6307
0.34164	92.286	0.32915	93.9759
0.34382	92.2546	0.33069	94.2378
0.34598	91.9097	0.33275	94.1593
0.34757	91.8783	0.33421	94.0021
0.34972	92.0351	0.33628	94.395
0.35124	92.1606	0.33769	94.3426
0.35339	92.0665	0.33972	94.3164
0.35486	91.9097	0.3419	94.2116
0.35697	91.9724	0.34399	94.2902
0.35923	91.4393	0.34601	94.3688
0.36141	91.5648	0.34743	94.1854
0.36351	91.6275	0.34966	94.0807
0.36499	91.502	0.35171	93.5045
0.36731	91.6902	0.35375	93.8187
0.36944	91.2198	0.35586	93.6092
0.37157	91.3766	0.35728	92.7973
0.37377	91.3766	0.35874	93.6878
0.37524	91.502	0.36076	93.8973
0.37676	91.3452	0.36301	93.6878
0.37886	91.2198	0.36507	94.4212
0.3812	91.2825	0.36708	93.2949
0.38334	91.408	0.3693	93.7402
0.38543	91.2198	0.37139	93.7402
0.38774	91.2198	0.37339	93.6878
0.38992	91.2825	0.37481	93.8711
0.392	91.1885	0.37622	93.7402
0.39348	91.0944	0.37831	93.6092
0.39494	91.2825	0.3804	93.9235
0.39712	91.2512	0.3819	93.7926
0.39929	91.1885	0.38331	93.2687
0.40085	91.0944	0.38474	93.164
0.40232	91.0317	0.38686	93.0592
0.40381	91.0944	0.38895	93.2425
0.40601	90.9376	0.39036	93.714
0.40818	91.2198	0.39239	93.5568
0.40966	91.0944	0.39446	93.5568
0.41177	91.0317	0.39592	93.6616
0.41392	91.0317	0.39799	93.5045
0.41544	91.2198	0.40008	93.583
0.41759	90.9376	0.40228	93.0068
0.41976	91.0944	0.40368	93.164
0.42205	91.0944	0.4057	93.3211
0.42352	91.1885	0.4072	93.6878
0.42561	91.1885	0.40863	93.3473
0.42717	90.969	0.41072	93.583
0.42866	90.7494	0.41272	93.2163
0.43083	90.8122	0.41495	93.4783
0.43292	90.8749	0.41693	93.0592
0.43523	90.9376	0.41842	93.7402
0.4373	91.063	0.42048	92.9282
0.43885	91.1571	0.42193	93.0068
0.44099	90.4986	0.42334	92.902
0.44249	90.6554	0.42534	92.8235
0.44396	90.4359	0.4268	92.8497
0.44604	90.624	0.42887	93.0068
0.44756	90.5613	0.43037	92.8497
0.44971	90.5927	0.4318	92.9282
0.45128	90.5927	0.43381	92.9282
0.45276	90.5299	0.43531	92.7973
0.45486	90.5299	0.43731	92.7711
0.45641	90.5299	0.43878	92.483
0.4585	90.7494	0.44021	93.2687
0.46002	90.8122	0.4423	93.3211
0.46151	90.7494	0.44431	93.2163
0.46369	90.7494	0.44572	93.2163
0.46578	90.7494	0.44781	92.9544
0.46724	90.624	0.44925	93.1378
0.46942	90.4986	0.45134	93.5568
0.47091	90.624	0.45275	93.3473
0.47309	90.4045	0.45495	93.4521
0.47455	90.2477	0.45637	93.3473
0.47685	90.3418	0.45838	92.9806
0.47832	90.4672	0.46055	93.1378
0.48041	90.3418	0.46197	92.7449
0.48268	90.5299	0.46398	93.2687
0.48415	90.624	0.4654	93.0854
0.48624	90.3732	0.46749	92.902
0.48772	90.3418	0.4689	92.9544
0.48989	90.5299	0.47107	92.8235
0.49136	90.4045	0.47307	92.902
0.49362	90.4359	0.4746	92.4306
0.4957	90.4045	0.47669	93.2425
0.49728	90.3418	0.47872	92.7449
0.49946	90.3418	0.48013	92.7973
0.50157	90.2477	0.48157	93.2949
0.50304	90.185	0.48304	93.0854
0.50454	90.3418	0.48445	93.3211
0.50607	90.3732	0.48646	93.164
0.50753	90.3418	0.48796	92.483
0.50963	90.2477	0.49002	92.4306
0.51118	90.185	0.49205	92.352
0.51333	90.3104	0.49351	92.2472
0.51544	90.3104	0.49498	92.2734
0.51696	90.4359	0.49699	92.0377
0.51848	90.3104	0.49843	92.4306
0.52058	90.2477	0.50048	92.7711
0.52208	90.3732	0.50196	92.7711
0.52421	90.1536	0.50402	92.5877
0.52575	90.3418	0.50548	92.3782
0.52789	90.2477	0.5069	92.5092
0.52941	90.2477	0.50839	92.6925
0.53089	90.2164	0.51043	92.5092
0.53244	90.185	0.5124	92.5354
0.53456	90.0909	0.51382	92.4306
0.53661	90.2164	0.51534	91.7234
0.53809	90.1536	0.51736	91.7234
0.53967	90.185	0.51879	91.8806
0.54177	89.9655	0.52087	91.6972
0.54326	89.9969	0.52294	92.0377
0.54542	89.9655	0.52437	92.2211
0.54757	89.9969	0.52645	91.6187
0.54907	90.0282	0.52788	91.7234
0.55123	89.9342	0.52938	91.5401
0.55271	89.9655	0.53087	91.7758
0.55427	89.8401	0.53279	91.4353
0.55582	89.8714	0.53492	91.8282
0.55782	90.0282	0.53714	92.352
0.56004	89.9028	0.53922	91.933
0.56235	89.6206	0.54123	91.7234
0.56451	89.3697	0.54265	92.2211
0.5666	89.5892	0.54473	91.8544
0.56808	89.5265	0.54681	91.3829
0.57024	89.6519	0.54833	91.8282
0.57241	89.4324	0.54975	91.2782
0.57399	89.9028	0.55176	91.6187
0.57547	89.9028	0.55317	92.5092
0.57756	89.746	0.55528	92.5877
0.57902	89.7774	0.55735	92.5092
0.58122	89.6519	0.55887	92.3258
0.58337	89.8087	0.56028	92.4306
0.58496	89.6519	0.56177	92.4306
0.58642	89.8714	0.56376	92.6401
0.58797	89.746	0.56578	92.9544
0.59004	89.746	0.56787	92.4306
0.59215	89.9655	0.5694	92.4306
0.59432	89.8714	0.57144	92.5615
0.59591	89.9655	0.57352	93.0854
0.59803	89.4951	0.57493	92.7973
0.60019	89.5579	0.577	92.7973
0.60166	89.8087	0.57847	92.4568
0.60381	89.8401	0.58053	92.7973
0.60534	89.6519	0.58216	92.1949
0.60748	89.746	0.58425	92.9544
0.60918	89.4324	0.58615	92.7711
0.61136	89.4324	0.58755	92.1687
0.61333	89.5265	0.58897	92.5877
0.6148	89.6206	0.59119	92.5092
0.61627	89.6519	0.5932	92.6663
0.61858	89.6519	0.59538	92.5615
0.62067	89.6833	0.59738	92.483
0.62293	89.4951	0.59946	92.2211
0.62502	89.746	0.6009	92.4306
0.62718	89.6833	0.60241	92.7187
0.62868	89.6833	0.60381	92.6663
0.63025	89.6833	0.60585	92.5877
0.63171	89.5265	0.60732	92.3258
0.63383	89.6833	0.60933	92.4568
0.63535	89.6833	0.61073	92.2211
0.63744	89.6519	0.61223	92.6663
0.63891	89.6519	0.61363	92.3258
0.64046	89.307	0.61576	92.4568
0.64193	89.4638	0.61775	92.5877
0.64413	89.4324	0.61918	92.4568
0.6462	89.3697	0.62123	92.5354
0.64769	89.3697	0.62276	92.7711
0.64983	89.5265	0.6248	92.352
0.65142	89.3384	0.62687	92.1949
0.65354	89.4638	0.62897	92.2472
0.6557	89.4638	0.63038	92.483
0.65788	89.6206	0.63179	92.2472
0.65935	89.5579	0.6332	92.0377
0.66081	89.4638	0.6347	92.2211
0.66228	89.4951	0.63623	91.9591
0.66384	89.2756	0.63812	91.2258
0.66543	89.4638	0.63953	91.6448
0.6674	89.4638	0.64161	91.1472
0.66887	89.4324	0.64303	91.2258
0.67103	89.4324	0.64522	91.6448
0.6725	89.4638	0.64726	91.4877
0.67479	89.4951	0.64936	91.8544
0.6769	89.5265	0.65145	92.1425
0.67909	89.5579	0.65286	92.0377
0.68126	89.4951	0.65427	92.3782
0.68273	89.4011	0.65588	92.4568
0.6842	89.4324	0.65797	92.483
0.68587	89.4324	0.65995	92.2734
0.68805	89.307	0.662	92.352
0.69011	89.1816	0.66409	92.6139
0.69224	89.307	0.6655	92.5092
0.69441	89.2443	0.66699	92.5615
0.69588	89.1502	0.66911	92.5615
0.69743	89.307	0.67112	92.5354
0.69964	89.2756	0.67318	92.5354
0.70173	89.2756	0.67461	92.6663
0.70387	89.2443	0.67611	92.483
0.70536	89.0875	0.67753	91.9591
0.70692	89.0875	0.67953	92.4044
0.7084	89.0248	0.68106	92.2211
0.71047	88.8993	0.68306	92.1949
0.71207	88.868	0.6845	92.6401
0.71415	89.1188	0.68656	91.7758
0.71565	89.0875	0.68806	91.8544
0.71779	89.0875	0.68955	92.0115
0.71936	89.1502	0.69151	91.8544
0.72091	89.0875	0.6936	91.7758
0.72294	89.2443	0.69567	91.802
0.72511	89.0875	0.69709	91.7758
0.72727	89.1188	0.6985	92.0377
0.72874	88.9934	0.69994	91.8544
0.73021	88.9934	0.70206	91.7758
0.73171	88.9621	0.7041	91.7496
0.73392	89.0561	0.70551	91.933
0.73603	88.9307	0.70691	91.5401
0.7375	88.8993	0.70852	91.9853
0.73896	88.9621	0.70994	92.1425
0.74064	88.868	0.71202	92.1163
0.74211	88.9621	0.71392	91.9591
0.74428	88.9621	0.71538	91.9068
0.74626	88.8053	0.71745	91.7758
0.74777	88.8053	0.71898	91.8544
0.74993	88.868	0.72097	92.483
0.75151	88.868	0.72247	92.0377
0.75359	88.8053	0.72445	92.1949
0.75515	88.7739	0.72586	92.483
0.75721	88.6798	0.72794	92.4568
0.75868	88.7112	0.7295	92.1425
0.76084	88.8053	0.73151	92.1425
0.76246	88.6798	0.733	92.1163
0.76455	88.6798	0.73442	92.1425
0.7661	88.6798	0.73642	92.0901
0.76758	88.6798	0.73783	92.1425
0.76966	88.6798	0.73989	91.7234
0.77112	88.7112	0.74142	91.9591
0.77327	88.6485	0.74291	91.8544
0.77486	88.6171	0.74484	92.4044
0.77642	88.6485	0.74692	92.2996
0.77842	88.7425	0.74833	91.7758
0.78058	88.6485	0.74975	91.7234
0.78205	88.6171	0.75118	91.7758
0.78352	88.4603	0.75327	91.9853
0.78501	88.5544	0.75469	91.6448
0.78719	88.4603	0.75678	91.7758
0.78866	88.4917	0.75887	91.9853
0.79084	88.6171	0.76028	91.7234
0.79301	88.523	0.76177	91.9591
0.79448	88.5544	0.7633	91.7234
0.79603	88.3976	0.76471	92.0901
0.79762	88.2722	0.7666	91.8806
0.7991	88.3663	0.76869	91.5663
0.80105	88.2722	0.77012	91.8806
0.80323	88.3035	0.77154	91.5663
0.80472	88.2722	0.77363	91.5401
0.8062	88.3976	0.77579	91.6187
0.80837	88.3663	0.77781	91.4615
0.81061	88.523	0.77923	91.3567
0.81272	88.5544	0.78069	91.6972
0.81419	88.3035	0.78287	91.3829
0.81571	88.2722	0.78436	91.6972
0.81798	88.1781	0.78577	91.5401
0.81953	88.2722	0.78772	91.5663
0.821	88.2722	0.78978	91.5925
0.82303	88.3663	0.79187	91.7758
0.82517	88.3663	0.79339	91.6972
0.82734	88.1467	0.7954	91.8544
0.82893	88.2095	0.79684	91.5663
0.83102	88.0213	0.79889	91.6448
0.83252	88.084	0.80098	91.2782
0.83465	88.2095	0.80248	91.4877
0.83682	88.1154	0.80392	91.4615
0.83838	88.2722	0.80533	91.252
0.83988	88.0213	0.80731	91.4877
0.84135	88.1781	0.80884	91.2258
0.84341	88.084	0.81085	91.3829
0.845	87.8645	0.81295	91.671
0.84709	88.1781	0.81445	91.4877
0.84928	88.2095	0.81598	91.4615
0.85084	88.1467	0.81787	92.0115
0.85243	88.0213	0.81996	91.6448
0.8544	88.1781	0.82137	91.9591
0.85657	87.9273	0.82284	92.2734
0.85803	88.084	0.82426	91.9591
0.85956	88.084	0.82631	91.8544
0.86104	88.084	0.8284	91.8806
0.86317	88.0213	0.83052	91.6972
0.86535	88.084	0.83258	91.1734
0.86756	88.0213	0.83402	91.1996
0.8697	88.0213	0.83546	91.2258
0.8712	88.0527	0.83703	91.9591
0.87269	88.0213	0.83845	91.5401
0.87433	87.7705	0.84032	91.3305
0.8758	88.1154	0.8424	91.1996
0.87774	87.9273	0.84385	90.8853
0.87991	87.9273	0.84525	91.6972
0.88142	87.8959	0.84675	91.7234
0.88288	87.8018	0.84875	91.252
0.88443	87.8018	0.85016	91.3829
0.88652	87.7705	0.85226	91.6972
0.88799	87.7078	0.85367	91.3829
0.89017	87.8959	0.85578	91.252
0.89163	88.0213	0.8573	91.5139
0.89383	87.6764	0.85946	91.121
0.89541	87.9273	0.86147	91.2782
0.89766	87.8959	0.86355	91.4877
0.89975	87.7078	0.86561	91.3043
0.90191	87.7705	0.86713	91.1472
0.90406	87.7078	0.86854	91.252
0.90564	87.6764	0.87064	91.1472
0.9071	87.7391	0.87264	90.99
0.90929	87.4569	0.8747	91.1996
0.91138	87.6137	0.87611	90.8853
0.91352	87.6764	0.87764	91.0424
0.91499	87.551	0.87905	90.8853
0.91657	87.4255	0.88105	91.4615
0.91804	87.5196	0.88249	91.4091
0.92012	87.6137	0.88454	91.3043
0.92162	87.6764	0.88599	91.1996
0.92376	87.6764	0.8882	91.3305
0.92526	87.6764	0.88961	91.121
0.92755	87.3942	0.89108	90.9639
0.92902	87.4882	0.89303	91.0686
0.93055	87.4255	0.89508	91.5401
0.93258	87.4255	0.89718	90.9639
0.93472	87.4882	0.89882	91.121
0.9369	87.4255	0.90073	90.9639
0.9386	87.4882	0.90217	91.121
0.9406	87.3628	0.90426	91.1472
0.94209	87.3315	0.90634	90.99
0.94427	87.3942	0.90847	90.9377
0.94643	87.3628	0.91055	91.1996
0.94864	87.4255	0.91207	91.0686
0.95081	87.3315	0.91355	91.0686
0.95239	87.4255	0.91544	90.8591
0.95393	87.4255	0.91694	90.9377
0.9559	87.551	0.91899	90.8329
0.95745	87.5196	0.92049	90.8853
0.95958	87.551	0.92256	90.9639
0.96115	87.4255	0.92461	90.8853
0.9633	87.4882	0.92667	91.1734
0.96543	87.3315	0.92809	91.4091
0.96758	87.4255	0.93017	90.9639
0.96905	87.2374	0.93173	90.9377
0.97122	87.3001	0.93382	90.99
0.97284	87.3001	0.93585	90.7281
0.97501	87.4255	0.93793	90.8591
0.97713	87.4569	0.93935	90.8329
0.9793	87.3942	0.94076	90.8329
0.98077	87.3315	0.94222	90.7543
0.98224	87.2687	0.94363	90.7805
0.98376	87.3315	0.94514	90.8591
0.98522	87.206	0.94709	90.6496
0.98679	87.3001	0.94917	90.6496
0.98882	87.4255	0.95126	90.3353
0.99098	87.4255	0.95285	90.4924
0.99316	87.2374	0.95478	90.3091
0.99481	87.3001	0.9562	90.4138
0.99682	87.2687	0.95827	90.4662
0.9983	87.1747	0.9597	90.6234
1.00046	87.3001	0.96111	90.1781
1.00194	87.3315	0.96321	90.3876
1.0034	87.3315	0.96481	90.6757
1.00559	87.2374	0.96622	90.8853
1.00725	87.2687	0.96812	90.5186
1.00873	87.206	0.96956	90.3615
1.0107	87.1119	0.97165	90.6496
1.0122	87.1747	0.97317	90.3091
1.01437	87.2374	0.97518	90.0733
1.01595	87.1433	0.97723	90.2829
1.01804	87.0492	0.97866	90.5972
1.02018	87.0179	0.98006	90.8067
1.02166	87.0806	0.98215	90.4138
1.02312	87.1119	0.98356	90.7019
1.0253	86.8611	0.98509	90.8591
1.02676	86.9238	0.98717	90.3353
1.02835	86.8297	0.98926	90.7281
1.03052	86.9865	0.9913	90.8591
1.03269	86.9238	0.99338	90.2043
1.03481	86.8297	0.99491	90.6496
1.03698	86.9552	0.99699	90.8329
1.03857	86.8924	0.99843	90.7019
1.04073	86.9865	1.00041	90.7019
1.04223	86.8611	1.00188	90.4662
1.04429	87.0179	1.00391	90.3353
1.04582	86.9552	1.00536	90.7281
1.04793	86.9552	1.00744	90.7543
1.04944	86.8611	1.00886	90.5972
1.05161	87.0179	1.011	90.9639
1.05308	86.8924	1.01305	90.6757
1.05531	86.9238	1.01447	90.6496
1.05744	86.8924	1.01597	90.9639
1.05891	87.0492	1.01817	90.8329
1.06048	86.9238	1.02019	90.6757
1.06277	86.8611	1.02217	90.5972
1.06487	86.8297	1.02362	90.2567
1.06693	86.8611	1.02579	90.44
1.06843	86.8297	1.02779	90.2829
1.0707	86.8297	1.0292	90.6757
1.07278	86.767	1.03061	90.4924
1.07425	86.7043	1.03212	90.571
1.07571	86.767	1.03413	90.9115
1.07728	86.7984	1.03554	90.4138
1.07937	86.8611	1.03694	90.4924
1.08083	86.7357	1.03843	90.1781
1.0823	86.8297	1.03985	90.5186
1.08384	86.7984	1.04126	90.571
1.08532	86.7357	1.04326	90.6496
1.08678	86.7357	1.04535	90.3876
1.08886	86.6416	1.04676	90.3091
1.09104	86.7043	1.04826	90.1519
1.09251	86.7043	1.05027	90.2567
1.09406	86.7357	1.0518	90.4138
1.09616	86.4848	1.05386	90.1519
1.09775	86.5789	1.05588	90.1519
1.09989	86.6102	1.0573	90.3353
1.10199	86.7043	1.05941	90.3091
1.10347	86.7357	1.06158	90.3615
1.10567	86.5161	1.063	90.2305
1.10793	86.7043	1.06514	90.2043
1.1094	86.6102	1.06713	90.0733
1.11163	86.4534	1.06933	90.2305
1.11369	86.5789	1.07144	90.3876
1.11599	86.5161	1.07347	90.2567
1.11819	86.4221	1.07555	90.0733
1.12029	86.328	1.07764	90.0995
1.12246	86.2653	1.07906	89.9948
1.12464	86.328	1.08047	89.9424
1.12611	86.2966	1.08256	90.0995
1.12758	86.328	1.08398	89.9686
1.12976	86.2653	1.0855	89.759
1.13122	86.2339	1.08759	89.759
1.13281	86.2339	1.08957	89.9948
1.13498	86.328	1.09108	89.9162
1.13704	86.2653	1.0925	89.9948
1.13862	86.4221	1.09456	90.0472
1.1401	86.328	1.09661	89.9686
1.14224	86.328	1.09811	89.9424
1.14437	86.2026	1.10012	90.0995
1.14593	86.2339	1.10161	89.9162
1.14801	86.1399	1.10363	89.9686
1.14957	86.2339	1.10511	89.8114
1.15167	86.2966	1.10652	89.8376
1.15321	86.1712	1.10853	89.89
1.15468	86.328	1.10994	89.759
1.15677	86.2653	1.11137	90.1257
1.15824	86.3594	1.11279	89.8376
1.15972	86.3907	1.11428	89.8376
1.1612	86.2653	1.11638	89.9162
1.16275	86.3594	1.11847	89.8114
1.16494	86.2653	1.11988	89.8376
1.16711	86.2339	1.12186	89.759
1.16857	86.1712	1.12339	89.7852
1.17064	86.2653	1.12541	89.759
1.17222	86.328	1.12682	89.9162
1.17433	86.2653	1.12892	89.6019
1.1758	86.2653	1.13112	89.7328
1.17798	86.2339	1.13315	89.9162
1.18026	86.1399	1.1352	89.8638
1.18238	86.2653	1.13664	89.8376
1.18451	86.1712	1.13811	89.4185
1.18602	86.1712	1.13961	89.7066
1.18754	86.0771	1.14156	89.7328
1.1891	86.0458	1.14299	89.2614
1.19113	86.1085	1.14446	89.7328
1.19262	86.1399	1.14588	89.5757
1.19415	86.0771	1.14788	89.6019
1.19562	86.0771	1.1493	89.759
1.19771	86.0458	1.15077	89.6805
1.19918	86.0771	1.15283	89.7066
1.20071	86.0458	1.15488	89.8114
1.20285	86.0458	1.15709	89.5233
1.20499	86.0771	1.15912	89.4971
1.20729	86.0771	1.16121	89.7066
1.2094	86.0458	1.16265	89.9162
1.21157	85.9831	1.16483	89.6019
1.21307	86.0144	1.16691	89.7066
1.21534	86.0458	1.16832	89.4185
1.2175	86.0458	1.17045	89.7328
1.21897	85.9831	1.17185	89.8638
1.22118	86.0458	1.17392	89.7066
1.22264	85.9831	1.17536	89.6805
1.22479	85.9831	1.17739	89.2876
1.22629	85.9517	1.17949	89.34
1.2284	85.9517	1.18156	89.5757
1.23059	85.9203	1.18298	89.2876
1.23274	85.8263	1.18443	89.4185
1.23422	85.8576	1.18649	89.5233
1.23572	85.889	1.18857	89.4971
1.23787	85.8576	1.19017	89.1304
1.24004	85.7636	1.19159	89.3662
1.2417	85.7949	1.19353	89.1304
1.24318	85.8263	1.19495	89.3662
1.24519	85.7322	1.19641	89.34
1.24667	85.7322	1.19783	89.34
1.24819	85.7322	1.19983	89.34
1.24967	85.7949	1.20192	89.2876
1.25175	85.7322	1.20345	89.209
1.25392	85.7322	1.20549	89.6805
1.25551	85.7009	1.20754	89.6019
1.25763	85.7636	1.20895	89.6805
1.25977	85.7949	1.21051	89.6281
1.26124	85.7322	1.21247	89.6281
1.26285	85.8576	1.21389	89.6805
1.2649	85.7322	1.21598	89.6281
1.26637	85.6695	1.21748	89.3662
1.26855	85.6381	1.21889	89.6281
1.27011	85.6695	1.22097	89.7066
1.27157	85.6695	1.223	89.759
1.27374	85.6695	1.22451	89.4971
1.27586	85.5754	1.22592	89.5757
1.27742	85.5441	1.22802	89.5233
1.27889	85.45	1.23001	89.3923
1.28107	85.6695	1.23142	89.5233
1.28315	85.6381	1.23287	89.5757
1.28461	85.5441	1.23495	89.5233
1.28612	85.5754	1.23713	89.5233
1.28828	85.5441	1.23916	89.4971
1.29055	85.5754	1.24133	89.5233
1.29266	85.5441	1.24278	89.3662
1.29492	85.45	1.24419	89.4971
1.29643	85.5754	1.24625	89.3923
1.29789	85.45	1.24828	89.5495
1.30004	85.45	1.24977	89.6805
1.30215	85.4186	1.25118	89.5233
1.30371	85.45	1.25319	89.5757
1.30517	85.4813	1.2546	89.5233
1.30726	85.45	1.25682	89.4709
1.30873	85.3873	1.25881	89.4185
1.31104	85.3873	1.26023	89.4971
1.31311	85.45	1.26231	89.34
1.31458	85.5441	1.2638	89.1828
1.31674	85.45	1.26581	89.1828
1.3183	85.45	1.26725	89.0519
1.32039	85.3873	1.26866	88.9995
1.32189	85.3559	1.27016	89.1566
1.32336	85.3873	1.27157	89.3138
1.32491	85.45	1.27365	89.0257
1.32638	85.45	1.27565	89.2614
1.32855	85.3873	1.27716	89.1828
1.33063	85.2932	1.27924	89.0257
1.3322	85.2932	1.28131	88.8685
1.33436	85.2932	1.2834	89.1042
1.33651	85.3873	1.28548	88.9733
1.33869	85.3246	1.28692	89.0519
1.34085	85.2305	1.28898	89.1828
1.34235	85.2305	1.29042	89.0519
1.3445	85.1678	1.29193	89.209
1.34599	85.1991	1.29401	89.0781
1.34756	85.2618	1.29613	89.1042
1.34972	85.2932	1.29824	89.0519
1.35193	85.2305	1.30027	89.0257
1.35413	85.1678	1.30245	89.1828
1.35624	85.1991	1.30445	89.2352
1.35851	85.1678	1.30587	89.2614
1.36059	85.1991	1.30798	89.1304
1.36206	85.1991	1.31018	89.1304
1.36426	85.1991	1.31216	88.9733
1.36655	85.1991	1.31426	89.0257
1.36861	85.0737	1.31571	88.9733
1.3708	85.0737	1.31724	88.9733
1.3723	85.1678	1.31921	89.0257
1.37389	85.0737	1.32131	89.0519
1.37594	85.1051	1.32272	89.4709
1.37813	85.1051	1.32422	89.4185
1.37959	85.1051	1.32563	89.3662
1.38115	85.1364	1.3276	89.34
1.38262	85.0737	1.32901	89.1042
1.38467	85.011	1.33052	89.0257
1.38614	85.0737	1.33261	89.1828
1.38771	85.011	1.33463	89.2876
1.38988	84.9483	1.33675	88.8685
1.39198	85.011	1.33817	89.1828
1.39419	85.011	1.34025	89.1566
1.39566	85.011	1.34169	89.2876
1.39783	84.9483	1.3432	89.209
1.39933	84.9169	1.34526	88.9995
1.40089	84.9796	1.34736	89.209
1.40304	84.9796	1.34946	89.209
1.40523	84.9483	1.35089	89.0257
1.4074	84.9169	1.35304	88.7899
1.4089	84.8542	1.35502	88.7899
1.41114	84.8855	1.35646	88.8685
1.41319	84.8855	1.35788	88.659
1.41469	84.8542	1.35991	88.8161
1.41617	84.9483	1.36199	88.4494
1.41828	84.8542	1.36351	88.7638
1.42045	84.8855	1.36553	88.8423
1.42203	84.7915	1.36704	88.8161
1.42413	84.8855	1.36846	89.0781
1.4257	84.8542	1.36995	89.1042
1.42717	84.8542	1.37187	89.0519
1.42872	84.8228	1.37328	88.8161
1.43072	84.7915	1.37537	89.0781
1.43219	84.7601	1.37688	89.1304
1.43437	84.8228	1.37887	88.9733
1.43593	84.7915	1.38028	89.1828
1.438	84.6974	1.38238	89.1566
1.43947	84.7601	1.38388	88.8685
1.44166	84.6974	1.38588	88.9733
1.44322	84.7915	1.38729	88.9733
1.44529	84.7601	1.38941	88.8685
1.44677	84.6974	1.39084	88.7114
1.44897	84.7915	1.39231	88.7638
1.45046	84.7288	1.39437	88.8161
1.45198	84.6974	1.39643	88.9733
1.45413	84.666	1.39794	88.8947
1.45628	84.666	1.40003	89.0257
1.45785	84.6974	1.40205	88.8685
1.46002	84.6033	1.40357	88.4756
1.47524	84.4465	1.4182	88.8685
1.48989	84.3838	1.43295	88.3447
1.50456	84.4152	1.44699	88.3447
1.51919	84.227	1.46172	88.4756
1.53452	84.2584	1.47576	88.6066
1.54976	84.133	1.48992	88.2137
1.56439	84.0075	1.50456	88.3447
1.57916	84.0075	1.51865	88.3971
1.59431	83.9134	1.53276	88.1613
1.60905	83.8194	1.54748	87.6637
1.62427	83.7567	1.56156	87.8208
1.63898	83.694	1.57616	87.978
1.65423	83.6626	1.5903	87.7161
1.66956	83.5058	1.6044	87.6375
1.68427	83.4431	1.61904	87.8994
1.69953	83.4431	1.63378	87.8994
1.71421	83.2549	1.64849	87.7947
1.72942	83.1922	1.66334	87.7423
1.74408	83.1295	1.67741	87.5589
1.75885	83.0668	1.69203	87.5589
1.77401	83.0668	1.70609	87.5327
1.78862	82.9727	1.72026	87.2446
1.80335	82.8159	1.73486	87.6899
1.81858	82.8159	1.74892	87.5589
1.83392	82.6591	1.76365	87.3232
1.84857	82.6278	1.77838	87.3232
1.86384	82.6278	1.79255	87.1137
1.87867	82.4396	1.80715	87.2708
1.89392	82.5337	1.82133	87.2184
1.90916	82.4083	1.83595	87.0089
1.92387	82.2515	1.85001	86.9827
1.93908	82.2201	1.86407	86.7732
1.95379	82.1888	1.87883	86.7732
1.96902	82.1888	1.89297	86.5113
1.98364	81.8438	1.90766	86.6946
1.9984	81.8438	1.92233	86.2755
2.01359	81.7811	1.93637	86.5636
2.02834	81.7498	1.95051	86.3017
2.04355	81.687	1.96536	86.4065
2.05818	81.5616	1.98001	86.2494
2.0735	81.4675	1.99407	86.3541
2.08819	81.593	2.00869	86.0922
2.10282	81.4989	2.02275	86.1708
2.11814	81.4048	2.03746	86.0136
2.13353	81.3735	2.05163	85.9612
2.14875	81.3735	2.06626	85.8565
2.16408	81.154	2.08034	85.6207
2.17879	81.154	2.09446	85.5945
2.19412	81.0285	2.10909	85.5945
2.20933	81.0599	2.12324	85.935
2.22396	81.0599	2.13798	85.7779
2.23858	80.9031	2.15262	86.1184
2.25389	80.8718	2.1667	85.8827
2.26875	80.715	2.18076	85.8827
2.28385	80.6836	2.19547	85.8041
2.29848	80.715	2.20952	85.7255
2.31318	80.5895	2.22356	85.6469
2.3284	80.5582	2.23833	85.5945
2.34384	80.5268	2.25244	85.6207
2.3585	80.4014	2.26709	85.0707
2.37369	80.3387	2.28185	85.516
2.38849	80.2132	2.29608	85.516
2.40365	80.2446	2.31062	85.385
2.41827	80.1819	2.32488	85.3588
2.43371	80.0564	2.33951	85.2279
2.44896	80.0251	2.35413	85.3064
2.46358	79.931	2.36829	85.1231
2.47894	79.8997	2.38295	85.1231
2.49421	79.8997	2.39769	84.9136
2.50884	79.7115	2.41194	84.7826
2.52367	79.7429	2.42646	84.835
2.5389	79.5861	2.44054	84.9136
2.55413	79.5234	2.45528	84.7826
2.56883	79.6174	2.46933	84.6778
2.58405	79.3979	2.48345	84.7302
2.5988	79.3666	2.49818	84.5731
2.61406	79.3352	2.51222	84.6517
2.62936	79.2725	2.52687	84.5731
2.6447	79.1784	2.54101	84.5207
2.65932	79.2098	2.55506	84.3112
2.67395	79.053	2.56913	84.4945
2.68925	79.0216	2.58375	84.5731
2.70387	78.9276	2.59782	84.1016
2.71868	78.8335	2.61196	84.154
2.73379	78.7708	2.62658	83.8397
2.74913	78.7708	2.64073	83.8921
2.76388	78.7708	2.65549	83.8397
2.77909	78.6453	2.67014	83.7873
2.79381	78.6453	2.68424	83.8397
2.80905	78.5513	2.69891	83.604
2.82368	78.4886	2.71371	83.5778
2.83906	78.4572	2.72783	83.5778
2.85433	78.3318	2.74253	83.2111
2.86903	78.2377	2.75718	83.604
2.88429	78.3945	2.77123	83.6302
2.89901	78.3004	2.78527	83.6564
2.91369	78.175	2.79933	83.5778
2.92885	78.2377	2.81406	83.2373
2.94356	77.9555	2.82821	83.3421
2.9588	77.8928	2.84286	83.5254
2.97411	77.9555	2.85701	83.3683
2.98885	77.7673	2.87181	83.2373
3.00406	77.7046	2.88637	83.2373
3.01869	77.7046	2.90052	83.1325
3.03341	77.5792	2.91518	83.054
3.04864	77.6105	2.93001	83.0016
3.06398	77.6105	2.94408	82.792
3.07859	77.4224	2.9587	83.1063
3.09331	77.4851	2.97276	83.0802
3.10865	77.3597	2.98683	82.7396
3.12327	77.391	3.00153	82.5039
3.13848	77.2656	3.01559	82.373
3.15322	77.1715	3.02964	82.6873
3.16853	77.2656	3.04444	82.7135
3.18373	77.1715	3.05849	82.4253
3.19848	77.1088	3.07259	82.5825
3.2131	77.0774	3.08729	82.3992
3.22832	76.9834	3.10192	82.4253
3.24304	77.0147	3.11665	82.4253
3.25828	76.9834	3.13084	82.373
3.27289	76.8266	3.14558	82.1896
3.28756	76.7952	3.16023	82.2944
3.3028	76.7952	3.17497	81.7444
3.31766	76.6384	3.18912	82.1372
3.33287	76.6384	3.20377	82.0587
3.34811	76.6071	3.21847	81.7968
3.36283	76.5444	3.23262	81.7968
3.37808	76.513	3.2473	81.7444
3.39339	76.3876	3.26153	81.5348
3.40802	76.2935	3.27607	81.4039
3.42265	76.3249	3.2908	81.1681
3.43798	76.1994	3.30485	80.8277
3.45278	76.1367	3.31959	81.2205
3.46791	76.1994	3.33377	81.4039
3.48253	76.0426	3.34851	81.2729
3.49725	76.0113	3.36316	81.0634
3.51245	76.0113	3.37789	81.0896
3.52708	75.9486	3.39202	81.142
3.54182	75.9172	3.40678	80.9586
3.55704	75.8231	3.42151	81.3777
3.5724	75.6977	3.43557	81.1681
3.58701	75.7291	3.45023	81.0634
3.60168	75.6663	3.46496	81.0372
3.61692	75.6663	3.47901	81.2205
3.63156	75.5723	3.49373	81.1158
3.64618	75.5723	3.50784	81.0896
3.66086	75.4155	3.52252	81.142
3.67616	75.5096	3.53666	81.011
3.69143	75.3528	3.55131	80.9848
3.70605	75.2587	3.56537	80.9586
3.72137	75.3528	3.57947	80.88
3.7361	75.1646	3.59415	80.8277
3.75072	75.2587	3.60837	80.7491
3.76536	75.1646	3.62302	80.6705
3.78065	75.0392	3.63767	80.6705
3.79587	74.8197	3.65174	80.6443
3.8105	74.8824	3.66645	80.4872
3.82594	74.757	3.6805	80.4872
3.84116	74.7883	3.69467	80.3824
3.85578	74.6002	3.7093	80.4086
3.87044	74.5688	3.72406	80.4348
3.8857	74.5688	3.73812	80.33
3.90033	74.6629	3.75221	80.33
3.9152	74.6316	3.76626	80.1467
3.93041	74.6629	3.78098	80.2253
3.94563	74.5688	3.79573	80.0681
3.96095	74.5375	3.81039	80.0681
3.9756	74.4748	3.82446	80.0681
3.99102	74.4748	3.83922	79.9371
4.00627	74.412	3.85336	79.9109
4.0216	74.318	3.86799	79.7538
4.03627	74.2553	3.88204	79.6752
4.05152	74.2553	3.89624	79.6752
4.06618	74.2553	3.91081	80.0419
4.08149	74.0985	3.92554	79.78
4.09693	74.0671	3.93971	79.7538
4.11164	74.0671	3.95443	79.4395
4.12689	73.973	3.96848	79.2823
4.14209	73.879	3.98255	79.2823
4.15673	73.8162	3.99718	79.4919
4.17141	73.9417	4.01124	79.3609
4.18668	73.7535	4.02594	79.4657
4.20138	73.7222	4.04	79.3871
4.21665	73.8162	4.05405	79.1776
4.23196	73.6281	4.0681	79.2562
4.2466	73.7222	4.08226	79.3609
4.26189	73.5654	4.09697	79.099
4.27652	73.5027	4.11163	79.099
4.29114	73.5027	4.12577	79.1252
4.30595	73.4086	4.1404	78.9157
4.3212	73.4086	4.15448	78.9681
4.3364	73.3772	4.16862	78.9157
4.35106	73.3772	4.18326	78.8371
4.36634	73.2832	4.1973	78.7323
4.38097	73.2204	4.21145	78.7323
4.39572	73.1264	4.22608	78.7323
4.41095	73.1891	4.24081	78.8371
4.42564	73.1264	4.25499	78.5752
4.44089	73.1577	4.26981	78.549
4.45621	73.095	4.28446	78.6014
4.47084	72.9696	4.2992	78.4966
4.48614	72.9382	4.31382	78.6014
4.50088	72.9382	4.32868	78.5752
4.5161	72.8128	4.34352	78.4966
4.53084	72.7501	4.35813	78.4966
4.54617	72.6247	4.37221	78.549
4.56138	72.656	4.38688	78.4442
4.5761	72.656	4.4016	78.3656
4.59131	72.5306	4.41576	78.2609
4.60597	72.5306	4.43041	78.3656
4.62065	72.4365	4.44516	78.2085
4.6359	72.4992	4.45989	77.8418
4.65052	72.4679	4.47461	78.0251
4.66585	72.4365	4.48878	77.8942
4.68049	72.3111	4.50345	78.2085
4.69528	72.217	4.51758	77.9989
4.71039	72.3111	4.53163	77.7632
4.72501	72.217	4.54623	77.9989
4.73975	72.1543	4.56028	77.7108
4.75497	72.1543	4.57502	77.8418
4.7703	71.9661	4.58908	77.7632
4.78504	72.0289	4.60314	77.6847
4.80025	71.9975	4.61728	77.5275
4.8149	71.9034	4.63132	77.6585
4.82955	71.8721	4.64594	77.6061
4.8449	71.8407	4.66012	77.5013
4.86013	71.778	4.6747	77.6585
4.875	71.6526	4.68876	77.5537
4.89009	71.6526	4.70297	77.5013
4.9047	71.6839	4.7176	77.6585
4.91942	71.6212	4.73165	77.5799
4.93463	71.7153	4.74574	77.2918
4.94926	71.5271	4.7598	77.187
4.96389	71.5585	4.77443	77.2656
4.97858	71.6212	4.78849	77.1608
4.99391	71.3703	4.80265	77.1346
5.00854	71.4017	4.81736	77.1608
5.02316	71.433	4.83143	77.1608
5.03837	71.2763	4.84609	77.0037
5.05307	71.2763	4.86084	77.056
5.0683	71.3076	4.87558	77.0822
5.08293	71.2449	4.89029	76.8465
5.09756	71.2763	4.90445	77.0822
5.11224	71.1195	4.91911	77.056
5.12698	71.1508	4.93322	76.7417
5.14211	71.0568	4.9473	76.9775
5.15744	70.994	4.9619	76.637
5.17206	71.0568	4.97596	76.5846
5.18672	70.9627	4.99002	76.6108
5.20199	70.9627	5.00476	76.3751
5.21661	70.7745	5.01882	76.4013
5.2313	70.8372	5.03294	76.4274
5.24657	70.8372	5.04762	76.3751
5.26125	70.7745	5.06167	76.5322
5.27658	70.7745	5.07638	76.4798
5.29186	70.5864	5.09052	76.4798
5.30718	70.5864	5.10515	76.2965
5.32196	70.6491	5.11931	76.2179
5.33722	70.5237	5.13405	75.9036
5.35256	70.5864	5.14868	76.1393
5.3678	70.3669	5.16274	76.1393
5.38242	70.3669	5.17683	76.1393
5.39773	70.3669	5.19153	76.0084
5.41238	70.3355	5.20629	76.1393
5.4271	70.3042	5.22042	76.087
5.44231	70.3042	5.23455	76.1655
5.45702	70.1787	5.24906	76.1132
5.47173	70.2101	5.26324	75.8512
5.48684	70.1474	5.27787	75.7203
5.50159	70.022	5.29193	75.8774
5.51682	70.1787	5.30599	75.5631
5.53153	70.0847	5.32005	75.6417
5.54615	69.9906	5.33477	75.4584
5.56138	70.022	5.34889	75.5631
5.57599	69.9279	5.36355	75.9036
5.59063	69.8965	5.37831	75.9298
5.60529	69.8965	5.39307	75.7727
5.62055	69.9279	5.4072	75.9822
5.63516	69.8024	5.42193	75.5107
5.64989	69.8338	5.43667	75.4845
5.66517	69.7711	5.45138	75.5893
5.68047	69.677	5.46605	75.5893
5.69577	69.6457	5.48023	75.2488
5.71039	69.5829	5.49496	75.406
5.72502	69.5202	5.50961	75.144
5.73971	69.4889	5.52376	75.275
5.75442	69.5202	5.53842	75.1964
5.76955	69.5202	5.55313	75.3536
5.78417	69.4262	5.5672	75.406
5.79889	69.4262	5.58132	74.8298
5.8141	69.3948	5.59606	75.3536
5.82872	69.3321	5.61081	75.1702
5.84333	69.3007	5.62485	74.9083
5.85869	69.3321	5.63949	74.7774
5.8734	69.238	5.65357	75.144
5.88864	69.238	5.66768	75.1964
5.90332	69.1439	5.68242	75.0131
5.91854	69.0812	5.69705	75.0393
5.93325	69.1126	5.71113	75.3798
5.94861	69.0185	5.72518	75.1964
5.96385	69.0499	5.73992	75.0655
5.97859	69.0185	5.75464	75.0655
5.9939	68.8617	5.76869	75.1702
6.00917	68.8303	5.78343	75.1702
6.02446	68.8617	5.79749	74.8821
6.03909	68.8303	5.81169	74.9607
6.05454	68.8617	5.82628	75.0131
6.06915	68.7363	5.84044	75.0655
6.08436	68.6736	5.85506	75.0655
6.09901	68.7676	5.8699	75.0393
6.11434	68.6108	5.88405	74.9083
6.12967	68.7049	5.89856	74.9083
6.14511	68.6422	5.91262	74.9607
6.15975	68.4541	5.92667	74.7774
6.17496	68.6108	5.9414	74.8298
6.18959	68.4854	5.95547	74.8036
6.20436	68.3914	5.97021	74.594
6.21948	68.4541	5.98427	74.7774
6.23422	68.3914	5.99908	74.7512
6.24946	68.36	6.01324	74.4631
6.26477	68.2973	6.02775	74.3845
6.27963	68.2659	6.0418	74.5416
6.29473	68.2659	6.056	74.6202
6.30935	68.2346	6.0706	74.3845
6.32397	68.0464	6.08466	74.2011
6.33864	68.1718	6.0994	74.0964
6.35325	68.1405	6.11345	74.2273
6.3685	67.9837	6.12758	74.5155
6.38324	67.9523	6.14163	74.0178
6.39845	67.9523	6.1563	74.4893
6.41317	67.8896	6.17102	74.4369
6.4284	67.9837	6.18518	74.2535
6.44301	67.8583	6.19978	74.2273
6.45764	67.7956	6.21396	74.2011
6.47299	67.7956	6.2287	73.9392
6.4883	67.7328	6.24332	73.9392
6.50305	67.6388	6.2575	73.913
6.51826	67.7642	6.27212	73.8868
6.53289	67.6701	6.28686	73.7559
6.54754	67.6388	6.301	73.8345
6.56282	67.6388	6.31565	73.8083
6.57744	67.5447	6.3298	73.5987
6.59213	67.6074	6.34445	73.8345
6.60676	67.576	6.35851	73.8083
6.62137	67.482	6.37259	73.6773
6.63671	67.5447	6.38731	73.7821
6.65193	67.3565	6.40143	73.6511
6.66655	67.3252	6.41619	73.3892
6.68127	67.2938	6.43082	73.6511
6.69649	67.2625	6.4449	73.6511
6.71122	67.2311	6.45958	73.363
6.72647	67.3252	6.47381	73.494
6.7418	67.1684	6.48849	73.2844
6.75713	67.2938	6.50312	73.3368
6.77243	67.1684	6.51729	73.4678
6.78717	67.137	6.53194	73.5202
6.80242	67.137	6.54667	73.2583
6.81713	67.0743	6.56083	73.494
6.83175	67.0743	6.57551	73.4678
6.84694	66.9802	6.59029	73.4416
6.86167	66.9175	6.60494	73.363
6.87697	66.8862	6.61969	73.5202
6.89228	66.9489	6.63383	73.2844
6.90767	66.7921	6.64788	73.2321
6.92289	66.8235	6.66252	73.4416
6.93763	66.7921	6.67657	73.3368
6.95288	66.6667	6.69131	73.2583
6.9682	66.6039	6.70538	73.0487
6.98292	66.698	6.71951	73.2844
6.99819	66.7607	6.73417	73.0749
7.01281	66.6667	6.74888	72.944
7.02811	66.5726	6.76312	73.0749
7.04272	66.5726	6.77764	73.1535
7.05746	66.4472	6.7917	73.0749
7.07271	66.5099	6.80587	73.0487
7.088	66.4158	6.82052	73.0487
7.10334	66.4158	6.83476	72.9178
7.11796	66.3217	6.8493	72.8392
7.13268	66.2277	6.86404	72.9963
7.14739	66.2277	6.87815	72.8654
7.16263	66.2904	6.89283	72.682
7.17785	66.3217	6.90767	72.7868
7.19258	66.259	6.92173	72.7082
7.20783	66.1963	6.93636	72.5249
7.22321	66.1963	6.95041	72.6296
7.23784	66.1649	6.96447	72.4463
7.25247	66.1336	6.97921	72.5249
7.26779	66.1336	6.99395	72.5249
7.28303	66.0709	7.00809	72.5249
7.29769	66.0395	7.02285	72.5511
7.31236	66.1022	7.03752	72.6558
7.32758	66.0395	7.05161	72.5249
7.34224	65.9768	7.06624	72.4725
7.35693	65.9141	7.08041	72.5249
7.37216	65.8827	7.09503	72.3939
7.38749	65.8514	7.10921	72.3415
7.40221	65.82	7.12332	72.2892
7.41744	65.7887	7.13788	72.132
7.43278	65.7259	7.15203	72.3939
7.44741	65.7259	7.16668	72.2106
7.46204	65.7259	7.1814	72.132
7.47671	65.6319	7.19545	72.1058
7.49214	65.6319	7.2103	72.2368
7.50726	65.6946	7.22503	72.3677
7.52199	65.5691	7.23969	72.2368
7.53721	65.4124	7.25443	72.1058
7.55183	65.5378	7.26847	72.0796
7.56716	65.5064	7.28322	71.9225
7.58191	65.4124	7.29728	71.9749
7.59728	65.4124	7.31202	71.8963
7.61246	65.4124	7.32607	72.1844
7.62707	65.3183	7.34013	72.132
7.64171	65.3496	7.35421	71.9487
7.65637	65.2869	7.36827	71.6868
7.67099	65.2869	7.38291	71.7129
7.68631	65.1615	7.39697	71.9487
7.70096	65.2242	7.41104	71.9487
7.7156	65.1615	7.42575	71.7391
7.7308	65.1615	7.43984	71.8701
7.74552	65.0988	7.45392	71.8963
7.76082	65.1615	7.46857	71.7653
7.77609	65.0988	7.48271	71.5034
7.79142	65.0988	7.49678	71.582
7.80604	65.0361	7.51148	71.6344
7.82146	65.0361	7.52557	71.4772
7.83612	64.942	7.54019	71.4248
7.85133	64.942	7.55425	71.4772
7.86596	64.9106	7.56897	71.0581
7.88125	64.8479	7.58314	71.6344
7.89592	64.8479	7.59719	71.3201
7.91057	64.8479	7.61184	71.5558
7.92584	64.7225	7.62591	71.451
7.94117	64.6911	7.63999	71.1105
7.95582	64.8166	7.65406	71.2153
7.97048	64.7225	7.6687	71.2153
7.98511	64.7225	7.68344	71.3201
8.00033	64.6598	7.69758	71.1105
8.01568	64.597	7.71224	71.1367
8.03101	64.5343	7.72637	71.1891
8.04563	64.5657	7.74055	70.9272
8.06097	64.6284	7.75505	71.1891
8.07562	64.5343	7.76912	71.0581
8.09038	64.4716	7.78384	71.0058
8.10563	64.4403	7.79859	71.1891
8.12085	64.3775	7.81344	71.1891
8.13547	64.2835	7.8275	71.1367
8.15079	64.3462	7.84221	71.1367
8.16613	64.3462	7.85688	71.0319
8.18087	64.2521	7.87094	70.9796
8.19609	64.3462	7.88509	71.0581
8.21145	64.3148	7.89968	71.0058
8.22607	64.3148	7.91396	71.0319
8.2414	64.1894	7.92858	70.8486
8.25672	64.2208	7.94323	70.9534
8.27217	64.1894	7.95738	70.8486
8.2868	64.064	7.97206	70.8486
8.30202	64.0326	7.98677	70.901
8.31663	64.064	8.00092	70.8486
8.33133	64.0326	8.01568	70.77
8.34654	63.9699	8.0303	70.8486
8.36127	64.0326	8.04436	70.7962
8.37591	63.9385	8.05841	70.6653
8.39116	63.8758	8.07251	70.6915
8.4066	63.8758	8.08715	70.6391
8.42189	63.8445	8.10131	70.5867
8.43715	63.7818	8.11598	70.5605
8.45186	63.7504	8.13069	70.4819
8.46709	63.6877	8.14494	70.4819
8.48243	63.7818	8.15952	70.5343
8.49705	63.625	8.17425	70.4034
8.51175	63.5622	8.18899	70.4034
8.52698	63.5936	8.20308	70.3772
8.54161	63.5936	8.21777	70.4557
8.55624	63.5309	8.23192	70.351
8.57092	63.5936	8.24661	70.2724
8.58613	63.625	8.26132	70.2724
8.60099	63.4368	8.27538	70.22
8.61612	63.4368	8.29013	70.22
8.63144	63.4682	8.30485	69.9319
8.64616	63.4682	8.31899	70.1676
8.66138	63.4995	8.33362	70.1152
8.6767	63.4682	8.34768	70.1938
8.69145	63.3741	8.36241	70.1152
8.70666	63.3741	8.37658	70.0891
8.72131	63.2487	8.3912	69.9843
8.73602	63.2487	8.40534	69.9319
8.75121	63.3114	8.42001	69.9319
8.76596	63.2487	8.43473	69.7747
8.78128	63.1859	8.4488	69.67
8.79652	63.1232	8.46286	69.539
8.81185	63.2173	8.47756	69.539
8.82648	63.1232	8.49181	69.8795
8.8418	63.0919	8.50647	69.8271
8.85643	63.0605	8.52111	69.9057
8.87189	63.0292	8.53597	69.539
8.88659	63.0292	8.55059	69.4604
8.90179	63.0605	8.56465	69.6438
8.91705	62.9978	8.57876	69.7747
8.93176	62.9037	8.59284	69.7486
8.94698	62.9351	8.60745	69.7224
8.96168	62.9665	8.62151	69.7486
8.97635	62.841	8.63556	69.4343
8.99154	62.9037	8.64972	69.7486
9.00615	62.8097	8.66436	69.6438
9.02078	62.7783	8.67851	69.539
9.03547	62.7783	8.69324	69.1462
9.05009	62.7783	8.70792	69.6438
9.06545	62.7156	8.72263	69.539
9.08078	62.7156	8.73677	69.5128
9.09611	62.6215	8.75142	69.5128
9.11134	62.5588	8.76553	69.539
9.12606	62.6215	8.78019	69.5128
9.14075	62.4961	8.79493	69.4343
9.15599	62.5902	8.80901	69.4081
9.17062	62.4961	8.82376	69.4081
9.18582	62.4334	8.83781	69.3819
9.20045	62.4961	8.85189	69.3295
9.21509	62.402	8.86596	69.3557
9.23041	62.5274	8.88069	69.3557
9.24513	62.4334	8.89538	69.2771
9.26037	62.4647	8.90949	68.8842
9.2757	62.4647	8.92423	69.2771
9.29033	62.3079	8.93896	69.0414
9.30496	62.2452	8.95302	69.12
9.31961	62.3706	8.96764	69.12
9.33482	62.3393	8.98171	69.0676
9.34957	62.3079	8.99644	69.12
9.36489	62.3393	9.0105	69.1462
9.37952	62.2139	9.02457	69.0414
9.39416	62.1511	9.03931	69.0152
9.4094	62.1198	9.05339	68.9366
9.42471	62.1825	9.06746	68.9628
9.43938	62.1198	9.08152	68.9366
9.45464	62.0884	9.09626	68.9104
9.46925	62.0884	9.11091	68.8319
9.48387	61.9316	9.12505	68.8319
9.49921	61.9003	9.13968	68.8842
9.51393	61.9003	9.15384	68.8842
9.52914	61.9003	9.16791	68.7795
9.5438	61.9944	9.18253	68.5699
9.55909	61.8376	9.19667	68.7533
9.57383	61.8062	9.2113	68.8057
9.58917	61.8062	9.22535	68.7271
9.60449	61.7121	9.2401	68.5699
9.61911	61.7435	9.25416	68.5175
9.63432	61.7121	9.26889	68.5699
9.64894	61.7435	9.28306	68.5961
9.66367	61.6494	9.29768	68.6223
9.67898	61.7121	9.31174	68.5699
9.6936	61.6808	9.32645	68.439
9.70885	61.5867	9.34063	68.5699
9.72348	61.6181	9.35524	68.4914
9.73884	61.5553	9.3694	68.5699
9.75414	61.5553	9.38413	68.5175
9.76959	61.5867	9.39875	68.4652
9.78492	61.524	9.41281	68.4914
9.80016	61.4613	9.42699	68.3866
9.81549	61.4926	9.44161	68.4128
9.83082	61.3672	9.45569	68.2818
9.84545	61.3358	9.4698	68.308
9.86013	61.4299	9.48446	68.3342
9.87548	61.3358	9.4992	68.2818
9.89022	61.3358	9.51325	68.308
9.90532	61.2104	9.52734	68.1771
9.91996	61.2418	9.54211	67.6532
9.93466	61.1477	9.55625	67.758
9.9499	61.1477	9.57079	67.9151
9.96463	61.1477	9.58564	67.8628
9.97995	61.2104	9.59969	67.8628
9.99517	61.1477	9.61434	67.8104
10.0098	61.1163	9.62851	67.9413
10.0244	61.0223	9.64322	67.758
10.039	61.0536	9.65729	67.8628
10.0543	61.1163	9.67202	67.8366
10.069	61.0536	9.68664	67.8889
10.0837	61.0223	9.70081	67.8628
10.0983	60.9909	9.71543	67.8104
10.1135	60.9596	9.7295	67.9151
10.1282	60.8341	9.74366	67.8628
10.1429	60.9282	9.7584	67.9151
10.158	60.8968	9.77302	67.8889
10.1728	60.8341	9.78708	67.758
10.188	60.9596	9.80181	67.7318
10.2026	60.8028	9.81586	67.7056
10.218	60.8341	9.83058	67.8104
10.2333	60.7714	9.84476	67.758
10.2479	60.7087	9.8595	67.6532
10.2633	60.74	9.87414	67.4961
10.2786	60.7087	9.88888	67.5485
10.2933	60.6146	9.90303	67.4699
10.3086	60.646	9.91709	67.6532
10.3232	60.646	9.93171	67.5747
10.3378	60.646	9.94595	67.6008
10.3531	60.646	9.96048	67.6008
10.3677	60.646	9.97453	67.1556
10.3831	60.4578	9.9887	67.208
10.3978	60.5519	10.0033	67.2341
10.4131	60.3951	10.0174	67.3127
10.4283	60.4578	10.0322	67.3127
10.4431	60.4578	10.0463	67.3127
10.4583	60.4892	10.0609	67.3389
10.473	60.3324	10.075	67.2604
10.4877	60.3638	10.089	67.3389
10.5028	60.3324	10.1031	67.3389
10.5175	60.3638	10.1178	67.0246
10.5329	60.2383	10.1318	67.077
10.5481	60.2697	10.146	67.2604
10.5629	60.1756	10.1606	67.2865
10.5781	60.1756	10.1747	67.1556
10.5928	60.0815	10.1894	66.7627
10.6081	60.1756	10.2035	67.1556
10.6234	60.1756	10.2176	67.2341
10.638	60.1442	10.2322	67.1032
10.6527	60.0815	10.2463	67.1556
10.6679	60.1129	10.261	67.077
10.6826	60.0815	10.2751	67.1294
10.6972	60.0188	10.2892	66.9722
10.7126	60.0188	10.3033	66.946
10.7279	60.0188	10.3179	67.0508
10.7426	60.0188	10.332	66.9984
10.7578	59.9247	10.3461	66.9722
10.7731	59.862	10.3607	66.9198
10.7878	59.9561	10.3748	66.9198
10.8031	59.8307	10.389	66.8675
10.8184	59.862	10.4037	66.8413
10.833	59.7993	10.4184	66.9198
10.8483	59.7366	10.433	66.7103
10.8631	59.7679	10.4471	66.7103
10.8783	59.6739	10.4612	66.7627
10.8936	59.6739	10.4759	66.7889
10.9084	59.6112	10.49	66.6579
10.9236	59.6739	10.504	66.3698
10.9382	59.6112	10.5181	66.4222
10.9528	59.5171	10.5327	66.3698
10.9676	59.4544	10.5468	66.3436
10.9827	59.5171	10.5609	66.6055
10.9981	59.5171	10.5756	66.5794
11.0129	59.4857	10.5896	66.5794
11.028	59.4857	10.6038	66.527
11.0427	59.5171	10.6178	66.2389
11.058	59.3603	10.6325	66.4222
11.0726	59.3289	10.6465	66.5008
11.0879	59.3289	10.6613	66.3436
11.1026	59.3603	10.6753	66.4484
11.1173	59.3917	10.6894	66.4484
11.1326	59.3603	10.7036	66.3436
11.1472	59.2662	10.7182	66.3436
11.1618	59.3289	10.7329	66.3698
11.177	59.2976	10.747	66.3174
11.1925	59.3917	10.7617	66.2651
11.2071	59.2349	10.7764	66.2913
11.2224	59.2349	10.7911	66.2913
11.2371	59.2976	10.8053	66.2651
11.2523	59.1722	10.82	66.2913
11.2676	59.1722	10.8347	66.1865
11.2823	59.2662	10.8487	66.1341
11.2976	59.2035	10.8628	66.1865
11.3123	59.0154	10.8775	66.2127
11.3275	59.1408	10.8917	66.1079
11.3421	59.1722	10.9064	66.1865
11.3567	59.0154	10.921	66.0817
11.3721	58.984	10.9358	65.9508
11.3868	58.984	10.9505	65.9508
11.4014	59.0467	10.9647	65.977
11.4166	58.8899	10.9794	66.0031
11.4313	58.7959	10.9935	65.977
11.4466	58.9213	11.0076	65.9508
11.4612	58.8899	11.0221	65.977
11.476	58.8272	11.0362	65.846
11.4911	58.8586	11.0503	65.9246
11.5065	58.7959	11.065	65.8984
11.5211	58.8899	11.0798	65.8722
11.5364	58.7959	11.0939	65.7936
11.5511	58.7959	11.1085	65.8198
11.5657	58.6704	11.1226	65.846
11.5805	58.7959	11.1373	65.7936
11.5957	58.7959	11.1515	65.715
11.6109	58.7018	11.1662	65.715
11.6256	58.7018	11.1809	65.6888
11.6402	58.6077	11.195	65.7674
11.6555	58.7018	11.2097	65.6626
11.6702	58.7018	11.2243	65.6888
11.6855	58.6391	11.2384	65.5841
11.7008	58.6391	11.2525	65.6365
11.7155	58.6391	11.2672	65.5841
11.7307	58.545	11.2813	65.4793
11.7454	58.545	11.2959	65.5317
11.76	58.545	11.3101	65.4531
11.7753	58.3882	11.3248	65.5055
11.7899	58.3882	11.3389	65.4531
11.8052	58.5136	11.353	65.4531
11.8198	58.4196	11.3676	65.5055
11.8346	58.3882	11.3817	65.4531
11.8492	58.3569	11.3964	65.3483
11.8645	58.4196	11.4105	65.3483
11.8797	58.3882	11.4252	65.4007
11.8944	58.2314	11.44	65.1912
11.9097	58.2628	11.4542	65.1388
11.925	58.3255	11.4687	65.2174
11.9397	58.2314	11.4828	65.165
11.9543	58.1373	11.4975	65.165
11.9696	58.3255	11.5116	65.034
11.9842	58.2314	11.5263	65.034
11.9988	58.1373	11.5403	65.1912
12.0136	58.1373	11.5544	65.2174
12.0287	58.1687	11.5691	65.1126
12.0434	58.0746	11.5838	65.1388
12.058	58.0433	11.598	65.0602
12.0726	58.0746	11.6127	65.1126
12.0879	58.106	11.6274	65.1126
12.1027	58.106	11.6421	65.034
12.1174	57.9806	11.6562	65.034
12.1325	58.0746	11.6709	65.0602
12.1471	57.9492	11.685	65.034
12.1617	57.9492	11.6992	64.9817
12.177	57.9178	11.7139	64.9031
12.1924	57.9178	11.7285	64.9555
12.207	57.9492	11.7426	64.9031
12.2217	57.8865	11.7573	64.7983
12.237	57.7924	11.7714	64.7721
12.2517	57.8551	11.7854	64.9031
12.2669	57.8238	11.7995	64.7983
12.2815	57.8238	11.8136	64.7459
12.2968	57.8865	11.8282	64.7983
12.3122	57.8238	11.8424	64.6412
12.3268	57.7297	11.857	64.6674
12.3421	57.7297	11.8717	64.7198
12.3567	57.761	11.8859	64.7721
12.3714	57.6356	11.9006	64.6674
12.386	57.6356	11.9147	64.6412
12.4013	57.7297	11.9294	64.6412
12.416	57.6043	11.9441	64.5102
12.4312	57.5729	11.9582	64.5364
12.4459	57.6356	11.9729	64.615
12.4605	57.5729	11.9876	64.4316
12.4759	57.5729	12.0017	64.5102
12.4905	57.4475	12.0164	64.4578
12.5057	57.5102	12.0311	64.4055
12.5203	57.3848	12.0453	64.4055
12.5351	57.322	12.06	64.4316
12.5504	57.3848	12.0746	64.3531
12.5657	57.3848	12.0888	64.3007
12.5803	57.4161	12.1029	64.3007
12.5957	57.4475	12.1175	64.3007
12.6109	57.322	12.1316	64.2745
12.6262	57.2907	12.1463	64.2745
12.6409	57.3534	12.1603	64.2745
12.6562	57.2593	12.1745	64.2745
12.6709	57.2593	12.1891	64.3269
12.6863	57.1966	12.2033	64.2483
12.7015	57.228	12.218	64.2745
12.7161	57.2907	12.2326	64.2483
12.7314	57.1653	12.2468	64.1173
12.7461	57.1653	12.2614	64.1435
12.7614	57.1653	12.2762	64.1435
12.7762	57.2593	12.2902	64.1173
12.7915	57.1653	12.3051	64.065
12.8067	57.1653	12.3191	64.1173
12.8214	57.228	12.3338	64.0911
12.8366	57.1966	12.3485	64.0911
12.8512	57.1339	12.3625	64.0388
12.8658	57.0398	12.3766	63.934
12.8812	57.0398	12.3913	63.9864
12.8959	57.0085	12.4054	63.934
12.9111	56.9771	12.4195	63.9078
12.9258	56.9771	12.4343	63.8554
12.9411	56.9457	12.4491	63.803
12.9557	56.883	12.4637	63.8292
12.9704	56.883	12.4784	63.8292
12.9856	56.6949	12.4925	63.8292
13.0004	56.789	12.5072	63.803
13.0156	56.8203	12.5219	63.8292
13.031	56.7576	12.536	63.7507
13.0457	56.7263	12.5507	63.7245
13.0609	56.7576	12.5648	63.7507
13.0755	56.7263	12.5789	63.7245
13.0902	56.6635	12.5937	63.7507
13.1048	56.6322	12.6077	63.6459
13.1194	56.6635	12.6223	63.6197
13.1346	56.6635	12.6364	63.5935
13.1493	56.6635	12.6512	63.6197
13.1647	56.6949	12.6653	63.6197
13.1793	56.5695	12.6793	63.6721
13.1939	56.5695	12.694	63.5935
13.2092	56.6635	12.7087	63.5149
13.2245	56.4754	12.7235	63.4102
13.2399	56.444	12.7376	63.4363
13.2545	56.5381	12.7517	63.4887
13.2692	56.4754	12.7664	63.4887
13.2845	56.4754	12.781	63.4102
13.2997	56.444	12.7958	63.4102
13.3151	56.5381	12.8098	63.2006
13.3297	56.3499	12.8246	63.2006
13.345	56.4754	12.8394	63.3316
13.3605	56.3813	12.854	63.384
13.3757	56.3499	12.8681	63.3054
13.3903	56.2872	12.8829	63.253
13.4057	56.2559	12.8976	63.2006
13.4209	56.1932	12.9116	63.2792
13.4356	56.1618	12.9258	63.2006
13.4503	56.1618	12.9405	63.253
13.4657	56.2872	12.9552	63.2268
13.4809	56.1932	12.9692	63.1482
13.4955	56.1305	12.9833	63.2006
13.5102	56.1932	12.998	63.1221
13.5254	56.0677	13.0121	63.0959
13.5401	56.1932	13.0268	63.1221
13.5554	56.1618	13.041	63.0959
13.5702	56.1618	13.0556	63.1221
13.5854	56.1618	13.0703	62.9911
13.6007	56.0991	13.0845	63.0173
13.6154	56.1618	13.0991	63.0173
13.6306	56.1305	13.1132	62.9125
13.6453	56.0677	13.1279	62.9911
13.6606	56.0677	13.1419	62.9649
13.6752	56.0364	13.1561	62.8863
13.6899	56.005	13.1707	62.8339
13.7051	55.9737	13.1848	62.8601
13.7198	55.9737	13.1996	62.8601
13.7351	56.005	13.2136	62.8863
13.7498	55.9423	13.2283	62.8339
13.765	56.005	13.2423	62.7816
13.7796	55.8482	13.2565	62.8077
13.7943	55.7855	13.2711	62.7554
13.8096	55.8796	13.2853	62.6244
13.8243	55.7855	13.3	62.703
13.8396	55.7855	13.3146	62.7554
13.8548	55.8796	13.3289	62.7816
13.8697	55.7855	13.3435	62.6768
13.8849	55.7228	13.3582	62.7554
13.9001	55.8169	13.3723	62.6244
13.9149	55.7228	13.387	62.5982
13.9301	55.7855	13.401	62.6768
13.9447	55.7228	13.4151	62.5982
13.9593	55.5974	13.4292	62.4935
13.974	55.6287	13.4432	62.6244
13.9886	55.6287	13.4573	62.5458
14.0033	55.6601	13.4721	62.5196
14.0186	55.5974	13.4867	62.5458
14.0338	55.6287	13.5007	62.5196
14.0484	55.5974	13.5148	62.4673
14.0631	55.5033	13.5295	62.4673
14.0784	55.5974	13.5436	62.4411
14.093	55.4719	13.5577	62.3887
14.1077	55.4719	13.5723	62.4411
14.1229	55.566	13.5865	62.3625
14.1377	55.566	13.6011	62.2839
14.1529	55.5033	13.6159	62.3101
14.1682	55.4406	13.63	62.2577
14.1829	55.4406	13.6448	62.2315
14.1983	55.4092	13.6588	62.1791
14.2129	55.3779	13.6735	62.2577
14.2281	55.3152	13.6875	62.1791
14.2428	55.4092	13.7016	62.2053
14.2574	55.2838	13.7163	62.2315
14.2727	55.4719	13.7304	62.2315
14.2874	55.3465	13.745	62.0744
14.3026	55.3465	13.7591	62.1006
14.3173	55.2211	13.7739	62.1268
14.3326	55.3152	13.7879	62.1268
14.3472	55.1584	13.802	62.022
14.3619	55.2524	13.8167	62.0482
14.3771	55.2524	13.8314	61.9958
14.3925	55.1897	13.8462	62.0482
14.4078	55.127	13.8603	62.0482
14.4225	55.0956	13.8751	61.9696
14.4379	55.127	13.8898	61.9696
14.4532	55.1584	13.9039	61.9696
14.4679	55.127	13.9185	61.9434
14.483	55.0956	13.9326	61.891
14.4977	55.0956	13.9473	61.9172
14.513	55.0329	13.9613	61.9172
14.5276	55.0329	13.9761	61.891
14.5429	55.0329	13.9902	61.8648
14.5577	54.9389	14.0049	61.891
14.5729	55.0016	14.019	61.8125
14.5876	55.0016	14.0337	61.7339
14.6029	54.9702	14.1742	61.5767
14.749	54.7507	14.3153	61.4196
14.8959	54.5626	14.4564	61.3148
15.0426	54.4371	14.5969	61.1053
15.1888	54.3744	14.7379	60.9743
15.3355	54.249	14.8783	60.7386
15.4816	53.9668	15.0189	60.7386
15.6278	53.8727	15.1593	60.3981
15.7739	53.6845	15.3003	60.3719
15.9206	53.5277	15.4408	60.1886
16.0667	53.3396	15.5812	60.0314
16.2127	53.1515	15.7217	59.8743
16.3589	53.0887	15.8628	59.6647
16.5058	52.8692	16.004	59.4552
16.6526	52.7752	16.145	59.4028
16.7993	52.6811	16.2861	59.1671
16.9461	52.3989	16.4266	59.0623
17.0923	52.3989	16.5671	58.9052
17.2384	52.2107	16.7082	58.8266
17.3851	52.0853	16.8487	58.6433
17.5313	51.9912	16.9898	58.5647
17.6781	51.8031	17.1309	58.329
17.8249	51.709	17.272	58.1718
17.9717	51.5836	17.4124	58.0409
18.1178	51.3954	17.5535	57.8837
18.2646	51.27	17.694	57.7527
18.4107	51.1132	17.8351	57.5694
18.5575	51.0191	17.9763	57.517
18.7044	50.831	18.1167	57.4123
18.8505	50.831	18.2578	57.2551
18.9972	50.7369	18.3983	57.0456
19.1434	50.4233	18.5387	56.9408
19.2895	50.2979	18.6792	56.7837
19.4357	50.2979	18.8203	56.6527
19.5824	50.0784	18.9613	56.4432
19.7291	49.9216	19.1018	56.4432
19.8752	49.8903	19.2429	56.417
20.022	49.8275	19.3834	56.3384
20.1682	49.6707	19.5244	55.7884
20.3149	49.5453	19.6649	55.9455
20.4611	49.3258	19.806	55.8146
20.6078	49.2631	19.9465	55.7098
20.754	49.2004	20.0875	55.5526
20.9007	49.1063	20.2281	55.4741
21.0469	48.9495	20.3691	55.2907
21.1936	48.9182	20.5102	55.1598
21.3404	48.7614	20.6507	54.9502
21.4866	48.6673	20.7912	54.924
21.6328	48.5105	20.9322	54.7931
21.7795	48.3851	21.0727	54.6621
21.9256	48.3224	21.2131	54.505
22.0717	48.291	21.3535	54.5312
22.2177	48.1656	21.4941	54.2954
22.3639	48.0715	21.6351	54.2169
22.5107	47.8834	21.7762	54.1121
22.6575	47.8834	21.9167	54.0073
22.8037	47.7266	22.0578	53.8764
22.9504	47.6011	22.1983	53.7192
23.0966	47.5071	22.3393	53.5883
23.2433	47.413	22.4799	53.4573
23.3895	47.3503	22.6209	53.143
23.5362	47.1621	22.7613	53.143
23.6823	47.0994	22.9017	53.0644
23.8284	46.9426	23.0422	53.0382
23.9745	46.9426	23.1827	52.8549
24.1206	46.6604	23.3232	52.593
24.2668	46.6604	23.4637	52.6192
24.4129	46.4723	23.6046	52.2001
24.5596	46.3155	23.7457	52.0692
24.7064	46.3468	23.8863	52.0692
24.8526	46.2841	24.0273	52.1477
24.9993	46.2841	24.1677	52.1739
25.1454	46.19	24.3083	52.0429
25.2916	46.1273	24.4493	51.8596
25.4383	45.9705	24.5897	51.8334
25.5844	45.8451	24.7308	51.7287
25.7312	45.7824	24.8713	51.5977
25.8773	45.6883	25.0124	51.3882
26.0241	45.5942	25.1529	51.2834
26.1703	45.5629	25.294	51.1786
26.317	45.4061	25.4351	51.1524
26.4639	45.2807	25.5762	51.0739
26.6106	45.1866	25.7167	50.9953
26.7567	45.1866	25.858	50.8381
26.9038	45.0611	25.9989	50.7596
27.0504	44.9984	26.14	50.6548
27.1972	44.9044	26.2812	50.5238
27.344	44.8103	26.4217	50.4976
27.4902	44.7162	26.5627	50.4191
27.6369	44.6535	26.7033	50.2881
27.7831	44.4654	26.8437	50.3143
27.9292	44.434	26.9848	50.1833
28.076	44.3713	27.126	50.1833
28.2229	44.3713	27.2664	49.9214
28.3689	44.2772	27.4074	49.869
28.5156	44.1831	27.5485	49.869
28.6624	44.0263	27.689	49.2142
28.8085	44.0891	27.8294	49.1881
28.9547	43.995	27.9705	49.1095
29.1014	43.8382	28.1111	48.9785
29.2477	43.7441	28.2521	48.769
29.3944	43.6187	28.3932	48.6642
29.5412	43.6814	28.5343	49.1095
29.688	43.6501	28.6748	49.5286
29.8341	43.556	28.8153	49.8428
29.9803	43.3678	28.9565	49.7119
30.1271	43.3365	29.0975	49.6071
30.2738	43.3365	29.2379	49.5286
30.4199	43.2424	29.3783	49.45
30.566	43.1483	29.5189	49.4762
30.7122	43.117	29.66	49.3714
30.859	43.0229	29.8005	49.319
31.0052	42.8975	29.9415	49.2928
31.1518	42.772	30.0826	49.1881
31.2986	42.772	30.2237	49.1357
31.4455	42.7093	30.3648	49.0309
31.5922	42.678	30.5053	48.8738
31.7384	42.5525	30.6459	48.638
31.8847	42.3644	30.787	48.6642
32.0315	42.3644	30.9281	48.5595
32.1782	42.3017	31.0691	48.5857
32.3249	42.239	31.2103	48.4023
32.4718	42.2703	31.3507	48.3761
32.6179	42.1762	31.4918	48.3237
32.7646	42.1449	31.6322	48.088
32.9107	42.0194	31.7728	47.9832
33.0569	41.8627	31.9139	47.9571
33.2037	41.8627	32.0549	47.6951
33.3505	41.8313	32.1953	47.5118
33.4965	41.7372	32.3359	47.6689
33.6427	41.5804	32.4769	47.6427
33.7895	41.5804	32.6174	47.4332
33.9356	41.4864	32.7578	47.5642
34.0817	41.5804	32.8989	47.3546
34.2285	41.455	33.04	47.4332
34.3753	41.3609	33.1811	47.2761
34.5221	41.3609	33.3217	47.1975
34.6683	41.1728	33.4628	47.1713
34.8151	41.2041	33.6039	46.8308
34.9618	41.0474	33.745	47.0141
35.1086	41.1414	33.8854	46.9618
35.2547	41.0474	34.0258	46.6998
35.4008	40.8278	34.1663	46.8308
35.5469	40.7965	34.3068	46.7784
35.6931	40.8906	34.4479	46.726
35.8399	40.6711	34.5885	46.6213
35.9861	40.6397	34.7294	46.4641
36.1327	40.7338	34.8698	46.2284
36.2788	40.5456	35.0103	46.4379
36.4249	40.6083	35.1514	46.4379
36.5717	40.4829	35.292	46.307
36.718	40.4202	35.4331	46.2546
36.8648	40.3888	35.5741	46.176
37.0115	40.3261	35.7152	46.0974
37.1583	40.2007	35.8556	46.0189
37.3044	40.2948	35.9968	45.9403
37.4512	40.2321	36.1373	45.9665
37.5974	40.1066	36.2783	45.7569
37.7441	40.1066	36.4189	45.8093
37.8903	40.0125	36.56	45.7046
38.0371	39.9498	36.7004	45.6784
38.1832	39.8558	36.8416	45.626
38.33	39.9498	36.9827	45.4426
38.4768	39.699	37.1237	45.5212
38.6236	39.7303	37.2643	45.3903
38.7698	39.6362	37.4054	45.3641
38.9166	39.699	37.5465	45.3641
39.0633	39.5108	37.687	45.2331
39.2095	39.5108	37.828	45.1545
39.3562	39.354	37.9684	45.1283
39.5023	39.5108	38.109	45.0498
39.6485	39.26	38.2494	44.9188
39.7946	39.3227	38.3899	44.8926
39.9408	39.2286	38.5309	44.8926
40.0875	39.2913	38.6714	44.7617
40.2336	39.1345	38.8118	44.7355
40.3797	39.1032	38.9529	44.6569
40.5265	39.0091	39.0939	44.6831
40.6732	39.0404	39.2353	44.5259
40.8202	38.8523	39.3763	44.1854
40.9669	38.8523	39.5173	44.4736
41.1136	38.7896	39.6578	44.3164
41.2597	38.821	39.7984	44.3688
41.406	38.7582	39.9394	44.2378
41.5528	38.6642	40.0805	44.1593
41.6995	38.7582	40.2216	44.1593
41.8463	38.5701	40.3621	44.1593
41.9925	38.5701	40.5031	44.0021
42.1392	38.5074	40.6438	43.9235
42.2855	38.4447	40.7848	44.1069
42.4322	38.4447	40.9252	43.9497
42.5783	38.3506	41.0657	43.9497
42.7244	38.3819	41.2061	43.8711
42.8705	38.2565	41.3471	43.7664
43.0172	38.1624	41.4877	43.7926
43.1634	38.2251	41.6281	43.7664
43.3095	38.1938	41.7691	43.6878
43.4562	38.0684	41.9102	43.4521
43.603	38.0997	42.0507	43.5044
43.7491	38.0056	42.1911	43.3473
43.8952	38.037	42.3323	43.2949
44.042	37.9429	42.4734	43.2163
44.1888	37.8175	42.6138	43.1902
44.3349	37.8802	42.755	43.164
44.4818	37.8175	42.896	43.0854
44.6285	37.7861	43.0372	43.033
44.7754	37.6921	43.1776	43.0068
44.9215	37.598	43.3181	42.9806
45.0675	37.5353	43.4592	42.902
45.2144	37.5353	43.5996	42.8758
45.3604	37.4726	43.7407	42.8497
45.5073	37.4726	43.8812	42.7973
45.6534	37.5353	44.0223	42.6925
45.8002	37.3785	44.1628	42.6139
45.9464	37.3158	44.3039	42.5615
46.0931	37.3158	44.4443	42.5354
46.2392	37.2844	44.5854	42.5615
46.386	37.2531	44.7259	42.5092
46.5321	37.2217	44.8664	42.2996
46.6783	37.1903	45.0074	42.2734
46.825	37.1276	45.1479	42.2211
46.9711	37.0335	45.289	42.2996
47.1179	36.9708	45.4295	42.1949
47.2641	37.0335	45.5707	42.1425
47.411	37.0022	45.7116	42.1163
47.5576	37.0022	45.8528	42.0901
47.7044	36.8454	45.9933	42.0377
47.8506	36.8454	46.1343	41.9591
47.9974	36.8454	46.2749	41.9853
48.1436	36.8141	46.416	41.9068
48.2904	36.6573	46.5571	41.8544
48.4371	36.5945	46.6982	41.802
48.5839	36.5632	46.8386	41.7234
48.73	36.6259	46.979	41.671
48.8761	36.5945	47.1195	41.6972
49.0222	36.5945	47.26	41.5401
49.1684	36.4378	47.401	41.6187
49.3151	36.4064	47.5416	41.5663
49.4613	36.3123	47.6826	41.4353
49.608	36.4064	47.8231	41.4615
49.7542	36.4378	47.9641	41.4091
49.9009	36.375	48.1046	41.3567
50.047	36.3437	48.245	41.3305
50.1931	36.1555	48.3855	41.252
50.3392	36.1242	48.5266	41.1734
50.486	36.1242	48.667	41.2258
50.6321	36.0301	48.8075	41.252
50.7783	36.0615	48.9486	41.121
50.925	36.0301	49.0897	40.99
51.0718	35.8733	49.2302	40.99
51.218	35.8106	49.3713	40.8853
51.3648	35.8733	49.5124	41.0162
51.5115	35.9047	49.6535	40.8591
51.6583	35.8106	49.7942	40.8329
51.8047	35.8106	49.9351	40.7019
51.9513	35.842	50.0755	40.7543
52.0973	35.8106	50.216	40.6758
52.2435	35.6852	50.3571	40.6495
52.3903	35.6225	50.4982	40.5972
52.5371	35.6538	50.6387	40.571
52.6833	35.6538	50.7798	40.571
52.83	35.6225	50.9203	40.5186
52.9762	35.5284	51.0613	40.3876
53.1229	35.4657	51.2025	40.4138
53.2697	35.5911	51.3436	40.4138
53.4165	35.497	51.484	40.3353
53.5626	35.4343	51.6244	40.2305
53.7087	35.4343	51.7649	40.2567
53.8548	35.2462	51.906	40.2043
54.0016	35.3402	52.0471	40.0995
54.1484	35.2462	52.1877	40.0733
54.2946	35.2775	52.3281	40.0209
54.4407	35.1521	52.4691	40.0209
54.5875	35.2148	52.6096	39.9686
54.7336	35.1521	52.7507	40.0209
54.8803	35.2462	52.8912	39.9424
55.0265	35.058	53.0317	39.8376
55.1727	35.1521	53.1727	39.8638
55.3194	35.0894	53.3133	39.7852
55.4656	34.9953	53.4542	39.759
55.6123	34.9326	53.5947	39.6281
55.7584	34.8699	53.7353	39.6805
55.9047	34.8699	53.8762	39.6019
56.0512	34.9953	54.0167	39.6019
56.1974	34.8385	54.1572	39.5495
56.3436	34.7758	54.2982	39.4971
56.4903	34.7444	54.4393	39.6019
56.6371	34.6817	54.5798	39.4185
56.7832	34.6817	54.7203	39.3924
56.9294	34.7131	54.8607	39.3924
57.0755	34.7131	55.0017	39.3662
57.2221	34.5563	55.1423	39.2876
57.3683	34.5249	55.2833	39.2876
57.5151	34.4622	55.4239	39.2352
57.6613	34.4936	55.5649	39.2352
57.808	34.5563	55.7053	39.1566
57.9541	34.5249	55.8457	39.1566
58.1002	34.4936	55.9863	39.0257
58.2464	34.4622	56.1273	39.1566
58.3931	34.3681	56.2678	39.0257
58.5393	34.4622	56.409	39.0519
58.6861	34.3054	56.55	38.8947
58.8328	34.3054	56.6904	38.8947
58.9789	34.2741	56.8316	38.8947
59.1258	34.2114	56.9728	38.7899
59.2726	34.2114	57.1132	38.8685
59.4187	34.18	57.2543	38.7376
59.5655	34.18	57.3948	38.6852
59.7116	34.1173	57.5352	38.7638
59.8578	34.0546	57.6763	38.6328
60.0046	34.0232	57.8174	38.6328
60.1513	33.9918	57.9579	38.5804
60.2974	33.8978	58.0983	38.659
60.4435	33.9291	58.2394	38.6066
60.5904	33.9918	58.3805	38.4756
60.7371	33.9291	58.5209	38.4233
60.8832	33.8664	58.6614	38.3709
61.0293	33.7723	58.8025	38.3709
61.1762	33.7723	58.9436	38.3185
61.3229	33.8037	59.0842	38.3447
61.4692	33.8037	59.2252	38.1875
61.6158	33.7096	59.3657	38.1613
61.762	33.6783	59.5067	38.2399
61.9087	33.6155	59.6472	38.2661
62.0548	33.6783	59.7877	38.1613
62.201	33.5528	59.9282	38.109
62.3472	33.4901	60.0691	38.0566
62.4938	33.6155	60.2104	38.0566
62.6408	33.5215	60.3514	38.0304
62.7874	33.5215	60.4925	38.0042
62.9342	33.4901	60.633	37.9256
[truncated: 120 more rows]

## Sheet: Figure 6 (f)
Wavelength (nm)	Device 3	Device 4	Device 5	Device 6	Device 7
	Normalized EL	Normalized EL	Normalized EL	Normalized EL	Normalized EL
500	0	0.000118983	0	0	0
501	0	0	0	0	0
502	0	0	0	0.000432667	0.000235909
503	0	0.000642174	0	0	0.000557942
504	0	0.000364562	0	0	0
505	0	0	0	0	0
506	0	0.000245999	0	0	0.00039886
507	0	0.000867113	0	0	0.000686071
508	0	0.000193512	0	0	0
509	0	0.00019706	0	0	0
510	0	0.000316651	0	0	0
511	0	0.000598279	0	0	0
512	0	0.000545278	0	0	0.000131295
513	0	0	0	0	0.000450363
514	0	0.0017	0	0	0.00197
515	0	0.00284	0	0	0.00278
516	0	0.00394	0	0	0.00405
517	0	0.0029	0	0	0.00295
518	0	0.00256	0	0	0.00212
519	0	0.00331	0	0	0.0028
520	0	0.00397	0	0.000647847	0.00321
521	0.000720561	0.00475	0.000834921	0.00155	0.00593
522	0.00109	0.0057	0.000944727	0.00157	0.00603
523	0.00116	0.00795	0.00207	0.00316	0.00683
524	0.00255	0.0094	0.00267	0.00485	0.00702
525	0.00386	0.01034	0.00516	0.0057	0.00803
526	0.00599	0.01059	0.00625	0.0061	0.00904
527	0.00796	0.01212	0.0073	0.00761	0.01091
528	0.00939	0.0153	0.00901	0.00946	0.01327
529	0.01241	0.01866	0.01226	0.01262	0.01658
530	0.01597	0.02403	0.01592	0.01543	0.02175
531	0.01913	0.02954	0.01899	0.01876	0.02606
532	0.02355	0.03391	0.02354	0.02206	0.02921
533	0.03055	0.03654	0.02861	0.02581	0.0334
534	0.03581	0.04285	0.03498	0.0321	0.03885
535	0.04321	0.05144	0.04226	0.04026	0.04578
536	0.05102	0.0611	0.04857	0.04878	0.05243
537	0.05962	0.06935	0.05702	0.05837	0.06038
538	0.06988	0.07959	0.06828	0.06738	0.07134
539	0.07995	0.09228	0.08116	0.07616	0.08157
540	0.0952	0.10926	0.09359	0.08781	0.09691
541	0.11006	0.12832	0.10669	0.10293	0.11096
542	0.12745	0.1454	0.1247	0.12004	0.12783
543	0.14646	0.16376	0.14364	0.13835	0.14659
544	0.16729	0.18573	0.16304	0.15793	0.16617
545	0.19013	0.21015	0.1848	0.1791	0.19041
546	0.21421	0.23704	0.21069	0.20369	0.216
547	0.24198	0.26483	0.23962	0.22974	0.24072
548	0.2715	0.29314	0.26918	0.25819	0.2686
549	0.30608	0.32549	0.30154	0.29057	0.30032
550	0.34014	0.35875	0.33303	0.32276	0.33102
551	0.37533	0.39687	0.36623	0.35642	0.36524
552	0.41445	0.43803	0.40457	0.39205	0.40339
553	0.45155	0.47779	0.44146	0.43047	0.44467
554	0.49028	0.5182	0.48049	0.46607	0.48186
555	0.53209	0.55459	0.52146	0.50381	0.52122
556	0.57281	0.59763	0.56573	0.54717	0.56345
557	0.61311	0.64181	0.60644	0.58881	0.60634
558	0.65802	0.68442	0.64692	0.62873	0.6474
559	0.70218	0.7301	0.68983	0.6715	0.69159
560	0.7452	0.77201	0.73735	0.71589	0.73205
561	0.78163	0.80842	0.77572	0.75415	0.76912
562	0.81952	0.84306	0.81234	0.78947	0.80605
563	0.85022	0.87504	0.84621	0.82243	0.84196
564	0.88097	0.90358	0.87557	0.85389	0.87598
565	0.90661	0.9263	0.90366	0.88774	0.90461
566	0.9307	0.94778	0.92845	0.91703	0.92549
567	0.95273	0.96642	0.95152	0.94437	0.95029
568	0.97142	0.98254	0.96973	0.96077	0.96947
569	0.99218	0.99386	0.98634	0.97549	0.98636
570	0.99816	0.99685	0.99498	0.98437	0.99421
571	0.99938	0.99934	1	0.99278	0.99884
572	1	1	0.99941	1	1
573	0.99477	0.99002	0.99469	0.99189	0.99037
574	0.98828	0.97841	0.98845	0.98496	0.97933
575	0.97584	0.9659	0.97905	0.97293	0.96969
576	0.96027	0.95097	0.9651	0.95994	0.9596
577	0.94016	0.93045	0.94655	0.9426	0.94318
578	0.92283	0.90606	0.92629	0.92547	0.92403
579	0.89755	0.88271	0.90321	0.90354	0.89967
580	0.87029	0.85802	0.87729	0.87748	0.87216
581	0.84342	0.83225	0.84983	0.85295	0.84499
582	0.81495	0.80102	0.82305	0.82877	0.82061
583	0.78896	0.77224	0.79816	0.80444	0.7918
584	0.76188	0.74426	0.76908	0.77705	0.76357
585	0.73532	0.71771	0.74302	0.74624	0.73549
586	0.70218	0.68721	0.71134	0.71524	0.70678
587	0.67048	0.65899	0.68108	0.69068	0.67586
588	0.64578	0.63135	0.6552	0.66237	0.64521
589	0.618	0.60309	0.6282	0.63455	0.61556
590	0.58939	0.57657	0.60073	0.60595	0.58813
591	0.56189	0.5497	0.57157	0.57894	0.56119
592	0.54239	0.52541	0.54829	0.55513	0.5358
593	0.52308	0.50584	0.53056	0.53367	0.51163
594	0.49824	0.48134	0.50674	0.51044	0.48927
595	0.47163	0.45488	0.48225	0.48719	0.47004
596	0.44564	0.43264	0.45895	0.46782	0.44875
597	0.42809	0.41635	0.44308	0.44805	0.42778
598	0.41068	0.39807	0.42377	0.42882	0.40628
599	0.39198	0.38261	0.40457	0.40999	0.38724
600	0.37378	0.3676	0.38477	0.391	0.3685
601	0.35726	0.3532	0.36657	0.37321	0.35414
602	0.33994	0.33558	0.35039	0.35737	0.34082
603	0.32469	0.31925	0.33797	0.34323	0.32757
604	0.3138	0.30706	0.32596	0.33152	0.31062
605	0.3028	0.29552	0.3112	0.31759	0.296
606	0.28879	0.28289	0.29598	0.30132	0.28429
607	0.27724	0.27099	0.28667	0.28888	0.2727
608	0.26534	0.26048	0.27871	0.27654	0.26332
609	0.25509	0.25257	0.27003	0.26556	0.25361
610	0.24723	0.24167	0.25867	0.25415	0.24485
611	0.23941	0.23188	0.2458	0.24635	0.23169
612	0.23153	0.22321	0.238	0.23863	0.22195
613	0.21996	0.21571	0.22955	0.22728	0.216
614	0.21114	0.20605	0.22116	0.2181	0.20798
615	0.20381	0.19537	0.21152	0.20836	0.196
616	0.19664	0.18721	0.2037	0.19908	0.18804
617	0.18706	0.18016	0.19507	0.19264	0.18035
618	0.17877	0.17491	0.18804	0.18833	0.17432
619	0.17301	0.16951	0.18079	0.1815	0.16603
620	0.16693	0.16694	0.17268	0.17461	0.16072
621	0.16107	0.1603	0.16933	0.16837	0.15579
622	0.1553	0.15303	0.16458	0.16182	0.1512
623	0.1498	0.14648	0.159	0.15445	0.14442
624	0.14488	0.14004	0.15144	0.14964	0.13735
625	0.13934	0.13606	0.14493	0.14369	0.13377
626	0.13557	0.13173	0.14071	0.13843	0.12951
627	0.13135	0.1256	0.13601	0.13342	0.12589
628	0.12428	0.12051	0.1298	0.12786	0.12146
629	0.11738	0.11458	0.12513	0.12471	0.11592
630	0.11228	0.11022	0.12011	0.12083	0.10743
631	0.10966	0.10839	0.1158	0.11375	0.10275
632	0.10622	0.10548	0.11095	0.10737	0.09858
633	0.10153	0.10141	0.10699	0.10246	0.0955
634	0.09312	0.09545	0.10261	0.09739	0.09368
635	0.08898	0.09158	0.09756	0.09484	0.09067
636	0.08637	0.08846	0.09419	0.09278	0.08483
637	0.08439	0.08396	0.09191	0.08895	0.08134
638	0.08234	0.07836	0.08792	0.08421	0.0782
639	0.07707	0.07643	0.0825	0.08058	0.07564
640	0.07143	0.07509	0.07876	0.07644	0.07364
641	0.0678	0.07175	0.07505	0.07283	0.07137
642	0.067	0.06532	0.07174	0.07125	0.06636
643	0.06468	0.06252	0.06874	0.07016	0.06175
644	0.06186	0.06111	0.0654	0.06553	0.05883
645	0.05903	0.05865	0.06167	0.06135	0.05557
646	0.05764	0.05383	0.05891	0.0582	0.05395
647	0.05489	0.05124	0.05635	0.05684	0.05265
648	0.05376	0.05113	0.05488	0.05421	0.05155
649	0.05018	0.04876	0.05195	0.05148	0.04969
650	0.04717	0.04449	0.05114	0.04812	0.04588
651	0.04418	0.04276	0.04952	0.04561	0.04506
652	0.04088	0.04553	0.04593	0.04464	0.04408
653	0.04013	0.04355	0.04335	0.04399	0.04141
654	0.04027	0.04057	0.04216	0.04339	0.04
655	0.03741	0.0378	0.04002	0.0414	0.03914
656	0.03682	0.03747	0.03962	0.03719	0.03749
657	0.03618	0.0362	0.03856	0.03362	0.0335
658	0.03506	0.03257	0.03569	0.03287	0.03
659	0.03159	0.03161	0.03201	0.03284	0.02983
660	0.0284	0.0286	0.03055	0.03076	0.02813
661	0.02719	0.03007	0.02897	0.02902	0.02874
662	0.02637	0.02965	0.02679	0.027	0.02888
663	0.02366	0.03034	0.02392	0.02741	0.02992
664	0.0239	0.02658	0.02333	0.02721	0.02728
665	0.02354	0.02637	0.02406	0.02621	0.02728
666	0.0212	0.02368	0.02234	0.02551	0.02371
667	0.02033	0.02489	0.02218	0.02158	0.02331
668	0.02286	0.0226	0.02227	0.01932	0.02188
669	0.02081	0.02262	0.02194	0.02121	0.02086
670	0.02047	0.01974	0.02031	0.02098	0.01821
671	0.02097	0.01893	0.01749	0.01714	0.01843
672	0.01758	0.01743	0.01672	0.01725	0.01653
673	0.01588	0.01706	0.0186	0.01804	0.01689
674	0.01416	0.01552	0.01694	0.01727	0.01558
675	0.01413	0.01536	0.01751	0.01559	0.01515
676	0.0163	0.01605	0.01771	0.01567	0.01404
677	0.01681	0.01403	0.01857	0.01647	0.01162
678	0.01422	0.01341	0.01664	0.01574	0.01149
679	0.0137	0.01673	0.01406	0.01165	0.01456
680	0.01524	0.01258	0.01518	0.01062	0.0108
681	0.01515	0.0111	0.01433	0.01257	0.01016
682	0.01201	0.01168	0.01354	0.01249	0.01097
683	0.01221	0.01411	0.01317	0.0118	0.01279
684	0.00995	0.01153	0.01288	0.0124	0.01069
685	0.00658	0.01266	0.00922	0.01299	0.01347
686	0.00712	0.01233	0.00951	0.011	0.01194
687	0.00917	0.01361	0.01249	0.0104	0.01007
688	0.008	0.00809	0.01091	0.00991	0.00455
689	0.00543	0.00404	0.01198	0.01	0.00534
690	0.00708	0.00408	0.01172	0.00859	0.00564
691	0.00686	0.00593	0.0092	0.00729	0.00642
692	0.00525	0.00461	0.00757	0.00757	0.00321
693	0.00821	0.00386	0.01029	0.00691	0.00491
694	0.0067	0.00544	0.01013	0.00771	0.00625
695	0.00415	0.00993	0.00694	0.00821	0.00923
696	0.0058	0.00921	0.00374	0.00987	0.01183
697	0.00563	0.00628	0.00203	0.01031	0.01071
698	0.00476	0.00313	0.00207	0.00843	0.00832
699	0.00237	0.00461	0.00184	0.00762	0.00514
700	0.00228	0.00588	0.00048189	0.00492	0.0068
701	0.00379	0.00688	0.000593231	0.00607	0.00971
702	0.00424	0.00606	0.0017	0.00399	0.00669
703	0.00292	0.00545	0.00378	0.00499	0.0067
704	0.000206805	0.00294	0.00436	0.00673	0.00432
705	0.00131	0.00306	0.00382	0.00977	0.00364
706	0.00178	0.00598	0.00313	0.00581	0.00181
707	0.00434	0.00801	0.00441	0.00517	0.00179
708	0.00539	0.00881	0.007	0.0088	0.00471
709	0.00103	0.00653	0.00688	0.00694	0.00516
710	0.00252	0.00499	0.00532	0.00605	0.00314
711	0.00427	0.00267	0.00286	0.00464	0.000550907
712	0.0036	0.000182398	0.00421	0.00238	0
713	0.0011	0.00337	0.00576	0.00203	0.00275
714	0.000427022	0.00972	0.00629	0.0032	0.007
715	0.00222	0.00672	0.00625	0.00274	0.00497
716	0.00272	0.00206	0.00618	0.00417	0.003
717	0.00283	0.00507	0.00595	0.0012	0.00288
718	0.00228	0.00658	0.00362	0.00232	0.00503
719	0.000833276	0.00342	0.00263	0.005	0.00445
720	0	0.00142	0.000139424	0.00699	0.00153
721	0.00112	0	0.000723896	0.00632	0.00066341
722	0.000880321	4.56228e-05	0.00195	0.00513	2.45707e-05
723	0	0.00272	0	0.00384	0.000251787
724	0	0.00347	0	0.00262	0.0034
725	0	0.00322	0.000722948	0.00214	0.00587
726	0.00144	0.00308	0.000514985	0.00405	0.00255
727	0.0031	6.14063e-05	0.00149	0.00392	0
728	0.00103	0.000384034	0.00152	0.00217	0
729	0	0.00152	0	0.00261	0.00115
730	0	0.00268	0	0.00122	0.000422024
731	0.00128	0.000779696	0.00193	0.00171	0.000627132
732	0.00152	0	0.00394	0.00334	0.00107
733	0	0	0.0015	0.00396	0.000253596
734	0	0.000403647	0.00331	0.000968704	0.0027
735	5.92795e-06	0.0029	0.00372	0	0.000923187
736	0.00144	0.00674	0.00332	4.24021e-05	0.00414
737	0.00516	0.00556	0.00662	6.54557e-05	0.00267
738	0.00539	0.000675329	0.00613	0	0.00115
739	0.000995222	0.00126	0.00413	0.00169	0.00313
740	0	0.00334	0	0.00404	0.00208
741	0	0.00281	0	0.000600381	0.00428
742	0	0	0	0.00131	0.00295
743	0	0	0	0.00385	0.00213
744	0.000313508	0.00079548	0.000170939	0.00191	0.00414
745	0.000804056	0.00191	0.000192882	0.00125	0.0036
746	0	0.000144713	0	0.00115	0.000737273
747	0	0	0	0.000103329	0
748	5.63365e-06	0	0.00112	0.000931818	0
749	0	0	0.00393	0.00274	0
750	0	0	0.00103	0.00501	0
751	0	0	4.10417e-05	0.00141	0
752	0	0.000407943	0.000266252	0	0
753	0	0.000204765	0	0	0
754	0.00238	0.00143	0.00188	0	0.000580151
755	0.00218	0.00111	0.00164	0.00241	0.000172498
756	0.00207	0	0.00264	0.00231	0
757	0.00326	0	0.000601809	0.00114	0
758	0.00149	0	0	0.00171	0.00119
759	0.00213	0.000261782	0.00085727	0.00252	0.000536587
760	0.000273064	0.000564004	0.00191	0.00278	0
761	0	0.00275	0.00156	0.000850925	0
762	0	0.000163812	0.00194	0.000416117	0
763	0.000210631	0	0.00266	0.00228	0
764	0.00142	0	0.00328	0.00344	0
765	0.000545245	0	0.00194	0.00186	7.58226e-05
766	0	0	0.000880794	0.00060598	0.00104
767	0	0	0.000143262	1.48202e-06	0.00226
768	0	6.38812e-05	0.00288	0.00188	0
769	0	0.00023806	0.00304	0.00233	0
770	0.000286517	0.000318239	0.00165	0.0014	0.000913137
771	0.000301821	0	0.00338	0.00048676	0.00216
772	0	0	0.00237	0.000406978	0.00307
773	0	0.00174	0.000109219	0.00588	0.00191
774	0	0.00231	0	0.00707	0.000115367
775	0	0.00257	0	0.00342	0.00293
776	0	0.000193885	0	0.00509	0.00371
777	0	0.00157	0	0.00319	0
778	0	0.00298	0	0.00229	0
779	0	0.00167	0	0.00321	0.00205
780	0	0.000728423	0	0.00103	0

## Sheet: Figure 6 (g)
Device 3				Device 5				Device 7
V(V)	J(mA/cm2)	Lv(cd/m2)		V(V)	J(mA/cm2)	Lv(cd/m2)		V(V)	J(mA/cm2)	Lv(cd/m2)
0.73116	0.000199979	0		0.84646	0.000200084	0		0.4244	0.000199882	0
1.23604	0.000500071	0		1.18922	0.000500195	0		0.90493	0.000499995	0
1.47831	0.001	0		1.42559	0.001	0		1.15249	0.001	0
2.28994	0.002	0		2.15627	0.002	0		1.32146	0.002	0
2.54695	0.005	1.808		2.37196	0.005	0		2.31143	0.005	0
2.67445	0.01	6.375		2.62635	0.01	2.677		2.73674	0.01	2.79
2.76015	0.02	14.089		2.73835	0.02	9.984		2.88323	0.02	10.498
2.90662	0.05	35.058		2.90641	0.05	29.96		3.04592	0.05	28.135
3.04315	0.1	62.74		3.04752	0.1	58.113		3.19533	0.1	49.661
3.22346	0.20001	103.99		3.22733	0.20002	97.286		3.39247	0.2	83.032
3.56279	0.5	192.213		3.5744	0.50001	185.424		3.77552	0.49998	151.467
3.918	0.99999	296.967		3.94436	1	286.112		4.20599	0.99997	230.343
4.36898	2.00009	453.902		4.42665	2.00018	438.469		4.7469	2	344.603
5.13175	4.99995	792.97		5.17835	5.00008	735.311		5.64874	4.99984	579.561
5.86602	9.99983	1239.67		5.9818	9.99991	1184.64		6.41747	9.9997	856.55
6.34829	15.0009	1631.43		6.55593	15.0018	1573.08		7.00519	14.9997	1149.48
6.69756	20.0007	1985.26		6.98568	20.0016	1912.09		7.40471	19.9997	1407.58
7.24692	29.9993	2644.37		7.61808	30.0004	2536.02		7.95908	29.9985	1851.07
7.6265	40.0002	3279.43		8.08292	40.0013	3142.36		8.30985	39.9992	2268.7
7.89201	49.999	3872.57		8.43292	50	3708.89		8.54566	49.998	2668.46
8.98789	99.999	6587.72		9.80818	100	6291.9		9.21968	79.9979	3794
10.0434	200.012	11755.2		11.2616	200.023	11205.2		9.36381	99.998	4555.95
11.1471	399.995	21777.4		12.33	400.005	20723		10.4597	200.004	8091.57
11.7918	599.992	31762.6		12.8615	600.007	29697.5		11.4415	399.985	15326.5
								11.8839	599.983	22657.6
Device 4				Device 6
V(V)	J(mA/cm2)	Lv(cd/m2)		V(V)	J(mA/cm2)	Lv(cd/m2)
0.92218	0.000200084	0		0.52656	0.000200246	0
1.41969	0.000500187	0		0.86112	0.000500361	0
1.91261	0.001	0		1.18109	0.001	0
				1.46372	0.002	0
2.6427	0.005	3.099		2.07799	0.005	0
2.7383	0.01	6.557		2.50626	0.01	2.967
2.8466	0.02	15.021		2.63115	0.02	12.036
3.02497	0.05	34.75		2.76492	0.05	33.833
3.21103	0.1	59.236		2.88291	0.1	62.876
3.47697	0.20002	96.842		3.02979	0.20004	107.543
4.0133	0.50001	177.91		3.31657	0.50003	199.072
4.55876	1	276.987		3.65047	1.00002	305.387
5.1907	2.00019	428.382		4.10195	2.00037	462.379
6.1338	5.00007	750.206		4.87811	5.00027	796.158
6.88362	9.99995	1163.14		5.56229	10.0002	1163.57
7.3675	15.0019	1540.99		5.97898	15.0035	1484.58
7.64867	20.0016	1880.04		6.36043	20.0033	1864.39
8.10651	30.0004	2480.56		6.94459	30.0023	2483.38
8.3739	40.0014	3058.25		7.31391	40.0034	3044.21
8.55832	50.0002	3600.05		7.61877	50.0022	3623.11
9.18191	80.0003	5134.5		8.33579	80.0026	5109.76
9.31383	100	6136.61		8.56137	100.003	6103.83
10.4143	200.022	10745		9.79174	200.04	10656.2
11.5193	400.007	19795.5		10.9744	400.027	20120.8
12.2164	600.005	30853.9		11.4607	600.026	30426.8

## Sheet: Figure 6 (h)
	Device 3		Device 4		Device 5		Device 6		Device 7
time (h)	L/L0 (%)	time (h)	L/L0 (%)	time (h)	L/L0 (%)	time (h)	L/L0 (%)	time (h)	L/L0 (%)
0.02258	94.0859	0.02023	88.8816	0.02213	86.9508	0.02046	85.4275	0.02168	69.4941
0.02929	94.4088	0.02684	89.4118	0.03131	87.5227	0.03015	86.0635	0.02874	71.2924
0.0388	94.7229	0.03338	89.9282	0.04063	88.0803	0.0367	86.6836	0.03842	73.0393
0.04824	95.0281	0.04269	90.4308	0.0472	88.6236	0.04325	87.2875	0.04775	74.7346
0.05521	95.3245	0.04927	90.9196	0.05374	89.1526	0.04981	87.8755	0.05432	76.3783
0.06177	95.612	0.05884	91.3947	0.06028	89.6672	0.05634	88.4474	0.06085	77.9705
0.07111	95.8906	0.06549	91.856	0.06685	90.1675	0.06331	89.0032	0.07054	79.5112
0.07767	96.1604	0.07272	92.3036	0.07338	90.6535	0.07251	89.543	0.0803	81.0004
0.08738	96.4213	0.08219	92.7374	0.08035	91.1252	0.07918	90.0667	0.08684	82.438
0.09391	96.6733	0.08871	93.1574	0.08955	91.5826	0.08888	90.5744	0.09392	83.8241
0.10362	96.9165	0.09834	93.5636	0.09622	92.0256	0.09634	91.0661	0.10416	85.1586
0.1102	97.1508	0.10788	93.9561	0.10592	92.4543	0.10568	91.5417	0.11348	86.4417
0.1171	97.3763	0.11446	94.3348	0.11337	92.8687	0.11498	92.0012	0.1228	87.6732
0.12377	97.5929	0.12438	94.6997	0.12271	93.2688	0.12155	92.4447	0.12933	88.8531
0.13074	97.8006	0.1311	95.0509	0.13202	93.6546	0.13125	92.8721	0.13905	89.9815
0.13995	97.9995	0.13818	95.3883	0.13858	94.026	0.13785	93.2835	0.14571	91.0584
0.14937	98.1895	0.14697	95.712	0.14828	94.3832	0.14478	93.6789	0.15593	92.0837
0.15908	98.3707	0.15676	96.0218	0.15488	94.726	0.15419	94.0582	0.16517	93.0576
0.16563	98.543	0.16692	96.3179	0.16182	95.0545	0.16116	94.4214	0.17488	93.9798
0.17533	98.7064	0.17355	96.6003	0.17124	95.3687	0.17086	94.7686	0.18154	94.8506
0.1827	98.861	0.18293	96.8688	0.1782	95.6685	0.18004	95.0998	0.1885	95.6698
0.19227	99.0067	0.19257	97.1236	0.1879	95.954	0.18687	95.4149	0.19778	96.4374
0.20144	99.1436	0.1993	97.3647	0.19708	96.2253	0.1971	95.714	0.20433	97.1536
0.20828	99.2716	0.20885	97.5919	0.20391	96.4822	0.20681	95.997	0.21128	97.8182
0.21784	99.3907	0.21542	97.8054	0.21414	96.7248	0.21334	96.2639	0.21787	98.4313
0.22438	99.5009	0.222	98.0052	0.22385	96.953	0.22303	96.5148	0.22709	98.9928
0.23091	99.5278	0.2289	98.0864	0.23038	97.0517	0.23228	96.5951	0.23362	99.1583
0.23789	99.5516	0.23602	98.1657	0.24007	97.151	0.2388	96.7327	0.24016	99.2897
0.24493	99.5912	0.24258	98.2415	0.24931	97.2748	0.24538	96.8653	0.25039	99.4714
0.25375	99.6255	0.25138	98.3318	0.25584	97.3962	0.25245	96.9942	0.25698	99.6144
0.26344	99.6582	0.26118	98.4152	0.26242	97.5165	0.26177	97.1132	0.26352	99.7258
0.26998	99.6879	0.27087	98.4892	0.26948	97.63	0.27158	97.2239	0.27286	99.8014
0.27685	99.7221	0.27784	98.5537	0.2788	97.7366	0.28134	97.3282	0.2798	99.8982
0.28637	99.7522	0.28715	98.6179	0.28862	97.8387	0.29115	97.4259	0.28908	99.9664
0.2961	99.778	0.29422	98.6883	0.29838	97.9304	0.30135	97.5159	0.29561	100.009
0.30293	99.8001	0.30077	98.7539	0.30819	98.0104	0.31107	97.6094	0.30536	100.03
0.30975	99.8257	0.31	98.813	0.31839	98.0866	0.31819	97.6999	0.31283	100.063
0.31901	99.8474	0.31656	98.8759	0.32811	98.1631	0.32746	97.7822	0.3195	100.077
0.32879	99.8675	0.32347	98.9353	0.33523	98.233	0.33669	97.8671	0.32834	100.097
0.3357	99.8834	0.33307	98.9905	0.3445	98.3024	0.34325	97.9467	0.33801	100.104
0.34555	99.8986	0.33986	99.0418	0.35372	98.3779	0.34979	98.021	0.34782	100.094
0.35219	99.9131	0.34645	99.0885	0.36029	98.4443	0.35637	98.0901	0.35767	100.069
0.36153	99.9279	0.35579	99.1355	0.36682	98.5075	0.36304	98.1542	0.36735	100.054
0.37123	99.9386	0.3656	99.1792	0.37341	98.5649	0.37262	98.2204	0.37486	100.027
0.38085	99.9486	0.37528	99.2254	0.38008	98.6173	0.37967	98.2811	0.38418	100.004
0.38739	99.9567	0.38239	99.2683	0.38965	98.6685	0.38898	98.3372	0.39345	99.9726
0.39404	99.9632	0.39205	99.3092	0.3967	98.716	0.39565	98.3928	0.40004	99.9342
0.40111	99.9682	0.40177	99.3514	0.40602	98.7601	0.40568	98.447	0.40683	99.8859
0.40792	99.9734	0.41127	99.3915	0.41269	98.8047	0.41249	98.4976	0.41642	99.8289
0.41717	99.976	0.42094	99.4288	0.42272	98.8473	0.42163	98.5513	0.4261	99.7659
0.42647	99.9767	0.42748	99.4649	0.42953	98.8894	0.43162	98.6034	0.43269	99.6948
0.4331	99.9756	0.43405	99.4973	0.43867	98.9302	0.44111	98.6505	0.43943	99.623
0.43965	99.9758	0.44099	99.5287	0.44866	98.9686	0.45101	98.6988	0.44894	99.5438
0.4494	99.9727	0.448	99.5572	0.45815	99.0049	0.46074	98.7445	0.45863	99.4581
0.45634	99.9706	0.45714	99.5839	0.46805	99.0409	0.4673	98.7847	0.46522	99.3696
0.46302	99.9676	0.46671	99.61	0.47778	99.0741	0.47422	98.8241	0.47267	99.2753
0.47209	99.9646	0.47633	99.633	0.48434	99.1042	0.48082	98.8604	0.47924	99.1757
0.47865	99.9609	0.48299	99.6568	0.49126	99.1343	0.49026	98.9005	0.48852	99.0743
0.48849	99.9569	0.4899	99.6797	0.49786	99.1625	0.49995	98.9376	0.49789	98.9685
0.49513	99.9505	0.49927	99.7004	0.5073	99.1897	0.51018	98.9731	0.50772	98.8588
0.50487	99.9443	0.50926	99.7197	0.51698	99.2149	0.51991	99.0066	0.51736	98.7478
0.51191	99.9389	0.5188	99.7375	0.52722	99.239	0.52922	99.0422	0.52396	98.6358
0.52219	99.9315	0.52533	99.7567	0.53695	99.2643	0.53627	99.0745	0.53418	98.5201
0.53083	99.9241	0.53192	99.7735	0.54626	99.2893	0.54559	99.0998	0.54392	98.4047
0.53737	99.9144	0.5424	99.7893	0.5533	99.3147	0.5552	99.1295	0.55326	98.2867
0.54418	99.907	0.54909	99.8041	0.56262	99.3354	0.56172	99.1583	0.56311	98.1664
0.55417	99.8988	0.55564	99.8181	0.57224	99.3617	0.56893	99.1862	0.56975	98.0464
0.56073	99.8912	0.56456	99.8302	0.57876	99.3849	0.57814	99.2131	0.57994	97.9236
0.57016	99.8801	0.57114	99.843	0.58597	99.4101	0.58795	99.2363	0.58957	97.7993
0.57988	99.8712	0.58071	99.8544	0.59518	99.4327	0.59451	99.26	0.5995	97.6732
0.58646	99.8618	0.58725	99.8659	0.60498	99.4523	0.60138	99.2836	0.60881	97.5459
0.5932	99.853	0.59422	99.876	0.61155	99.4741	0.61117	99.3073	0.61841	97.4169
0.60265	99.8431	0.60354	99.8848	0.61841	99.4974	0.61771	99.33	0.62823	97.2871
0.60925	99.8319	0.61061	99.8938	0.6282	99.521	0.62701	99.3514	0.63492	97.1598
0.6167	99.8215	0.6198	99.9014	0.63475	99.5399	0.63397	99.3724	0.64476	97.0304
0.62638	99.8095	0.62635	99.909	0.64405	99.5579	0.64057	99.3932	0.65168	96.9004
0.63531	99.7978	0.63289	99.9151	0.65101	99.5769	0.64713	99.4124	0.65827	96.7707
0.64198	99.7867	0.63993	99.9215	0.65761	99.598	0.65646	99.4345	0.66747	96.6438
0.64857	99.7773	0.64968	99.9271	0.66416	99.6162	0.66313	99.4548	0.67412	96.5149
0.65812	99.7678	0.65625	99.9312	0.6735	99.635	0.66967	99.474	0.68371	96.386
0.66795	99.7555	0.66278	99.9356	0.68017	99.6539	0.67925	99.4933	0.69065	96.2601
0.67449	99.7431	0.67216	99.9401	0.68671	99.6722	0.68904	99.513	0.69734	96.134
0.68138	99.7311	0.68192	99.9456	0.69628	99.6881	0.696	99.5302	0.70388	96.0083
0.6884	99.7185	0.69163	99.9497	0.70608	99.7067	0.70258	99.5464	0.71306	95.8838
0.69725	99.707	0.70224	99.9534	0.71304	99.7201	0.71181	99.5642	0.71963	95.7595
0.7038	99.6962	0.7117	99.9575	0.71961	99.733	0.71885	99.5812	0.72937	95.6338
0.7136	99.6844	0.72142	99.9606	0.72885	99.745	0.72566	99.5982	0.736	95.5111
0.72016	99.6742	0.73074	99.9631	0.73589	99.759	0.73475	99.6132	0.74625	95.3881
0.72701	99.6616	0.73727	99.9659	0.74269	99.773	0.74454	99.6282	0.75599	95.2627
0.73639	99.6498	0.74381	99.9664	0.75179	99.7886	0.75417	99.6434	0.76302	95.1386
0.74339	99.6388	0.7504	99.9673	0.76158	99.8055	0.76398	99.6561	0.77222	95.015
0.75269	99.629	0.75734	99.9677	0.7712	99.814	0.77054	99.6703	0.7814	94.8919
0.7625	99.617	0.76392	99.9677	0.78102	99.8266	0.77706	99.6856	0.78799	94.7689
0.76948	99.6043	0.7709	99.9692	0.78758	99.8381	0.78676	99.6988	0.79463	94.6432
0.77889	99.5908	0.77983	99.9698	0.7941	99.8473	0.79386	99.711	0.8012	94.5183
0.78585	99.5748	0.78934	99.9703	0.8038	99.8553	0.80349	99.7257	0.80788	94.3909
0.79568	99.5624	0.79591	99.9704	0.8109	99.8614	0.81303	99.7394	0.81747	94.2642
0.80504	99.5499	0.80243	99.9702	0.82052	99.8678	0.81995	99.7539	0.82458	94.1384
0.81453	99.5366	0.80942	99.9698	0.83007	99.8735	0.82652	99.7674	0.83375	94.0123
0.82116	99.5222	0.81886	99.9689	0.83699	99.8828	0.83584	99.7806	0.8403	93.8863
0.83187	99.5094	0.82557	99.9684	0.84356	99.8905	0.84551	99.7926	0.85002	93.7598
0.84117	99.4955	0.83516	99.9658	0.85288	99.894	0.85212	99.8044	0.85749	93.6334
0.85063	99.482	0.84486	99.9636	0.86255	99.8966	0.85903	99.8148	0.86652	93.5064
0.85716	99.4704	0.85468	99.9604	0.86916	99.9025	0.86558	99.8259	0.87619	93.3806
0.86676	99.4587	0.86213	99.9576	0.87607	99.9034	0.87508	99.8364	0.88278	93.255
0.87341	99.4449	0.86869	99.9547	0.88262	99.9069	0.88474	99.8463	0.89238	93.1272
0.88355	99.4322	0.87827	99.9509	0.89212	99.9106	0.89447	99.8551	0.89902	93.0024
0.89011	99.4192	0.88745	99.9476	0.90178	99.9139	0.90116	99.863	0.90874	92.8776
0.89716	99.4048	0.89714	99.9437	0.91151	99.9132	0.91086	99.8683	0.91898	92.7531
0.90373	99.3918	0.90369	99.9416	0.9182	99.914	0.9174	99.8738	0.92609	92.63
0.91281	99.3781	0.91381	99.9386	0.9279	99.9181	0.9244	99.8799	0.93521	92.5104
0.92221	99.3653	0.92327	99.9344	0.93444	99.9177	0.93397	99.8861	0.94496	92.3887
0.92876	99.3519	0.93018	99.9311	0.94144	99.9198	0.94335	99.8889	0.95439	92.2671
0.93532	99.3379	0.93942	99.9267	0.95101	99.9223	0.94997	99.8921	0.96096	92.1491
0.94188	99.324	0.94596	99.9227	0.96039	99.9229	0.95688	99.8941	0.96791	92.028
0.94857	99.3115	0.95252	99.9179	0.96701	99.9233	0.96618	99.8966	0.97723	91.9066
0.9554	99.2974	0.95918	99.9132	0.97392	99.9225	0.97275	99.8979	0.98426	91.7863
0.96198	99.2829	0.96618	99.9083	0.98322	99.9214	0.97935	99.901	0.99084	91.664
0.97112	99.2682	0.976	99.9038	0.98979	99.9225	0.98591	99.9039	1.00003	91.5446
0.97786	99.2549	0.98526	99.8982	0.99638	99.9245	0.99556	99.9066	1.00658	91.4249
0.98751	99.2403	0.99224	99.8925	1.00295	99.9231	1.00215	99.9097	1.01317	91.3081
0.99451	99.2268	1.00144	99.886	1.01259	99.9236	1.01182	99.9118	1.0202	91.1908
1.00104	99.2106	1.00797	99.8794	1.01919	99.924	1.01897	99.9144	1.02991	91.0751
1.01035	99.1943	1.01452	99.873	1.02885	99.9219	1.02904	99.9168	1.03926	90.9605
1.01741	99.1785	1.02161	99.8657	1.036	99.9174	1.03837	99.9201	1.04645	90.8464
1.02663	99.162	1.03132	99.8599	1.04608	99.9173	1.04793	99.9221	1.05549	90.732
1.03658	99.1456	1.04061	99.8528	1.05541	99.9179	1.0576	99.9247	1.06204	90.6186
1.04681	99.1318	1.04718	99.8472	1.06497	99.9174	1.06416	99.927	1.06902	90.5055
1.056	99.1153	1.05705	99.8403	1.07464	99.9157	1.07389	99.9273	1.07568	90.3923
1.06581	99.0979	1.06676	99.8337	1.08119	99.9176	1.08084	99.9291	1.08489	90.2801
1.07247	99.08	1.07371	99.827	1.09093	99.917	1.09018	99.9314	1.09144	90.1706
1.08222	99.0634	1.08025	99.8209	1.09788	99.9156	1.09986	99.932	1.10118	90.0582
1.0919	99.0469	1.08734	99.8141	1.10721	99.9153	1.1064	99.9307	1.10787	89.9464
1.09888	99.0291	1.09665	99.806	1.11689	99.9143	1.11362	99.9318	1.11752	89.8352
1.10543	99.0124	1.10586	99.7987	1.12344	99.9101	1.12332	99.9339	1.12457	89.7236
1.11199	98.9975	1.11553	99.7914	1.13066	99.9091	1.1332	99.9361	1.13432	89.6123
1.12158	98.9819	1.12258	99.7831	1.14036	99.907	1.14276	99.937	1.14112	89.5008
1.13098	98.9665	1.13191	99.776	1.15024	99.9065	1.15219	99.938	1.15056	89.3865
1.13766	98.9498	1.13848	99.769	1.1598	99.9067	1.16191	99.9388	1.15991	89.2751
1.1442	98.936	1.14869	99.7618	1.16923	99.9102	1.16857	99.9392	1.16647	89.1633
1.15391	98.9214	1.15795	99.7554	1.17895	99.9109	1.17541	99.9394	1.17619	89.0531
1.16047	98.9069	1.16459	99.7482	1.1856	99.9101	1.18236	99.9403	1.18283	88.9403
1.17097	98.8909	1.17114	99.7412	1.19245	99.9085	1.19128	99.942	1.18941	88.8264
1.18042	98.8755	1.1777	99.7346	1.19939	99.91	1.19781	99.9441	1.19951	88.7135
1.18962	98.8615	1.18506	99.7264	1.20832	99.9091	1.20769	99.9472	1.20933	88.6007
1.19615	98.8486	1.19435	99.7189	1.21485	99.9079	1.21736	99.9494	1.21901	88.4882
1.20322	98.8355	1.20367	99.7114	1.22473	99.9074	1.22392	99.9503	1.2285	88.3786
1.20978	98.82	1.21021	99.705	1.23439	99.906	1.23046	99.9513	1.23546	88.2691
1.21911	98.8041	1.21676	99.698	1.24096	99.9059	1.2374	99.9507	1.24199	88.1569
1.22566	98.789	1.22374	99.6904	1.2475	99.9055	1.24415	99.9516	1.25131	88.0475
1.23263	98.7755	1.2303	99.6827	1.25444	99.904	1.25334	99.9551	1.25784	87.9385
1.24193	98.7611	1.23964	99.6746	1.26119	99.898	1.26302	99.9562	1.26479	87.8297
1.2516	98.7467	1.24654	99.6668	1.27037	99.9036	1.26968	99.9574	1.27397	87.7204
1.25842	98.7332	1.25628	99.6597	1.28005	99.8996	1.27642	99.9591	1.28384	87.6112
1.26853	98.7173	1.26547	99.6529	1.28672	99.8913	1.28336	99.9586	1.29417	87.5022
1.27508	98.7003	1.27217	99.6454	1.29346	99.8879	1.2924	99.9585	1.30348	87.3962
1.28444	98.6866	1.2787	99.6381	1.3004	99.8827	1.30227	99.9578	1.31316	87.2908
1.29138	98.671	1.28891	99.6312	1.30944	99.877	1.30881	99.9558	1.31972	87.1829
1.3007	98.6573	1.29547	99.6245	1.31931	99.8709	1.31835	99.9546	1.32684	87.0775
1.30746	98.6454	1.30546	99.6191	1.32584	99.8645	1.32505	99.9532	1.33614	86.9728
1.31692	98.6317	1.31453	99.6123	1.33539	99.8587	1.33159	99.952	1.34297	86.8682
1.32385	98.6184	1.32106	99.6056	1.34209	99.8494	1.33905	99.9514	1.34953	86.7635
1.33038	98.6042	1.328	99.5985	1.34863	99.8437	1.34854	99.9485	1.35933	86.659
1.33972	98.5893	1.33457	99.5905	1.35609	99.8362	1.35757	99.9457	1.36906	86.555
1.34627	98.5733	1.34438	99.5828	1.36558	99.8272	1.36739	99.9436	1.37852	86.4491
1.35284	98.5595	1.35376	99.5752	1.37461	99.821	1.37396	99.9405	1.38819	86.3456
1.3595	98.5453	1.36365	99.5678	1.38443	99.813	1.38381	99.9388	1.39487	86.2426
1.36648	98.5316	1.37326	99.5593	1.39099	99.8061	1.39067	99.9366	1.40458	86.1405
1.37608	98.5174	1.37996	99.5515	1.40084	99.7994	1.40061	99.9329	1.41113	86.0393
1.38591	98.5031	1.38953	99.5433	1.40771	99.7969	1.4097	99.9304	1.41772	85.9387
1.39575	98.4867	1.3966	99.5358	1.41765	99.7905	1.41631	99.9307	1.42468	85.8387
1.40491	98.4713	1.40356	99.5281	1.42674	99.7829	1.42605	99.9305	1.43439	85.7368
1.4116	98.4548	1.41286	99.5205	1.43335	99.7759	1.43311	99.9281	1.44408	85.6379
1.4184	98.4394	1.42219	99.5125	1.44309	99.7675	1.44269	99.9243	1.45073	85.5387
1.42784	98.4237	1.42879	99.5041	1.45014	99.7637	1.44952	99.9204	1.46005	85.4402
1.43438	98.4071	1.4358	99.4958	1.45973	99.762	1.45919	99.918	1.4697	85.3401
1.44096	98.3911	1.44499	99.4877	1.46655	99.7592	1.46852	99.9149	1.4795	85.2423
1.44779	98.3749	1.45157	99.4791	1.47623	99.7558	1.47509	99.9116	1.48645	85.1452
1.45447	98.3586	1.4618	99.4698	1.48556	99.7542	1.48467	99.9105	1.49586	85.049
1.46368	98.3435	1.47116	99.4614	1.49213	99.7534	1.49175	99.9071	1.50247	84.9516
1.47072	98.329	1.48093	99.4525	1.50171	99.7467	1.49831	99.902	1.51239	84.8547
1.47729	98.3133	1.49063	99.4441	1.50878	99.7416	1.50488	99.8984	1.51964	84.7564
1.48382	98.2992	1.49801	99.4352	1.51535	99.7328	1.51406	99.8941	1.52866	84.6612
1.49314	98.2853	1.50745	99.4269	1.52191	99.7235	1.52061	99.8899	1.5384	84.5665
1.50287	98.2702	1.51675	99.4186	1.5311	99.7152	1.52714	99.8847	1.54802	84.4724
1.50979	98.2554	1.52328	99.4102	1.53765	99.7068	1.53382	99.8796	1.55502	84.3787
1.51636	98.2401	1.52988	99.4013	1.54418	99.701	1.54356	99.8738	1.56433	84.2847
1.52567	98.2255	1.53682	99.3928	1.55085	99.6946	1.55022	99.8676	1.5709	84.1921
1.5354	98.21	1.54336	99.383	1.5606	99.6893	1.55743	99.8612	1.58114	84.1003
1.54205	98.1943	1.55266	99.374	1.56725	99.6874	1.56398	99.8561	1.58768	84.0086
1.55215	98.1802	1.55974	99.365	1.57447	99.6799	1.57283	99.8514	1.5972	83.9176
1.56147	98.1658	1.56943	99.3558	1.58102	99.6747	1.58267	99.8464	1.60671	83.825
1.56852	98.1519	1.57882	99.3462	1.58987	99.6633	1.5896	99.8425	1.61365	83.7343
1.57538	98.1381	1.58871	99.3371	1.5997	99.6549	1.59625	99.8371	1.62025	83.6445
1.58479	98.1232	1.5983	99.3277	1.60664	99.6432	1.60555	99.832	1.62996	83.5544
1.59409	98.1083	1.60514	99.3199	1.61329	99.6347	1.61527	99.8253	1.63934	83.4655
1.60115	98.0923	1.61184	99.3132	1.62259	99.6254	1.62199	99.8226	1.64672	83.3777
1.61052	98.0781	1.62178	99.3054	1.63231	99.6163	1.63141	99.817	1.65566	83.2887
1.61707	98.0644	1.63099	99.2964	1.63902	99.6064	1.63808	99.8094	1.66261	83.2009
1.62364	98.0512	1.64105	99.2877	1.64845	99.5965	1.6478	99.8037	1.67204	83.1159
1.63059	98.0378	1.6476	99.2794	1.65512	99.5889	1.6552	99.7985	1.67895	83.0293
1.63977	98.0238	1.65416	99.2711	1.66483	99.5813	1.66186	99.7915	1.68828	82.9438
1.64643	98.0086	1.66359	99.2623	1.67224	99.5774	1.67099	99.7863	1.69483	82.8567
1.65324	97.9934	1.67331	99.2533	1.6789	99.563	1.68061	99.7807	1.70138	82.77
1.66318	97.9777	1.67987	99.2456	1.68803	99.5569	1.69028	99.7744	1.70798	82.6867
1.67249	97.965	1.68646	99.239	1.69764	99.5535	1.69723	99.7702	1.7182	82.6044
1.6796	97.9524	1.69299	99.2321	1.70732	99.5466	1.70654	99.7659	1.72474	82.5202
1.68906	97.9384	1.69957	99.2242	1.71427	99.5421	1.71312	99.7608	1.73447	82.4362
1.69862	97.9264	1.70949	99.2171	1.72358	99.5352	1.72011	99.7566	1.74412	82.3556
1.70831	97.9134	1.71663	99.2107	1.73016	99.5303	1.72664	99.7528	1.75069	82.2733
1.71804	97.9	1.72601	99.2032	1.73715	99.5298	1.7358	99.7476	1.75992	82.1909
1.72508	97.8864	1.73533	99.195	1.74368	99.5282	1.74255	99.743	1.76662	82.1097
1.73166	97.8734	1.74195	99.1865	1.75284	99.5259	1.75224	99.7382	1.77643	82.0272
1.74122	97.8614	1.74888	99.1786	1.75958	99.5242	1.76254	99.7342	1.78311	81.9469
1.74808	97.8496	1.75818	99.1709	1.76928	99.5246	1.76927	99.7319	1.79269	81.8668
1.7575	97.8397	1.76476	99.1635	1.77958	99.526	1.77885	99.7283	1.80243	81.7874
1.76707	97.8287	1.77442	99.1559	1.78631	99.5257	1.78813	99.7246	1.80946	81.7074
1.7736	97.8182	1.78137	99.1483	1.79588	99.5279	1.79481	99.7202	1.81867	81.6295
1.78386	97.8062	1.79057	99.1426	1.80517	99.5288	1.80162	99.7166	1.82535	81.5518
1.7908	97.7946	1.7973	99.1354	1.81185	99.5301	1.81138	99.7155	1.83216	81.4745
1.79975	97.7837	1.80707	99.128	1.81866	99.5267	1.8208	99.7148	1.83922	81.3957
1.80941	97.7754	1.81389	99.1193	1.82842	99.5258	1.83054	99.7121	1.84816	81.3173
1.81909	97.7667	1.82057	99.1106	1.83784	99.5285	1.84026	99.7084	1.85471	81.2398
1.82565	97.7555	1.83004	99.1015	1.84758	99.5299	1.84687	99.7063	1.86125	81.1621
1.8322	97.7427	1.84018	99.0936	1.8573	99.5346	1.85657	99.7028	1.87085	81.0851
1.83905	97.732	1.84987	99.0864	1.86391	99.539	1.86315	99.7007	1.87741	81.0098
1.84629	97.7135	1.85642	99.0783	1.87361	99.5428	1.87013	99.6967	1.884	80.9346
1.85282	97.6964	1.86575	99.0689	1.88019	99.5396	1.87709	99.6932	1.89054	80.8581
1.86158	97.6806	1.87284	99.0593	1.88716	99.5397	1.88639	99.6911	1.90072	80.7829
1.86812	97.6635	1.88253	99.0499	1.89413	99.5339	1.89572	99.6841	1.91044	80.7081
1.87801	97.6495	1.89183	99.0408	1.90343	99.527	1.90277	99.6779	1.91713	80.6335
1.88771	97.6356	1.89848	99.0319	1.91275	99.5216	1.90933	99.674	1.92659	80.5598
1.89455	97.6229	1.90505	99.0222	1.91981	99.5149	1.91862	99.6665	1.93339	80.4865
1.90407	97.6105	1.91464	99.0127	1.92637	99.5113	1.92522	99.6585	1.94309	80.4126
1.9108	97.5993	1.92149	99.0037	1.93566	99.5082	1.9354	99.6534	1.95244	80.3393
1.9202	97.5899	1.93104	98.9943	1.94226	99.5055	1.94464	99.6475	1.95899	80.2663
1.92677	97.5822	1.93801	98.9841	1.95244	99.5054	1.95445	99.6395	1.96589	80.1915
1.93342	97.5746	1.94456	98.9742	1.96167	99.4984	1.96465	99.6305	1.9725	80.1186
1.94031	97.5678	1.95149	98.9647	1.97149	99.4958	1.97425	99.6212	1.9818	80.0456
1.94693	97.5627	1.96085	98.9556	1.98169	99.4924	1.9808	99.6131	1.98834	79.973
1.95668	97.5584	1.97015	98.9459	1.99129	99.488	1.99041	99.6049	1.99545	79.8985
1.96593	97.5533	1.97669	98.936	1.99784	99.4824	1.99695	99.5966	2.00473	79.8257
1.97251	97.5483	1.98323	98.9256	2.00744	99.4756	2.00378	99.5901	2.01432	79.7534
1.97906	97.544	1.99297	98.9159	2.01399	99.473	2.01032	99.5812	2.02098	79.6793
1.98876	97.5404	1.99989	98.9065	2.02082	99.4644	2.01965	99.5741	2.02796	79.6051
1.99534	97.5367	2.00662	98.8982	2.02736	99.4573	2.02671	99.5666	2.03725	79.5326
2.00231	97.5329	2.01577	98.8898	2.03669	99.4491	2.03643	99.5613	2.04422	79.4594
2.01159	97.5301	2.02243	98.8795	2.04374	99.4394	2.04586	99.5533	2.05076	79.3868
2.01814	97.5274	2.02903	98.8698	2.05347	99.4284	2.05571	99.5487	2.06059	79.3143
2.02819	97.5237	2.03582	98.8601	2.06289	99.4211	2.06227	99.5439	2.07032	79.2417
2.03779	97.5203	2.04516	98.8521	2.07274	99.4167	2.07199	99.5399	2.07965	79.1698
2.0475	97.5146	2.05171	98.8426	2.07931	99.4095	2.08182	99.5365	2.08617	79.0981
2.05448	97.5095	2.05867	98.8338	2.08903	99.4021	2.08872	99.5353	2.09617	79.0263
2.06155	97.5057	2.0652	98.8252	2.09886	99.3966	2.09844	99.5341	2.10577	78.956
2.07072	97.5019	2.07452	98.8175	2.10576	99.3859	2.10815	99.5334	2.11232	78.8868
2.08017	97.4997	2.08426	98.8096	2.11547	99.3765	2.11476	99.5333	2.11924	78.8156
2.08997	97.4964	2.09079	98.8004	2.12519	99.3701	2.12129	99.5309	2.12592	78.7443
2.09984	97.4942	2.09788	98.7919	2.13179	99.3605	2.13073	99.5284	2.13553	78.6745
2.10955	97.4914	2.10753	98.7841	2.13832	99.3504	2.14031	99.5261	2.14484	78.6054
2.11977	97.4882	2.11676	98.7764	2.14776	99.3413	2.15016	99.5241	2.1518	78.5343
2.12658	97.4861	2.12336	98.7677	2.15734	99.3313	2.15998	99.5214	2.15843	78.4642
2.13313	97.4837	2.13316	98.7589	2.1672	99.3215	2.16679	99.5209	2.16786	78.3947
2.14205	97.4806	2.13971	98.7506	2.17702	99.3166	2.1762	99.5197	2.17748	78.3252
2.1486	97.4776	2.14628	98.7419	2.18383	99.3062	2.18319	99.5188	2.18402	78.2579
2.1553	97.473	2.15283	98.7339	2.19323	99.2944	2.18973	99.5189	2.19111	78.1887
2.16209	97.4699	2.16031	98.7257	2.20023	99.2826	2.19906	99.5168	2.20046	78.1201
2.17154	97.4655	2.16684	98.7168	2.20677	99.274	2.20563	99.5153	2.21002	78.0516
2.17849	97.4605	2.1759	98.7076	2.2161	99.2664	2.21261	99.5185	2.21683	77.9829
2.18506	97.4528	2.18535	98.6979	2.22267	99.2567	2.21914	99.5215	2.22401	77.913
2.19425	97.4464	2.19231	98.6883	2.22964	99.2452	2.22841	99.5209	2.23334	77.8447
2.20081	97.4398	2.20175	98.6789	2.23618	99.2365	2.235	99.5211	2.24276	77.7768
2.20746	97.4305	2.21156	98.6686	2.24545	99.2279	2.24524	99.5207	2.24937	77.7088
2.21717	97.4171	2.2181	98.6599	2.25204	99.2172	2.2518	99.5182	2.25617	77.643
2.22415	97.4018	2.22786	98.6514	2.26228	99.2082	2.26126	99.5152	2.26286	77.5773
2.2308	97.3869	2.23769	98.6425	2.26884	99.2038	2.27069	99.5116	2.27205	77.5103
2.24049	97.3722	2.24735	98.6334	2.2783	99.1979	2.27737	99.5109	2.28173	77.4454
2.24705	97.354	2.2576	98.6234	2.28773	99.1877	2.2839	99.5063	2.28895	77.3787
2.25611	97.344	2.26418	98.6134	2.29441	99.1766	2.29359	99.5013	2.2985	77.3121
2.26317	97.334	2.27112	98.6034	2.30094	99.1716	2.30018	99.4973	2.30811	77.2462
2.27263	97.3254	2.28044	98.5947	2.31063	99.1661	2.30723	99.4899	2.31496	77.1791
2.28232	97.3165	2.28987	98.5857	2.31722	99.1631	2.31699	99.4827	2.32158	77.1132
2.28892	97.3058	2.29957	98.5764	2.32427	99.1571	2.32666	99.4761	2.3312	77.0477
2.2986	97.2953	2.30615	98.567	2.33403	99.153	2.336	99.4657	2.34063	76.9835
2.30543	97.2851	2.31594	98.5582	2.3437	99.1519	2.34303	99.4574	2.35083	76.9195
2.31505	97.276	2.3229	98.5493	2.35304	99.15	2.35247	99.4516	2.35737	76.8543
2.32197	97.2657	2.33261	98.5394	2.36007	99.1486	2.36209	99.4439	2.36709	76.7889
2.33218	97.2578	2.3418	98.53	2.36951	99.1471	2.36877	99.4378	2.37641	76.725
2.34107	97.2484	2.3484	98.5215	2.37913	99.1452	2.37861	99.4317	2.38348	76.6612
2.34765	97.2387	2.35502	98.5127	2.38581	99.142	2.38832	99.4254	2.39282	76.5977
2.35421	97.2285	2.36163	98.5034	2.39565	99.1351	2.39802	99.42	2.40238	76.534
2.36395	97.217	2.3687	98.4942	2.40536	99.1335	2.40498	99.416	2.4091	76.4702
2.37089	97.2063	2.37837	98.4854	2.41505	99.1277	2.41153	99.4101	2.41563	76.4069
2.38016	97.198	2.3852	98.4775	2.42202	99.1251	2.41849	99.4062	2.42262	76.3426
2.38995	97.1871	2.39419	98.4702	2.42858	99.1149	2.42779	99.3991	2.42918	76.2794
2.39693	97.1742	2.40382	98.4636	2.43552	99.1034	2.43434	99.3926	2.43872	76.216
2.40627	97.1618	2.41036	98.4566	2.44483	99.0994	2.4438	99.3848	2.44552	76.1543
2.41295	97.151	2.41735	98.4494	2.45137	99.0978	2.45341	99.3782	2.45523	76.0911
2.41952	97.1395	2.42441	98.4415	2.46084	99.0946	2.46007	99.3743	2.46444	76.0282
2.42644	97.1265	2.43336	98.4347	2.47045	99.0896	2.46692	99.3668	2.4715	75.9662
2.43614	97.1143	2.43992	98.4281	2.47711	99.0838	2.47633	99.3592	2.48096	75.9043
2.44272	97.1013	2.44951	98.4218	2.48396	99.0769	2.48613	99.3549	2.49074	75.843
2.45199	97.0871	2.45618	98.4139	2.49337	99.0666	2.49627	99.3495	2.50038	75.78
2.45884	97.0753	2.4659	98.4061	2.50317	99.0593	2.50567	99.345	2.50729	75.7172
2.46867	97.0631	2.47244	98.3989	2.51331	99.0509	2.51235	99.3384	2.51402	75.6564
2.47521	97.0522	2.47992	98.3913	2.52271	99.0373	2.52258	99.333	2.52057	75.5944
2.4847	97.0432	2.48647	98.3845	2.52939	99.0269	2.5322	99.328	2.53016	75.532
2.4945	97.0327	2.49605	98.3763	2.53962	99.0178	2.53873	99.3201	2.53997	75.4698
2.50103	97.0214	2.505	98.368	2.54923	99.0079	2.54806	99.3149	2.54942	75.409
2.51063	97.0099	2.51475	98.3601	2.55576	99.0014	2.55828	99.31	2.55913	75.3475
2.51772	96.9981	2.52133	98.352	2.5651	98.9926	2.56482	99.305	2.56567	75.286
2.52792	96.987	2.52831	98.3436	2.57532	98.9858	2.5714	99.3024	2.5726	75.2257
2.53744	96.9737	2.53772	98.3358	2.58186	98.9808	2.5807	99.2969	2.58195	75.1644
2.54706	96.9602	2.54469	98.3282	2.58844	98.9743	2.59056	99.2934	2.59179	75.1043
2.55641	96.9464	2.55391	98.3197	2.59774	98.9645	2.60011	99.2871	2.60188	75.0445
2.56608	96.9309	2.5637	98.3101	2.60759	98.9582	2.60669	99.2849	2.60842	74.9826
2.57264	96.9166	2.57028	98.3	2.61715	98.9547	2.61326	99.2769	2.61787	74.9224
2.57974	96.9025	2.5768	98.2905	2.62373	98.9521	2.62048	99.2709	2.62444	74.8623
2.58943	96.8876	2.58373	98.2808	2.63029	98.9473	2.62738	99.2662	2.6315	74.8023
2.59863	96.8713	2.59037	98.2713	2.63751	98.9441	2.63659	99.2558	2.6411	74.7421
2.60518	96.8574	2.60001	98.2625	2.64442	98.9389	2.64317	99.245	2.65038	74.6832
2.61498	96.8443	2.6094	98.2526	2.65363	98.9349	2.65243	99.2384	2.6601	74.6227
2.6217	96.8296	2.61948	98.243	2.66021	98.9289	2.66214	99.2294	2.6672	74.5627
2.63136	96.8146	2.62892	98.2339	2.66946	98.9254	2.66884	99.2195	2.67699	74.503
2.6383	96.8009	2.63633	98.2242	2.67918	98.9259	2.67898	99.2125	2.68634	74.4424
2.64526	96.7872	2.64567	98.2148	2.68588	98.9271	2.68829	99.204	2.69289	74.3833
2.6541	96.7741	2.65502	98.2056	2.69602	98.9253	2.69483	99.1972	2.69968	74.3246
2.664	96.761	2.66166	98.1958	2.70533	98.9237	2.70151	99.1878	2.70915	74.2639
2.67424	96.7477	2.67141	98.1864	2.71187	98.919	2.71111	99.1812	2.71573	74.2045
2.68358	96.733	2.67793	98.1775	2.71855	98.9169	2.71803	99.177	2.72593	74.1459
2.69014	96.7192	2.68451	98.1689	2.72815	98.9133	2.72463	99.17	2.7329	74.0868
2.6967	96.7067	2.69146	98.1599	2.73507	98.9064	2.7344	99.1647	2.73945	74.0291
2.70362	96.695	2.6985	98.1513	2.74166	98.9007	2.7411	99.1616	2.7486	73.9708
2.71286	96.6843	2.70809	98.1427	2.75144	98.8948	2.7507	99.1581	2.75817	73.9143
2.72279	96.6743	2.71689	98.1339	2.75813	98.8943	2.76011	99.155	2.7679	73.8567
2.73238	96.663	2.72348	98.1256	2.76774	98.8898	2.76999	99.1534	2.77446	73.7994
2.73939	96.6516	2.73014	98.1175	2.77715	98.8856	2.77695	99.1519	2.78469	73.7428
2.74598	96.6415	2.74037	98.1099	2.78703	98.8819	2.78349	99.1499	2.7942	73.6873
2.7525	96.6302	2.74966	98.103	2.79399	98.877	2.79259	99.1439	2.8037	73.6314
2.76195	96.6207	2.75621	98.0956	2.80053	98.8707	2.79924	99.1366	2.81341	73.5771
2.77166	96.6109	2.76318	98.0881	2.80963	98.869	2.80936	99.1341	2.82045	73.5217
2.78122	96.6021	2.77239	98.0812	2.81628	98.8681	2.81877	99.1305	2.82988	73.4674
2.78776	96.5927	2.78216	98.0746	2.8264	98.8627	2.82859	99.1241	2.83686	73.4135
2.79433	96.5826	2.78875	98.068	2.83581	98.8521	2.8352	99.1209	2.84343	73.3602
2.80145	96.5698	2.79623	98.0613	2.84562	98.8363	2.84214	99.1119	2.85301	73.3078
2.81114	96.5585	2.80557	98.0549	2.85224	98.8264	2.84868	99.1059	2.86245	73.2546
2.82095	96.5492	2.81213	98.0479	2.85918	98.8164	2.85799	99.0996	2.87212	73.2036
2.83044	96.539	2.82139	98.0412	2.86571	98.808	2.86766	99.0951	2.87869	73.1513
2.8401	96.5287	2.82811	98.0334	2.87503	98.7961	2.87465	99.091	2.88564	73.1008
2.84665	96.5179	2.83755	98.0258	2.8847	98.7808	2.88119	99.0827	2.89232	73.0505
2.85352	96.5076	2.84422	98.018	2.89169	98.7656	2.89132	99.0773	2.90166	72.9996
2.86058	96.4959	2.85395	98.0093	2.89823	98.7519	2.90047	99.0716	2.90837	72.9492
2.86985	96.4867	2.86098	98.0013	2.90836	98.7398	2.90704	99.0658	2.9178	72.899
2.87641	96.4774	2.87075	97.9933	2.91751	98.7245	2.91665	99.0601	2.92435	72.8503
2.88563	96.4672	2.88004	97.9849	2.92407	98.7095	2.92317	99.0565	2.93092	72.8024
2.89228	96.4585	2.88999	97.9756	2.93369	98.6896	2.93288	99.0533	2.93747	72.7531
2.90215	96.4487	2.89653	97.9668	2.94021	98.6738	2.93996	99.0485	2.94491	72.7046
2.91182	96.4378	2.90335	97.9589	2.94992	98.6611	2.9497	99.0419	2.95146	72.6563
2.9188	96.427	2.90992	97.9499	2.95699	98.648	2.95935	99.0396	2.9606	72.6088
2.92572	96.4153	2.92015	97.9412	2.96674	98.6282	2.96606	99.0363	2.96999	72.5608
2.93497	96.4054	2.92934	97.9321	2.97639	98.6126	2.97538	99.03	2.97653	72.514
2.94439	96.3951	2.9388	97.9231	2.9831	98.5974	2.98192	99.0238	2.98309	72.4676
2.95461	96.3845	2.94864	97.9142	2.99242	98.5854	2.9915	99.0133	2.98963	72.4203
2.96127	96.3736	2.9587	97.9053	2.99896	98.5735	2.99849	99.0072	2.99623	72.3735
2.97061	96.3619	2.96818	97.8947	3.00854	98.5671	3.0079	98.9955	3.00624	72.3269
2.98039	96.3514	2.97797	97.8843	3.01553	98.558	3.01445	98.9889	3.01565	72.2802
2.98724	96.342	2.98765	97.8747	3.02494	98.549	3.02104	98.9771	3.0222	72.2346
2.99657	96.3329	2.99755	97.865	3.03148	98.5442	3.03126	98.9715	3.02873	72.1875
3.0031	96.3214	3.00725	97.8547	3.03807	98.5361	3.03793	98.9662	3.03567	72.1398
3.00963	96.3101	3.01488	97.8448	3.04829	98.5297	3.04765	98.9577	3.04222	72.0932
3.01659	96.301	3.02454	97.8348	3.05497	98.5182	3.05747	98.9517	3.04918	72.0469
3.0237	96.2902	3.03336	97.8249	3.06469	98.509	3.06705	98.9466	3.05863	71.9993
3.03298	96.2786	3.03989	97.8152	3.07451	98.5011	3.07634	98.9419	3.06799	71.9524
3.04253	96.2679	3.04963	97.8058	3.08408	98.4948	3.08296	98.9347	3.07766	71.9047
3.05203	96.2574	3.05618	97.7966	3.09338	98.4879	3.09318	98.9275	3.08436	71.857
3.06171	96.2466	3.06274	97.7877	3.09999	98.4788	3.09982	98.9243	3.09395	71.8093
3.06866	96.2354	3.06926	97.7789	3.11022	98.4709	3.10901	98.9196	3.10099	71.7609
3.07821	96.2245	3.07635	97.7702	3.11686	98.4639	3.11561	98.9137	3.10758	71.7122
3.08516	96.2147	3.08608	97.7615	3.12605	98.4544	3.12532	98.9068	3.11674	71.6636
3.09491	96.2068	3.09526	97.7531	3.13265	98.4478	3.13186	98.9018	3.12648	71.6146
3.1043	96.1989	3.10194	97.7445	3.14235	98.439	3.14156	98.8952	3.13313	71.5652
3.11091	96.1908	3.11166	97.7361	3.1489	98.4325	3.14823	98.8953	3.13967	71.5167
3.11745	96.1814	3.1219	97.7276	3.1586	98.4284	3.15576	98.8885	3.14629	71.4677
3.1243	96.1724	3.13169	97.7194	3.16527	98.4203	3.16504	98.8809	3.15321	71.42
3.13398	96.1634	3.14157	97.7111	3.17279	98.4215	3.17471	98.8744	3.16026	71.3714
3.14391	96.1544	3.15087	97.7037	3.18208	98.4114	3.18401	98.8734	3.16897	71.3227
3.15363	96.1475	3.16058	97.6957	3.19174	98.4041	3.19097	98.8676	3.17552	71.2739
3.16281	96.1411	3.16714	97.6878	3.20105	98.3969	3.20069	98.8608	3.18522	71.2255
3.16935	96.1341	3.1741	97.6803	3.208	98.3939	3.21069	98.8532	3.19232	71.178
3.17618	96.1254	3.1834	97.6728	3.21773	98.3881	3.22	98.8511	3.20211	71.1303
3.18587	96.1167	3.18993	97.6664	3.22772	98.379	3.22965	98.849	3.21146	71.082
3.19548	96.1079	3.19963	97.6592	3.23704	98.372	3.2362	98.8422	3.22133	71.0338
3.20252	96.0988	3.20634	97.6529	3.24669	98.3618	3.24594	98.8363	3.23098	70.9853
3.20905	96.0902	3.21606	97.6461	3.25324	98.3526	3.25302	98.831	3.23751	70.937
3.2184	96.0823	3.22611	97.6388	3.26298	98.3475	3.26314	98.821	3.24721	70.8894
3.2285	96.0735	3.23284	97.6316	3.27006	98.3396	3.27245	98.8134	3.25474	70.8433
3.2352	96.0642	3.23975	97.624	3.28018	98.3285	3.27899	98.805	3.26458	70.7976
3.24173	96.0537	3.24922	97.6162	3.28949	98.32	3.28846	98.7999	3.27337	70.7512
3.25102	96.0436	3.25833	97.608	3.29602	98.3094	3.29503	98.7939	3.28305	70.705
3.26072	96.0329	3.26499	97.6004	3.3055	98.2981	3.30471	98.7865	3.28961	70.6586
3.26781	96.0238	3.27467	97.5927	3.31206	98.2859	3.31124	98.7825	3.29618	70.6124
3.27699	96.015	3.28137	97.5855	3.32175	98.2758	3.31822	98.776	3.30596	70.5675
3.2836	96.0058	3.29107	97.5782	3.32828	98.2718	3.32751	98.772	3.31258	70.5222
3.29336	95.9965	3.29784	97.571	3.33526	98.2663	3.33405	98.7687	3.31949	70.4777
3.3009	95.9895	3.30482	97.5628	3.34455	98.2599	3.34429	98.7643	3.32868	70.4336
3.31032	95.981	3.3139	97.5562	3.35108	98.2535	3.35363	98.7591	3.33523	70.3889
3.31949	95.9723	3.32356	97.5497	3.36132	98.2499	3.36031	98.7545	3.34194	70.3444
3.32607	95.9639	3.33039	97.5423	3.37066	98.2438	3.37055	98.7493	3.34888	70.3005
3.33574	95.9563	3.3372	97.5334	3.37735	98.238	3.3804	98.7421	3.35818	70.2566
3.34279	95.9483	3.34378	97.5253	3.38759	98.236	3.38955	98.7372	3.36514	70.2131
3.35212	95.9418	3.35308	97.518	3.39743	98.2428	3.39925	98.7266	3.37168	70.1698
3.36234	95.9321	3.35968	97.5109	3.40659	98.2438	3.40946	98.7217	3.38101	70.1259
3.3689	95.9229	3.36644	97.5042	3.41628	98.2478	3.41605	98.7148	3.38756	70.0824
3.37841	95.9126	3.37569	97.4966	3.4265	98.2525	3.42257	98.7086	3.39725	70.0387
3.38496	95.9025	3.38559	97.4881	3.43309	98.2569	3.43194	98.7043	3.40381	69.9958
3.3945	95.8931	3.39581	97.48	3.43961	98.2571	3.43861	98.7012	3.41075	69.9524
3.40159	95.882	3.4024	97.4727	3.44898	98.2588	3.44834	98.695	3.41745	69.9095
3.41126	95.8711	3.40897	97.4648	3.45564	98.2632	3.45802	98.6918	3.42666	69.8658
3.42114	95.8588	3.41842	97.4565	3.46538	98.2642	3.46455	98.6878	3.43325	69.8227
3.43097	95.8485	3.42812	97.4487	3.47505	98.2674	3.47155	98.6814	3.44015	69.7799
3.43998	95.8401	3.43772	97.4401	3.48158	98.2682	3.48123	98.6767	3.44959	69.7366
3.4471	95.8302	3.44472	97.4323	3.48859	98.2714	3.49107	98.6681	3.45933	69.6933
3.45651	95.8215	3.4541	97.4239	3.49827	98.2744	3.50089	98.6587	3.46629	69.6501
3.46619	95.8118	3.46116	97.4159	3.50811	98.2797	3.5102	98.6493	3.47334	69.6072
3.4728	95.8025	3.47085	97.4085	3.51793	98.2839	3.51993	98.6441	3.48205	69.5639
3.48251	95.7928	3.47741	97.4009	3.52724	98.2913	3.52664	98.6403	3.49199	69.5211
3.4892	95.7844	3.48659	97.3932	3.53696	98.2982	3.53632	98.6344	3.50208	69.478
3.49574	95.7763	3.49343	97.3857	3.54367	98.3018	3.54604	98.6294	3.5114	69.4337
3.50284	95.767	3.50325	97.3769	3.55335	98.3128	3.55576	98.6233	3.51806	69.3895
3.51239	95.7575	3.51008	97.3692	3.56307	98.3172	3.5628	98.6206	3.52803	69.3469
3.51936	95.746	3.51978	97.3613	3.5728	98.3202	3.56952	98.6157	3.5349	69.3042
3.52823	95.7373	3.52645	97.3538	3.57984	98.3258	3.5792	98.6093	3.54444	69.2618
3.53478	95.7299	3.53567	97.3458	3.58656	98.3306	3.58894	98.6021	3.55377	69.2191
3.5445	95.7211	3.54535	97.3376	3.59624	98.3285	3.59548	98.5969	3.5603	69.1771
3.55108	95.7118	3.55245	97.3297	3.60597	98.3294	3.60494	98.5902	3.56737	69.1348
3.56086	95.7045	3.56183	97.3223	3.61252	98.3205	3.61459	98.5854	3.57435	69.0922
3.56742	95.696	3.57144	97.3143	3.62198	98.3191	3.62434	98.5744	3.58322	69.0501
3.57766	95.687	3.578	97.3065	3.63163	98.3187	3.63128	98.5681	3.5898	69.0081
3.5874	95.678	3.58479	97.2993	3.64138	98.3162	3.64073	98.5606	3.59634	68.9673
3.59394	95.6691	3.59438	97.292	3.64831	98.3076	3.65039	98.5526	3.60288	68.9256
3.60327	95.661	3.60095	97.2845	3.65777	98.2961	3.65752	98.5456	3.61251	68.8839
3.6103	95.6516	3.61092	97.2764	3.66744	98.2849	3.6672	98.5385	3.6192	68.843
3.62	95.6433	3.61811	97.2693	3.67456	98.2714	3.67651	98.532	3.62978	68.8024
3.62936	95.6335	3.62466	97.261	3.68423	98.2592	3.68306	98.524	3.63632	68.7627
3.6396	95.623	3.63344	97.2533	3.69355	98.2463	3.68967	98.5168	3.64287	68.7235
3.64925	95.6124	3.64002	97.2457	3.7001	98.2273	3.69658	98.5086	3.65171	68.6843
3.65858	95.6029	3.64662	97.2385	3.70671	98.2154	3.70315	98.5076	3.65836	68.6441
3.66526	95.5953	3.65352	97.2307	3.71362	98.2061	3.71248	98.5097	3.66795	68.6046
3.6718	95.5868	3.66009	97.2229	3.72019	98.1968	3.72259	98.503	3.67765	68.565
3.68155	95.5794	3.66938	97.2153	3.72952	98.1831	3.72925	98.4972	3.68432	68.527
3.68834	95.5693	3.67964	97.2084	3.73963	98.1683	3.7387	98.4936	3.69129	68.488
3.69791	95.5591	3.68617	97.2024	3.74629	98.1576	3.74841	98.4872	3.69787	68.4493
3.705	95.55	3.69275	97.1958	3.75574	98.1465	3.75809	98.4819	3.70704	68.4093
3.71406	95.5421	3.70219	97.1896	3.76545	98.1306	3.76779	98.4751	3.71371	68.3702
3.721	95.5325	3.71187	97.1821	3.77513	98.1144	3.77491	98.4647	3.72396	68.3309
3.72766	95.5218	3.72171	97.1749	3.78483	98.0974	3.78465	98.4584	3.73362	68.2898
3.7342	95.5127	3.72852	97.1666	3.79195	98.0812	3.79393	98.4511	3.74019	68.2491
3.74353	95.5038	3.73784	97.159	3.80168	98.0687	3.80089	98.4437	3.74678	68.2091
3.75327	95.4951	3.74492	97.1525	3.81097	98.0584	3.80753	98.4363	3.75334	68.168
3.75985	95.4856	3.75151	97.146	3.81793	98.0482	3.81725	98.4339	3.76255	68.1269
3.76639	95.4777	3.7607	97.1394	3.82457	98.0321	3.8266	98.4258	3.76909	68.0862
3.77621	95.4679	3.7675	97.1328	3.83429	98.0116	3.83313	98.4228	3.77576	68.0451
3.78291	95.4587	3.77705	97.1259	3.84364	97.9969	3.84297	98.4189	3.78624	68.0037
3.78956	95.4489	3.78675	97.1184	3.85017	97.9827	3.85267	98.4129	3.79567	67.9618
3.79656	95.4394	3.79331	97.1111	3.86	97.9693	3.86239	98.4088	3.80502	67.9207
3.80611	95.4306	3.79985	97.1041	3.8697	97.9577	3.87206	98.3996	3.81157	67.8796
3.81525	95.4227	3.80685	97.0971	3.87942	97.9504	3.87893	98.3939	3.82149	67.8385
3.82179	95.4139	3.81618	97.0902	3.8891	97.9443	3.88578	98.3934	3.83109	67.7971
3.82879	95.4057	3.82282	97.0831	3.89597	97.9401	3.89232	98.3909	3.84132	67.7559
3.83809	95.3986	3.82967	97.0763	3.90281	97.936	3.90203	98.3857	3.8484	67.7144
3.84779	95.3904	3.83661	97.0691	3.90936	97.9327	3.90855	98.3766	3.85768	67.6736
3.85803	95.3813	3.84563	97.0629	3.91907	97.933	3.91789	98.3693	3.86426	67.6328
3.86783	95.373	3.85537	97.0567	3.92559	97.9323	3.92774	98.3644	3.8735	67.5915
3.87443	95.3655	3.86502	97.051	3.93493	97.9393	3.93742	98.3606	3.88318	67.5512
3.88113	95.3572	3.87201	97.0456	3.94477	97.9471	3.94397	98.3573	3.89321	67.51
3.89078	95.3479	3.88148	97.0394	3.95446	97.9552	3.95085	98.353	3.90283	67.4691
3.89736	95.3386	3.89118	97.0328	3.96101	97.9586	3.96025	98.3526	3.9094	67.4286
3.90654	95.328	3.8981	97.0262	3.96789	97.9634	3.96683	98.3466	3.91656	67.3888
3.91315	95.3176	3.90465	97.0199	3.97728	97.9698	3.97689	98.3435	3.92575	67.3486
3.92334	95.3089	3.9144	97.0139	3.98387	97.9669	3.98359	98.339	3.93544	67.3094
3.92986	95.2991	3.92394	97.0078	3.99392	97.9675	3.99287	98.3294	3.94243	67.269
3.93917	95.2913	3.93391	97.0011	4.00062	97.9669	3.99946	98.3249	3.94911	67.229
3.94891	95.2812	3.94062	96.9938	4.00991	97.9633	4.00639	98.3197	3.95829	67.1888
3.95556	95.2707	3.94989	96.986	4.01649	97.9575	4.01294	98.312	3.96486	67.1493
3.96528	95.2614	3.95643	96.9793	4.02343	97.9558	4.02268	98.3083	3.9746	67.1107
3.97185	95.2533	3.96333	96.9725	4.02998	97.9512	4.03211	98.3039	3.98449	67.0718
3.98156	95.242	3.96987	96.9654	4.03972	97.9479	4.04233	98.306	3.99409	67.0328
3.98828	95.2308	3.97643	96.9585	4.04915	97.942	4.05194	98.2999	4.00066	66.9938
3.99505	95.2185	3.98295	96.9513	4.05937	97.9327	4.0614	98.2932	4.0076	66.9562
4.00161	95.2069	3.99227	96.9443	4.06898	97.9241	4.07108	98.2909	4.01414	66.9178
4.0109	95.1946	3.99881	96.9372	4.07844	97.9143	4.07774	98.2926	4.0211	66.8799
4.018	95.1817	4.00535	96.9299	4.08812	97.9087	4.08747	98.2883	4.03014	66.8422
4.02729	95.1717	4.01525	96.9226	4.09478	97.9044	4.094	98.2842	4.0399	66.8039
4.03384	95.1617	4.02541	96.9152	4.10451	97.8953	4.10059	98.2794	4.04645	66.7667
4.04043	95.1519	4.03502	96.908	4.11103	97.8854	4.10745	98.2747	4.0534	66.7289
4.05011	95.1434	4.04157	96.9002	4.11762	97.8731	4.11726	98.2731	4.06008	66.6912
4.05997	95.1336	4.04814	96.8922	4.12448	97.862	4.12693	98.2719	4.06962	66.6535
4.06679	95.1215	4.05494	96.8849	4.1343	97.852	4.13688	98.2637	4.07933	66.6162
4.07332	95.0936	4.06413	96.8773	4.14397	97.8398	4.14646	98.252	4.0888	66.5794
4.08	95.0692	4.07384	96.8706	4.15392	97.827	4.1559	98.246	4.0985	66.5428
4.08654	95.0448	4.08037	96.8635	4.1635	97.8171	4.16301	98.2375	4.10507	66.5054
4.09575	95.0255	4.08721	96.8561	4.17294	97.8066	4.17234	98.2271	4.11515	66.4683
4.10268	95.0082	4.09666	96.8477	4.18005	97.794	4.18202	98.2169	4.12184	66.4312
4.11203	94.9924	4.10635	96.8391	4.18937	97.784	4.18859	98.2089	4.13126	66.3954
4.11855	94.9772	4.11658	96.8307	4.19905	97.7709	4.19882	98.1982	4.14099	66.3592
4.12512	94.9648	4.12329	96.8229	4.20563	97.7526	4.20535	98.1898	4.1507	66.3234
4.13168	94.9544	4.13298	96.8157	4.21586	97.7452	4.21513	98.1829	4.15761	66.2879
4.14191	94.9469	4.13953	96.8085	4.22239	97.7317	4.22495	98.1749	4.16429	66.2523
4.15188	94.9394	4.14927	96.8005	4.23216	97.7195	4.23436	98.1671	4.17089	66.216
4.16144	94.9343	4.15895	96.7924	4.24199	97.7057	4.24091	98.1637	4.18005	66.1798
4.16799	94.9304	4.16851	96.7844	4.2514	97.6915	4.25046	98.1568	4.18676	66.1435
4.17734	94.927	4.17822	96.7766	4.25795	97.6808	4.25707	98.154	4.19329	66.1077
4.187	94.9257	4.18516	96.7692	4.2675	97.6737	4.26718	98.1514	4.20291	66.0714
4.19355	94.9257	4.19187	96.7617	4.2741	97.6687	4.27662	98.1432	4.21309	66.0356
4.20015	94.9275	4.20102	96.7549	4.28421	97.6647	4.28331	98.1438	4.21969	66.0001
4.20704	94.9304	4.21088	96.7483	4.29366	97.6579	4.29015	98.1361	4.22621	65.965
4.21373	94.934	4.22043	96.7412	4.30035	97.6518	4.29992	98.1315	4.2328	65.9299
4.22297	94.9372	4.22697	96.7344	4.30719	97.6453	4.3094	98.1266	4.24259	65.8943
4.22951	94.943	4.2337	96.7262	4.31695	97.6398	4.31951	98.121	4.25179	65.8592
4.2363	94.9497	4.24446	96.7185	4.32644	97.635	4.32933	98.1117	4.25887	65.8246
4.24573	94.9568	4.25368	96.7112	4.33655	97.6317	4.3386	98.1044	4.26806	65.7904
4.25233	94.9651	4.2603	96.7044	4.34637	97.6331	4.34521	98.1	4.27463	65.756
4.25885	94.9737	4.2695	96.6977	4.35564	97.6317	4.35539	98.0947	4.28129	65.7218
4.26579	94.9824	4.27648	96.6907	4.36225	97.6343	4.36199	98.0917	4.29138	65.688
4.27242	94.989	4.28578	96.6839	4.37242	97.6292	4.37154	98.0879	4.29798	65.6536
4.2817	94.9971	4.2923	96.6769	4.37902	97.6239	4.38099	98.081	4.3073	65.6196
4.28823	95.0051	4.29928	96.6703	4.38858	97.6186	4.38765	98.0759	4.31424	65.5857
4.29804	95.0132	4.30875	96.664	4.39803	97.6154	4.39728	98.0688	4.32122	65.5512
4.30489	95.022	4.31529	96.6574	4.40469	97.6081	4.40708	98.0657	4.33051	65.5169
4.31417	95.0301	4.32486	96.6504	4.41432	97.608	4.41363	98.0606	4.33989	65.483
4.32078	95.0379	4.33139	96.6435	4.42412	97.6014	4.4204	98.0562	4.34963	65.4485
4.32734	95.0451	4.33847	96.6368	4.43067	97.598	4.42716	98.0576	4.35623	65.4137
4.33416	95.0518	4.34504	96.6291	4.43744	97.5937	4.43374	98.052	4.36315	65.3794
4.34082	95.0598	4.35503	96.6224	4.4442	97.5893	4.44304	98.0508	4.37247	65.3451
4.35026	95.0656	4.36461	96.6165	4.45077	97.582	4.45001	98.0494	4.37904	65.3104
4.35998	95.0705	4.374	96.6095	4.46008	97.5747	4.45982	98.0457	4.38594	65.2752
4.36679	95.0736	4.3836	96.6024	4.46705	97.5678	4.46899	98.0443	4.39563	65.2396
4.37335	95.0782	4.39016	96.5948	4.47685	97.5621	4.47572	98.0362	4.40512	65.2052
4.38017	95.0807	4.39709	96.5872	4.48602	97.5583	4.48542	98.0364	4.41167	65.1706
4.38937	95.0831	4.40367	96.5806	4.49276	97.56	4.49207	98.0346	4.41877	65.1354
4.39905	95.0826	4.41291	96.5732	4.50246	97.5603	4.50167	98.0295	4.42845	65.1002
4.40889	95.0807	4.42271	96.566	4.50911	97.5593	4.50872	98.0233	4.43776	65.0657
4.41542	95.0791	4.42946	96.5589	4.51871	97.5588	4.51845	98.0181	4.44447	65.0311
4.42201	95.0728	4.43905	96.5523	4.52576	97.5559	4.52815	98.0165	4.45111	64.9969
4.42894	95.0631	4.44566	96.545	4.53549	97.5565	4.53472	98.0118	4.46051	64.9618
4.43863	95.0507	4.45548	96.5377	4.54519	97.5581	4.54127	98.0088	4.47027	64.9273
4.44522	95.0343	4.46292	96.5305	4.55176	97.5575	4.55074	98.0005	4.47728	64.8929
4.45475	95.0152	4.47214	96.5231	4.55832	97.5583	4.56066	97.9937	4.48668	64.8588
4.46432	94.9944	4.48143	96.5146	4.56778	97.5568	4.57064	97.9906	4.49649	64.8257
4.47092	94.9874	4.49167	96.5071	4.5777	97.5583	4.58038	97.9851	4.50311	64.792
4.48062	94.9802	4.5015	96.4985	4.58768	97.5593	4.58992	97.9751	4.51274	64.7588
4.48743	94.9739	4.5108	96.49	4.59741	97.5619	4.59951	97.9712	4.52304	64.7252
4.49687	94.968	4.51748	96.4819	4.60696	97.5584	4.60646	97.9674	4.5296	64.6918
4.50656	94.9614	4.52722	96.4743	4.61655	97.5569	4.61589	97.9644	4.5393	64.6595
4.51313	94.9542	4.5369	96.4668	4.6235	97.5529	4.62245	97.9617	4.54583	64.6258
4.52044	94.9489	4.54357	96.4585	4.63293	97.5505	4.629	97.9584	4.55515	64.592
4.52966	94.9437	4.55371	96.4506	4.63949	97.5507	4.63586	97.9551	4.56172	64.5581
4.53933	94.9379	4.56025	96.4431	4.64603	97.5445	4.6424	97.9498	4.57145	64.5242
4.54629	94.9327	4.56694	96.4354	4.6529	97.5446	4.6517	97.9445	4.57797	64.4908
4.55286	94.9282	4.57651	96.4285	4.65944	97.5403	4.65828	97.9395	4.58769	64.4572
4.56203	94.9229	4.58591	96.4211	4.66874	97.5367	4.66522	97.934	4.59473	64.4233
4.56856	94.9179	4.59248	96.4139	4.67532	97.5345	4.6719	97.929	4.60169	64.39
4.57516	94.9116	4.60221	96.4068	4.68226	97.5308	4.68098	97.9238	4.611	64.3559
4.5821	94.905	4.61179	96.3992	4.68894	97.526	4.68767	97.9157	4.62037	64.322
4.58865	94.9002	4.61887	96.3922	4.69802	97.5196	4.69738	97.9082	4.62694	64.2879
4.59797	94.8937	4.62553	96.3849	4.70471	97.5113	4.70392	97.897	4.6338	64.2543
4.60454	94.8885	4.63475	96.3778	4.71441	97.5052	4.7136	97.8909	4.64318	64.2209
4.61159	94.8835	4.64444	96.3705	4.72096	97.5039	4.7236	97.8853	4.64973	64.1876
4.61827	94.8782	4.65201	96.3632	4.73064	97.4985	4.73053	97.8798	4.65942	64.154
4.62732	94.8712	4.66093	96.3564	4.74063	97.4972	4.74026	97.8718	4.66597	64.121
4.63389	94.865	4.66754	96.35	4.74757	97.4921	4.74681	97.8696	4.67594	64.0873
4.64084	94.858	4.6777	96.3437	4.7573	97.4865	4.75334	97.8639	4.68578	64.0538
4.65046	94.8508	4.68736	96.3375	4.76385	97.4796	4.75991	97.8585	4.69312	64.0204
4.65712	94.8431	4.69678	96.3314	4.77038	97.475	4.76934	97.8522	4.70272	63.987
4.66639	94.8354	4.70647	96.3255	4.77695	97.4679	4.77895	97.8454	4.71176	63.9539
4.6731	94.8279	4.71353	96.3197	4.78638	97.4659	4.78875	97.8372	4.72144	63.921
4.67968	94.8194	4.7201	96.3145	4.79599	97.4602	4.7986	97.8328	4.72799	63.8876
4.68938	94.8121	4.7297	96.3081	4.80578	97.4567	4.80833	97.8277	4.73825	63.855
4.69593	94.8051	4.73923	96.3022	4.81563	97.4526	4.818	97.8228	4.74756	63.8222
4.70288	94.7981	4.74918	96.2966	4.82537	97.448	4.82501	97.8174	4.75463	63.7879
4.71261	94.7907	4.7559	96.291	4.83504	97.4385	4.83156	97.8089	4.76422	63.754
4.71914	94.7845	4.76524	96.2857	4.84204	97.4306	4.84088	97.8028	4.77369	63.7196
4.72569	94.7783	4.77528	96.2797	4.84859	97.4199	4.84778	97.7931	4.78361	63.6863
4.73227	94.771	4.78237	96.2741	4.85791	97.4151	4.85434	97.7874	4.79371	63.6524
4.7388	94.7627	4.7891	96.2679	4.86482	97.4107	4.86091	97.7818	4.80029	63.6185
4.74799	94.7553	4.79792	96.2611	4.87138	97.4053	4.8702	97.7744	4.80684	63.5848
4.75452	94.7473	4.8076	96.2555	4.87795	97.3995	4.87677	97.7673	4.81663	63.551
4.76436	94.739	4.81413	96.2493	4.88724	97.3947	4.88373	97.7617	4.82576	63.5177
4.7709	94.7298	4.82067	96.2436	4.89381	97.3942	4.89304	97.7526	4.83231	63.4841
4.78059	94.722	4.83038	96.2377	4.90077	97.3931	4.90291	97.7434	4.84196	63.451
4.79035	94.7146	4.83692	96.2312	4.91008	97.3879	4.91286	97.736	4.84933	63.4181
4.79794	94.7065	4.84405	96.2256	4.91995	97.384	4.91952	97.7305	4.85848	63.3855
4.80712	94.6991	4.85362	96.2186	4.92989	97.3791	4.92883	97.7245	4.86833	63.3524
4.81654	94.6915	4.86028	96.2118	4.93655	97.3728	4.93567	97.7187	4.87527	63.3202
4.82354	94.684	4.86964	96.2037	4.94587	97.3687	4.94526	97.7102	4.88444	63.2885
4.83021	94.6766	4.87638	96.1961	4.9527	97.3646	4.95233	97.7022	4.89104	63.2569
4.83938	94.6688	4.88583	96.1879	4.96229	97.356	4.96193	97.6958	4.90122	63.2252
4.84608	94.6606	4.89311	96.1801	4.96936	97.3489	4.97137	97.6901	4.90833	63.1947
4.85616	94.6535	4.90258	96.1731	4.97897	97.3428	4.97831	97.687	4.91762	63.1644
4.86575	94.6458	4.91196	96.1656	4.9884	97.339	4.98486	97.6807	4.92723	63.1335
4.87527	94.6385	4.91851	96.158	4.99534	97.3347	4.99405	97.678	4.93681	63.1031
4.88184	94.6302	4.9251	96.1507	5.0019	97.3273	5.0006	97.6749	4.9465	63.0722
4.88883	94.623	4.93528	96.144	5.01108	97.314	5.0074	97.6699	4.95617	63.0421
4.89851	94.6159	4.94188	96.1367	5.01764	97.3103	5.017	97.6658	4.96278	63.0119
4.90783	94.6088	4.95118	96.1296	5.02444	97.3041	5.02355	97.6575	4.97022	62.9813
4.9144	94.602	4.95815	96.1226	5.03404	97.3016	5.03025	97.647	4.9768	62.9512
4.92121	94.5946	4.96472	96.117	5.04059	97.295	5.03706	97.6395	4.98562	62.9219
4.931	94.5883	4.97402	96.1108	5.04728	97.2892	5.04363	97.6326	4.99541	62.8918
4.94038	94.5824	4.98057	96.1037	5.05409	97.2837	5.05285	97.6279	5.00199	62.8614
4.94742	94.5751	4.99027	96.0976	5.06067	97.2756	5.05986	97.6244	5.00894	62.8307
4.95674	94.5689	4.99786	96.091	5.06989	97.2708	5.06974	97.6207	5.01825	62.801
4.96331	94.5628	5.00701	96.0855	5.0769	97.2632	5.07905	97.6211	5.02481	62.7716
4.97309	94.5568	5.01625	96.0795	5.08677	97.2563	5.08874	97.6177	5.03166	62.7425
4.9797	94.5514	5.02279	96.0745	5.09609	97.2528	5.09844	97.6133	5.04104	62.7135
4.98664	94.5468	5.02935	96.0692	5.10578	97.2484	5.10504	97.6113	5.05088	62.6846
4.99634	94.54	5.0392	96.064	5.11548	97.241	5.11157	97.6094	5.05744	62.6557
5.00565	94.534	5.04573	96.0583	5.12208	97.2337	5.12127	97.6042	5.06467	62.6272
5.01269	94.5276	5.05228	96.0526	5.12861	97.2269	5.13191	97.6008	5.07151	62.5978
5.02241	94.5209	5.05923	96.0475	5.13831	97.2179	5.13856	97.6054	5.08062	62.5683
5.03176	94.5139	5.06582	96.0423	5.14894	97.2126	5.14778	97.6059	5.08996	62.5393
5.0384	94.509	5.07498	96.0379	5.1556	97.2018	5.15719	97.6045	5.09666	62.5103
5.045	94.5022	5.08152	96.0325	5.16481	97.1928	5.16428	97.5973	5.10325	62.4817
5.05469	94.4954	5.0881	96.0269	5.17423	97.1853	5.17402	97.5891	5.11334	62.4531
5.06437	94.4882	5.09504	96.0225	5.18133	97.1752	5.1833	97.5831	5.12264	62.4255
5.07146	94.4802	5.10169	96.0178	5.19106	97.1658	5.18986	97.5754	5.12972	62.3974
5.08117	94.4722	5.11106	96.0127	5.20035	97.1584	5.19681	97.5688	5.13933	62.369
5.09049	94.4648	5.12079	96.008	5.2069	97.1471	5.20615	97.5621	5.14861	62.3405
5.09746	94.4591	5.12731	96.0028	5.21385	97.1378	5.21594	97.5559	5.15515	62.3123
5.10399	94.452	5.13685	95.9974	5.22319	97.1269	5.22255	97.5513	5.16182	62.2833
5.11345	94.4448	5.14346	95.9925	5.23298	97.1162	5.22924	97.5442	5.16879	62.2546
5.12301	94.4369	5.15014	95.988	5.23959	97.1124	5.23591	97.5373	5.17533	62.2262
5.13005	94.4308	5.15706	95.9836	5.24628	97.1056	5.24249	97.5294	5.18463	62.1974
5.13958	94.4229	5.16675	95.9783	5.25295	97.1023	5.25187	97.5214	5.19175	62.1693
5.14908	94.4153	5.17338	95.9722	5.25952	97.0987	5.26162	97.5153	5.20082	62.1405
5.15564	94.408	5.1827	95.9665	5.26891	97.0944	5.2686	97.5096	5.20737	62.1113
5.16299	94.4017	5.18934	95.9603	5.27866	97.0832	5.27829	97.5064	5.21718	62.083
5.17256	94.3947	5.19901	95.9542	5.28564	97.076	5.28822	97.5008	5.22416	62.0551
5.18175	94.3878	5.20585	95.947	5.29533	97.0732	5.29792	97.4954	5.2336	62.027
5.18845	94.3829	5.2124	95.9407	5.30526	97.0706	5.30756	97.4915	5.24327	61.9995
5.19516	94.3773	5.2191	95.9338	5.31496	97.066	5.31707	97.4866	5.2501	61.972
5.20179	94.3714	5.22828	95.9267	5.3246	97.0653	5.32362	97.4842	5.25955	61.9444
5.20835	94.3639	5.23487	95.9194	5.33411	97.0599	5.33334	97.4836	5.2661	61.9174
5.21779	94.3583	5.24459	95.9112	5.34065	97.0581	5.34044	97.4852	5.27309	61.8904
5.22465	94.3517	5.25161	95.9033	5.35038	97.0526	5.34973	97.4877	5.27963	61.8633
5.23129	94.3445	5.26105	95.8959	5.35748	97.0437	5.35666	97.4843	5.28644	61.8363
5.24046	94.3368	5.2676	95.8892	5.36677	97.0378	5.36592	97.4804	5.29603	61.8087
5.24731	94.33	5.27457	95.8818	5.3737	97.028	5.37612	97.4783	5.30547	61.7818
5.25703	94.3234	5.28426	95.874	5.38296	97.0213	5.38322	97.4768	5.31203	61.7558
5.26379	94.3177	5.29362	95.8663	5.39316	97.0246	5.39214	97.4773	5.32161	61.7286
5.2735	94.3099	5.30332	95.8585	5.40026	97.0217	5.40194	97.4746	5.33127	61.7019
5.28297	94.3031	5.31011	95.8518	5.40918	97.0168	5.41167	97.4739	5.33795	61.6758
5.28991	94.2954	5.31736	95.845	5.41898	97.0139	5.41825	97.4686	5.3453	61.6488
5.29659	94.2881	5.32675	95.8377	5.42871	97.0132	5.42806	97.4689	5.35187	61.622
5.30579	94.2807	5.33598	95.8304	5.43529	97.0148	5.4379	97.469	5.36068	61.5946
5.31284	94.2732	5.34251	95.8238	5.4451	97.0127	5.44472	97.4641	5.36721	61.5674
5.32203	94.2669	5.35219	95.817	5.45494	97.0084	5.45169	97.4655	5.3738	61.5405
5.32861	94.2606	5.35889	95.811	5.46176	96.9979	5.46097	97.4685	5.38074	61.5137
5.3383	94.2545	5.36862	95.8044	5.46872	96.9877	5.47039	97.4636	5.38727	61.4862
5.34854	94.248	5.3758	95.7984	5.478	96.9806	5.48055	97.4584	5.39657	61.4592
5.35518	94.2421	5.38261	95.793	5.48743	96.9755	5.48709	97.4527	5.40355	61.4325
5.36493	94.2364	5.39145	95.7863	5.49759	96.976	5.49641	97.4472	5.41283	61.4066
5.37149	94.2308	5.39811	95.7805	5.50413	96.9659	5.50294	97.442	5.42265	61.3796
5.38119	94.2238	5.40794	95.7745	5.51344	96.9587	5.50975	97.4318	5.42925	61.3525
5.39047	94.2166	5.41807	95.7692	5.51997	96.95	5.51642	97.4265	5.43634	61.3254
5.39701	94.2101	5.42736	95.7632	5.52679	96.9427	5.52578	97.4176	5.44605	61.2982
5.40358	94.203	5.4373	95.7573	5.53346	96.9304	5.53246	97.4097	5.45576	61.2714
5.41052	94.1964	5.4469	95.7514	5.54282	96.9206	5.5427	97.3997	5.46508	61.2447
5.41715	94.193	5.45663	95.7465	5.54949	96.9056	5.55237	97.391	5.47161	61.2179
5.42671	94.1874	5.46345	95.7413	5.55974	96.8904	5.56172	97.3819	5.48129	61.1911
5.43616	94.1817	5.47021	95.7353	5.56941	96.8752	5.56828	97.3685	5.48825	61.1644
5.44321	94.1762	5.47695	95.729	5.57876	96.8609	5.57801	97.3542	5.49492	61.1386
5.45255	94.169	5.48661	95.723	5.58532	96.8465	5.58821	97.3405	5.50153	61.112
5.45908	94.1619	5.49579	95.7173	5.59504	96.8321	5.59761	97.3291	5.51095	61.0853
5.46561	94.1565	5.50239	95.7123	5.60525	96.819	5.60455	97.3201	5.52068	61.0588
5.47261	94.1505	5.50904	95.7064	5.61464	96.8089	5.61417	97.3125	5.53034	61.0316
5.47915	94.1443	5.51862	95.7004	5.62159	96.8018	5.6207	97.3072	5.53693	61.0048
5.48842	94.1369	5.5256	95.6949	5.63121	96.7924	5.6302	97.2989	5.54389	60.9783
5.49813	94.1299	5.53214	95.6889	5.63774	96.7867	5.63701	97.2928	5.55041	60.9515
5.50511	94.1215	5.53871	95.6825	5.64724	96.7837	5.64697	97.2873	5.55734	60.9246
5.51483	94.1149	5.54838	95.6775	5.65406	96.7777	5.65351	97.2864	5.56668	60.8973
5.52426	94.1076	5.55801	95.6709	5.664	96.7799	5.66294	97.2812	5.57587	60.8699
5.53406	94.1003	5.56767	95.6657	5.67055	96.7776	5.6699	97.2735	5.58572	60.843
5.5438	94.0917	5.57741	95.6585	5.67998	96.7752	5.67899	97.2705	5.59226	60.8166
5.55084	94.0842	5.58407	95.6505	5.68694	96.7699	5.68881	97.2676	5.59881	60.7902
5.56015	94.0743	5.59091	95.6429	5.69602	96.7705	5.69574	97.2658	5.60534	60.7639
5.56728	94.067	5.59783	95.6345	5.70585	96.7691	5.70242	97.2652	5.61508	60.7378
5.57671	94.0584	5.60662	95.6263	5.71277	96.7676	5.71174	97.261	5.62217	60.7118
5.58341	94.0511	5.61632	95.6189	5.71945	96.7722	5.72159	97.2593	5.63138	60.6857
5.59268	94.0447	5.62303	95.6119	5.72877	96.7713	5.73128	97.2613	5.63817	60.6599
5.59936	94.0356	5.62996	95.6046	5.73862	96.7683	5.73787	97.2623	5.64828	60.6339
5.60912	94.0267	5.6395	95.5968	5.74832	96.7665	5.74444	97.2647	5.65518	60.6081
5.61905	94.0169	5.64908	95.5883	5.75491	96.7611	5.75107	97.2652	5.66424	60.5826
5.62925	94.0085	5.65618	95.5802	5.76147	96.7589	5.75778	97.2683	5.67382	60.5563
5.63845	93.9989	5.66537	95.5722	5.76811	96.752	5.76474	97.2678	5.6804	60.5301
5.64541	93.9895	5.67192	95.5639	5.77482	96.7548	5.7742	97.2609	5.69021	60.5041
5.65514	93.9796	5.68177	95.5544	5.78178	96.7617	5.78362	97.2601	5.69984	60.4779
5.66492	93.9697	5.68886	95.5456	5.79124	96.7666	5.79332	97.2562	5.7096	60.4527
5.67451	93.9592	5.69855	95.5362	5.80066	96.7728	5.80032	97.2549	5.71662	60.4275
5.68407	93.9494	5.70788	95.5272	5.81035	96.7827	5.80951	97.2528	5.72315	60.4018
5.69107	93.9403	5.7177	95.5186	5.81735	96.7819	5.81604	97.2481	5.7297	60.3764
5.70033	93.9311	5.72742	95.5101	5.82654	96.789	5.82628	97.2483	5.73914	60.3507
5.71004	93.9223	5.73423	95.5012	5.83307	96.7977	5.83573	97.2457	5.74572	60.3247
5.71675	93.9141	5.74364	95.4911	5.84331	96.7995	5.84554	97.2443	5.75263	60.2991
5.72357	93.9063	5.75058	95.4824	5.85277	96.8001	5.85565	97.239	5.75919	60.2736
5.73014	93.8985	5.75713	95.4742	5.86258	96.801	5.86232	97.2308	5.76869	60.2487
5.73684	93.89	5.76646	95.4666	5.87269	96.8014	5.87194	97.2268	5.77536	60.224
5.74654	93.8813	5.77306	95.4577	5.87935	96.8024	5.8813	97.2162	5.7819	60.1994
5.75306	93.8732	5.77959	95.4483	5.88897	96.8049	5.89109	97.2035	5.79106	60.1748
5.75962	93.8658	5.78612	95.4385	5.89834	96.8092	5.90079	97.195	5.79779	60.1504
5.76881	93.8598	5.79309	95.4297	5.90812	96.8126	5.90781	97.1878	5.80445	60.126
5.7755	93.8525	5.80276	95.4214	5.91782	96.8142	5.91711	97.1772	5.81412	60.1021
5.78557	93.846	5.8126	95.4146	5.92485	96.8061	5.92423	97.1657	5.82388	60.0774
5.79492	93.8394	5.8192	95.4076	5.93415	96.8001	5.93394	97.1539	5.83044	60.0532
5.80148	93.8339	5.8284	95.3998	5.94127	96.7947	5.94315	97.143	5.83751	60.0295
5.80842	93.8294	5.83862	95.3915	5.95098	96.7894	5.94981	97.1295	5.84667	60.006
5.81826	93.8247	5.84816	95.3841	5.96019	96.7798	5.95633	97.1166	5.85635	59.9823
5.82754	93.8209	5.85786	95.3767	5.96685	96.7725	5.96303	97.1024	5.8637	59.9588
5.83413	93.8175	5.86443	95.3698	5.97337	96.7609	5.96991	97.0919	5.87038	59.9355
5.84078	93.8122	5.87469	95.3623	5.98006	96.7553	5.97958	97.083	5.87933	59.9124
5.8504	93.808	5.88383	95.3553	5.98695	96.7519	5.98626	97.0768	5.88586	59.8895
5.85733	93.8035	5.89038	95.3488	5.99662	96.7475	5.99559	97.0685	5.89244	59.867
5.86391	93.7983	5.89745	95.3437	6.0033	96.7398	6.00503	97.0652	5.90217	59.8428
5.8732	93.7939	5.90444	95.3379	6.01263	96.7338	6.01261	97.0632	5.91185	59.8187
5.88026	93.7899	5.91333	95.3322	6.02207	96.7297	6.02155	97.0619	5.91841	59.7949
5.88997	93.7853	5.91992	95.326	6.02965	96.7258	6.02813	97.0603	5.9252	59.7716
5.8994	93.7799	5.92961	95.3207	6.03859	96.7234	6.03779	97.0563	5.93193	59.748
5.90913	93.7742	5.93628	95.3152	6.04517	96.719	6.0444	97.0533	5.93846	59.7242
5.91565	93.7695	5.94303	95.3095	6.05483	96.7201	6.05405	97.0516	5.94781	59.6998
5.92538	93.7641	5.95246	95.3048	6.06144	96.7152	6.06078	97.0483	5.95439	59.6753
5.93221	93.7596	5.96215	95.2998	6.07109	96.7084	6.06744	97.0475	5.96116	59.6512
5.94176	93.7538	5.96921	95.2952	6.07782	96.7047	6.07469	97.0386	5.96784	59.6272
5.94874	93.7482	5.97891	95.2914	6.08448	96.6948	6.08434	97.0359	5.97713	59.6032
5.9553	93.7437	5.98546	95.286	6.09173	96.6858	6.09335	97.0346	5.98739	59.5791
5.96502	93.7391	5.99544	95.2814	6.10138	96.6792	6.10314	97.0335	5.99396	59.5551
5.97157	93.733	6.00503	95.2777	6.11039	96.6725	6.11284	97.0293	6.00312	59.5304
5.98087	93.7303	6.01484	95.2738	6.12018	96.658	6.11993	97.0276	6.00967	59.5059
5.9874	93.7258	6.02415	95.2707	6.12988	96.6424	6.12925	97.0239	6.01627	59.4817
5.99715	93.7214	6.03125	95.2679	6.13697	96.6336	6.13616	97.0245	6.02281	59.4569
6.00746	93.7164	6.04096	95.2658	6.14629	96.6198	6.14275	97.0244	6.0325	59.4319
6.01681	93.7109	6.05069	95.2623	6.1532	96.6076	6.15181	97.0207	6.03932	59.4077
6.02649	93.7073	6.0601	95.2576	6.15979	96.6013	6.15835	97.019	6.04941	59.3834
6.03316	93.7027	6.06982	95.2534	6.16885	96.5951	6.16532	97.0185	6.05874	59.3584
6.04038	93.6991	6.07947	95.2499	6.17539	96.5909	6.17229	97.0177	6.06898	59.3332
6.0494	93.6935	6.08607	95.2458	6.18236	96.5906	6.18187	97.0108	6.07919	59.3085
6.05938	93.6893	6.09264	95.2426	6.18932	96.5883	6.19164	97.0045	6.0884	59.2839
6.06623	93.6849	6.09968	95.2385	6.1989	96.583	6.20088	96.9991	6.09778	59.2594
6.07277	93.6803	6.10622	95.2346	6.20868	96.5807	6.20758	96.9938	6.10751	59.235
6.082	93.6761	6.11605	95.2295	6.21792	96.5787	6.21712	96.9911	6.11405	59.2108
6.09182	93.6715	6.12528	95.2247	6.22462	96.5777	6.22417	96.989	6.12072	59.1861
6.10217	93.6653	6.13235	95.2197	6.23415	96.5738	6.23404	96.9874	6.13042	59.1613
6.11172	93.6577	6.1415	95.2142	6.24122	96.5717	6.24058	96.9883	6.13728	59.1362
6.12116	93.6509	6.14805	95.209	6.25108	96.5661	6.24713	96.9848	6.14448	59.1119
6.13088	93.6447	6.158	95.2035	6.25762	96.5624	6.25622	96.9813	6.15363	59.0877
6.13743	93.6363	6.16763	95.1982	6.26417	96.5563	6.26302	96.9759	6.16022	59.0631
6.14439	93.6288	6.17419	95.1925	6.27326	96.551	6.27272	96.9722	6.16954	59.0389
6.15381	93.6205	6.18071	95.186	6.28006	96.5433	6.27971	96.9724	6.17607	59.0145
6.16349	93.6135	6.1904	95.1784	6.28975	96.5348	6.28942	96.9681	6.18302	58.9901
6.17095	93.6055	6.1975	95.1726	6.29675	96.5303	6.29643	96.9641	6.19245	58.9653
6.18068	93.5978	6.20408	95.1676	6.30645	96.5253	6.30555	96.9582	6.20271	58.9413
6.18949	93.5897	6.21102	95.1629	6.31347	96.5205	6.31507	96.9507	6.2093	58.9171
6.19615	93.5801	6.22046	95.1568	6.32259	96.5158	6.32481	96.9422	6.21832	58.8931
6.20588	93.5713	6.22962	95.1502	6.33211	96.509	6.33198	96.9385	6.2249	58.8689
6.21243	93.5618	6.23619	95.1438	6.34185	96.5062	6.34131	96.9371	6.23157	58.8453
6.21911	93.5532	6.24588	95.1362	6.34902	96.5081	6.35104	96.9358	6.23865	58.8219
6.2293	93.5437	6.25246	95.1293	6.35835	96.5085	6.36074	96.9345	6.24837	58.7987
6.23903	93.5338	6.25941	95.1239	6.36807	96.5097	6.3674	96.9403	6.25769	58.7753
6.24867	93.5258	6.26608	95.1181	6.37778	96.5107	6.37702	96.942	6.26475	58.7519
6.25818	93.5167	6.27525	95.112	6.38444	96.5141	6.38357	96.9524	6.27385	58.7284
6.2679	93.5066	6.28183	95.1057	6.39405	96.5152	6.39114	96.951	6.28371	58.7048
6.27496	93.4974	6.29152	95.0992	6.4006	96.5187	6.40074	96.9559	6.29362	58.6807
6.28428	93.4889	6.29808	95.0931	6.40818	96.5151	6.40983	96.9533	6.30041	58.6562
6.29136	93.48	6.30477	95.0863	6.41778	96.5139	6.41941	96.9508	6.30987	58.6315
6.3004	93.4713	6.31458	95.0794	6.42687	96.5143	6.42596	96.9449	6.31952	58.6114
6.31008	93.4629	6.32197	95.0734	6.43645	96.5118	6.43251	96.9408	6.32613	58.5951
6.31663	93.4553	6.33126	95.0689	6.443	96.5057	6.44234	96.9333	6.33268	58.5812
6.32373	93.448	6.34084	95.0647	6.44954	96.4967	6.44889	96.9186	6.3429	58.5684
6.33317	93.4411	6.35068	95.059	6.45937	96.481	6.45581	96.9066	6.3526	58.5562
6.34298	93.4367	6.36013	95.0553	6.46593	96.4646	6.46275	96.8888	6.35972	58.5438
6.34995	93.4337	6.36694	95.0523	6.47285	96.4462	6.47201	96.8716	6.36897	58.5311
6.35931	93.4305	6.37638	95.0491	6.47979	96.431	6.48156	96.8543	6.37818	58.5174
6.36897	93.4277	6.38294	95.0444	6.48905	96.4111	6.48834	96.8306	6.3849	58.5016
6.37603	93.4249	6.38948	95.04	6.4986	96.3906	6.49782	96.8136	6.39143	58.4837
6.38613	93.4212	6.39602	95.0349	6.50538	96.3704	6.50477	96.7929	6.40114	58.463
6.39519	93.4163	6.40257	95.0303	6.51486	96.3426	6.51405	96.7674	6.41084	58.4388
6.40488	93.4116	6.41268	95.0248	6.5218	96.3112	6.52067	96.7411	6.41791	58.4103
6.41145	93.4066	6.41962	95.0168	6.59019	96.278	6.5891	96.7151	6.42742	58.3784
6.42117	93.4012	6.42908	95.0081	6.65822	96.2489	6.65479	96.6819	6.43698	58.3418
6.43096	93.3941	6.43565	94.9985	6.72663	96.2188	6.72012	96.6571	6.44719	58.2998
6.43756	93.3862	6.44496	94.9884	6.79306	96.1853	6.78843	96.6237	6.45384	58.2532
6.44804	93.3771	6.45466	94.9748	6.86051	96.1523	6.8564	96.591	6.46357	58.2015
6.45749	93.3663	6.46121	94.9597	6.92575	96.1169	6.92487	96.5589	6.47284	58.1435
6.46695	93.3532	6.46775	94.9446	6.99148	96.0813	6.99083	96.5253	6.47972	58.0797
6.47351	93.3388	6.4751	94.9282	7.0596	96.0457	7.05913	96.4921	6.48914	58.01
6.48041	93.3243	6.48456	94.9106	7.12484	96.0106	7.12439	96.4506	6.49884	57.9349
6.48957	93.3055	6.49389	94.893	7.19031	95.9699	7.18969	96.414	6.50553	57.8533
6.49616	93.2829	6.50355	94.871	7.25835	95.9307	7.25773	96.379	6.51248	57.7654
6.50586	93.2582	6.51026	94.8481	7.3241	95.8868	7.32619	96.3377	6.51901	57.6713
6.51294	93.2326	6.51994	94.8237	7.39208	95.8456	7.39469	96.2888	6.58436	57.571
6.52263	93.2064	6.58529	94.7965	7.46101	95.797	7.46002	96.248	6.65217	57.4645
6.58796	93.1799	6.65073	94.7682	7.52637	95.7462	7.52546	96.2061	6.71744	57.3526
6.65638	93.1545	6.71881	94.7375	7.59433	95.6939	7.59393	96.1535	6.78278	57.2349
6.72446	93.1253	6.78409	94.7048	7.65974	95.6389	7.662	96.1063	6.84843	57.1123
6.79331	93.0942	6.85027	94.6697	7.72504	95.5873	7.73085	96.0509	6.91367	56.9839
6.85925	93.0597	6.91823	94.6333	7.7904	95.534	7.79947	95.9994	6.98172	56.8497
6.92696	93.0261	6.9835	94.5966	7.85573	95.4858	7.86752	95.9532	7.047	56.7109
6.99518	92.9903	7.05159	94.5568	7.92417	95.4394	7.93285	95.9109	7.11258	56.5676
7.06405	92.954	7.11687	94.5131	7.9922	95.3959	8.00115	95.8586	7.18113	56.4202
7.13221	92.9158	7.18532	94.4683	8.05754	95.3507	8.06645	95.8086	7.24912	56.2696
7.2007	92.8788	7.25406	94.4218	8.12601	95.3017	8.13169	95.7616	7.3148	56.1156
7.26596	92.8408	7.31948	94.3768	8.19434	95.2569	8.20062	95.7149	7.38014	55.958
7.3314	92.8013	7.3848	94.3302	8.2598	95.2117	8.26589	95.6717	7.44805	55.7989
7.39973	92.7618	7.45287	94.2825	8.32538	95.1667	8.3343	95.6311	7.51333	55.6375
7.46816	92.7206	7.52106	94.2343	8.39345	95.1265	8.40234	95.5961	7.57864	55.4744
7.53402	92.6799	7.58715	94.185	8.45903	95.0841	8.4681	95.5589	7.64752	55.3107
7.60187	92.6368	7.65516	94.1358	8.5271	95.0441	8.53604	95.5215	7.71544	55.1469
7.67027	92.595	7.72324	94.0865	8.596	95.0079	8.60132	95.4865	7.78076	54.9832
7.73609	92.5529	7.78882	94.0353	8.66454	94.9701	8.66667	95.4473	7.84919	54.8202
7.80452	92.5093	7.85436	93.9848	8.73252	94.9319	8.73237	95.4188	7.91462	54.6593
7.86979	92.4666	7.92285	93.9345	8.79782	94.8935	8.80044	95.3778	7.98311	54.5005
7.93512	92.4238	7.99079	93.8877	8.86625	94.8602	8.86601	95.3491	8.04866	54.3447
8.00305	92.3812	8.05608	93.8416	8.93476	94.8227	8.9341	95.3076	8.11712	54.1932
8.06831	92.3387	8.12455	93.7917	9.00048	94.792	9.00296	95.2786	8.1852	54.0465
8.13717	92.2979	8.18999	93.7433	9.06857	94.7524	9.07153	95.2449	8.25076	53.9049
8.2052	92.2609	8.2583	93.6962	9.13382	94.716	9.1399	95.2167	8.31959	53.7644
8.27051	92.2228	8.32676	93.6476	9.19939	94.6765	9.20522	95.1823	8.38727	53.6249
8.33579	92.184	8.39246	93.5996	9.26752	94.6375	9.27367	95.1521	8.45311	53.4871
8.40428	92.1455	8.45816	93.5531	9.33288	94.6022	9.3416	95.1237	8.52129	53.3506
8.46952	92.1089	8.52608	93.5083	9.39842	94.5713	9.40696	95.0949	8.58965	53.2154
8.53475	92.0713	8.59416	93.4609	9.46633	94.5435	9.47237	95.069	8.65494	53.0817
8.6003	92.0326	8.66259	93.4128	9.53168	94.514	9.53769	95.0458	8.72035	52.9491
8.66591	91.9937	8.72789	93.3654	9.59716	94.4798	9.60303	95.0234	8.78581	52.818
8.7338	91.9558	8.79319	93.3196	9.66555	94.4493	9.67108	95.0019	8.85412	52.6878
8.80225	91.9173	8.86167	93.2744	9.73104	94.4157	9.73632	94.9718	8.92231	52.5586
8.87051	91.88	8.92693	93.23	9.79935	94.3777	9.80209	94.9523	8.99077	52.4305
8.93692	91.8415	8.9925	93.1857	9.8648	94.3466	9.87009	94.9259	9.05644	52.3035
9.00418	91.8035	9.06056	93.1426	9.93312	94.3156	9.93567	94.8976	9.12489	52.1775
9.06947	91.7659	9.12637	93.1017	10.0018	94.2879	10.0038	94.8723	9.19285	52.0526
9.1379	91.7267	9.19166	93.0611	10.0675	94.2549	10.069	94.8521	9.25814	51.929
9.20322	91.6875	9.25949	93.0203	10.135	94.2189	10.1345	94.8222	9.32372	51.8067
9.2685	91.6496	9.32793	92.9798	10.2035	94.1894	10.2028	94.8029	9.39175	51.6856
9.33697	91.6125	9.39325	92.9415	10.2688	94.1555	10.2684	94.7802	9.45809	51.565
9.40541	91.5733	9.45907	92.9074	10.3371	94.1277	10.3337	94.7562	9.52606	51.4453
9.47111	91.5343	9.52742	92.8717	10.4025	94.0987	10.4022	94.7305	9.59408	51.3268
9.5368	91.4937	9.59536	92.836	10.4709	94.0657	10.4706	94.6996	9.66267	51.2099
9.60473	91.451	9.66061	92.8008	10.5362	94.0306	10.536	94.6749	9.72839	51.0932
9.67306	91.4119	9.72644	92.767	10.6047	93.9932	10.6039	94.6434	9.79631	50.9777
9.74178	91.3748	9.79437	92.7305	10.67	93.9583	10.6692	94.6047	9.86163	50.8633
9.81035	91.337	9.86299	92.696	10.7355	93.9245	10.7379	94.5674	9.9273	50.7501
9.87823	91.2998	9.92866	92.6611	10.8008	93.8806	10.8063	94.5386	9.99262	50.6382
9.94359	91.2611	9.99715	92.6288	10.8661	93.8445	10.8719	94.498	10.0605	50.5268
10.009	91.2227	10.0656	92.5951	10.934	93.8075	10.9372	94.4593	10.129	50.4156
10.0776	91.1824	10.1338	92.5608	10.9993	93.7732	11.0054	94.4344	10.1943	50.3058
10.1428	91.144	10.202	92.5283	11.0678	93.7389	11.0708	94.3947	10.26	50.1968
10.2082	91.1072	10.2674	92.4941	11.1333	93.7029	11.1388	94.3671	10.328	50.0885
10.2734	91.0709	10.333	92.4589	11.2016	93.6701	11.2073	94.3323	10.3936	49.9817
10.3418	91.0346	10.4013	92.4228	11.2672	93.6318	11.2731	94.2935	10.4617	49.8758
10.41	90.9975	10.4695	92.3869	11.3361	93.5913	11.3409	94.2529	10.527	49.7709
10.4784	90.9612	10.5348	92.3533	11.4041	93.5492	11.4065	94.2174	10.5928	49.6664
10.5442	90.9259	10.6009	92.3215	11.4722	93.5089	11.4719	94.1914	10.6607	49.5624
10.6121	90.8889	10.6685	92.2911	11.5375	93.4725	11.54	94.1523	10.7261	49.4597
10.6778	90.8516	10.7337	92.2561	11.6037	93.4294	11.6085	94.1152	10.7916	49.3575
10.743	90.8161	10.8023	92.2215	11.671	93.392	11.6774	94.0808	10.8569	49.2557
10.8083	90.7807	10.868	92.1884	11.7363	93.3541	11.7428	94.05	10.9248	49.155
10.8763	90.7458	10.9336	92.1542	11.8016	93.3124	11.8108	94.0181	10.9901	49.0553
10.9416	90.7093	11.0016	92.1189	11.8701	93.2711	11.879	93.9879	11.0557	48.9562
11.0102	90.6723	11.0696	92.0844	11.9386	93.2303	11.9443	93.9602	11.1237	48.8572
11.0758	90.6364	11.1354	92.0516	12.0041	93.1875	12.0102	93.9301	11.1892	48.7589
11.1442	90.5991	11.2007	92.0187	12.0694	93.1465	12.0781	93.8994	11.2549	48.6618
11.2122	90.5626	11.2685	91.9848	12.1352	93.1162	12.1434	93.8615	11.3232	48.5649
11.278	90.5256	11.3338	91.9516	12.2027	93.0787	12.2119	93.8355	11.3884	48.4686
11.3437	90.4907	11.3991	91.9149	12.268	93.0344	12.2776	93.8059	11.4564	48.3733
11.4118	90.4545	11.4648	91.8767	12.3365	92.9954	12.3455	93.7822	11.5249	48.2783
11.4796	90.4201	11.53	91.8455	12.4018	92.9562	12.4143	93.7556	11.5902	48.1839
11.5449	90.3858	11.5979	91.809	12.4673	92.9275	12.483	93.7329	11.6558	48.0902
11.6134	90.3481	11.6665	91.7718	12.5359	92.8843	12.5486	93.7038	11.721	47.9975
11.6787	90.3142	11.7321	91.7348	12.6039	92.8468	12.6163	93.6813	11.7891	47.9054
11.7472	90.2801	11.7981	91.6944	12.6701	92.8088	12.6847	93.6537	11.8548	47.8135
11.8127	90.2452	11.8655	91.6539	12.7376	92.7737	12.7538	93.6282	11.9234	47.7222
11.8784	90.2091	11.9339	91.6125	12.8028	92.7366	12.8218	93.6037	11.9913	47.6316
11.9464	90.1746	11.9997	91.5754	12.8682	92.7005	12.8902	93.5784	12.0599	47.5415
12.0117	90.1407	12.0677	91.5391	12.9339	92.667	12.9556	93.5451	12.1288	47.4521
12.0802	90.1089	12.136	91.5021	13.0019	92.634	13.0211	93.515	12.1968	47.3631
12.1483	90.0761	12.2019	91.4655	13.0674	92.6013	13.0892	93.4828	12.2652	47.2745
12.2167	90.0432	12.2671	91.4298	13.1356	92.5644	13.1549	93.4584	12.3305	47.1867
12.282	90.0108	12.3352	91.3952	13.2013	92.5321	13.2228	93.4273	12.3962	47.0994
12.3476	89.9802	12.4037	91.3628	13.2696	92.5017	13.2881	93.4019	12.4614	47.0129
12.4158	89.949	12.4691	91.3274	13.3383	92.4681	13.3537	93.3808	12.5294	46.927
12.481	89.9169	12.5345	91.2925	13.4035	92.4315	13.4218	93.3599	12.5947	46.8413
12.5495	89.8868	12.6025	91.2594	13.4718	92.3972	13.4875	93.3463	12.6631	46.7562
12.6155	89.8582	12.6678	91.2289	13.5401	92.3728	13.5528	93.3363	12.729	46.6721
12.6836	89.8264	12.7336	91.1977	13.6085	92.3424	13.6207	93.3135	12.7945	46.588
12.7515	89.7932	12.8015	91.1685	13.6739	92.3173	13.6865	93.2931	12.8625	46.5048
12.8173	89.7622	12.8672	91.1373	13.7393	92.2874	13.7544	93.2741	12.9278	46.4222
12.8826	89.7307	12.9326	91.1095	13.8046	92.2579	13.8197	93.2533	12.9957	46.3402
12.9511	89.7006	13.0007	91.0795	13.8725	92.2318	13.8854	93.2372	13.0615	46.2582
13.0192	89.6698	13.0689	91.0503	13.9378	92.2093	13.9535	93.2162	13.1295	46.1769
13.0849	89.6385	13.1342	91.0195	14.0032	92.1832	14.0223	93.1963	13.1948	46.0962
13.153	89.6063	13.1996	90.9913	14.0717	92.158	14.0877	93.1784	13.2601	46.0159
13.2185	89.5753	13.2678	90.9621	14.137	92.1368	14.1556	93.166	13.3287	45.9364
13.2866	89.5441	13.3331	90.9306	14.2024	92.1168	14.2213	93.1495	13.3942	45.8574
13.3551	89.5156	13.4017	90.8974	14.271	92.0917	14.2892	93.1376	13.4598	45.7787
13.4203	89.4857	13.4669	90.8656	14.3394	92.0681	14.3546	93.1228	13.5279	45.7011
13.4859	89.4561	13.5329	90.8344	14.4076	92.0438	14.4203	93.1067	13.5958	45.6237
13.554	89.4264	13.6009	90.802	14.4763	92.0191	14.4885	93.0879	13.6611	45.5464
13.6196	89.3957	13.669	90.7705	14.5419	91.9953	14.5541	93.0649	13.7265	45.4694
13.685	89.3647	13.7347	90.7402	14.6098	91.9694	14.6221	93.0452	13.7949	45.3932
13.7533	89.3343	13.8	90.7096	14.6751	91.9456	14.6904	93.031	13.8603	45.3172
13.8186	89.3061	13.868	90.6789	14.7406	91.9208	14.7559	93.0093	13.9286	45.2412
13.8839	89.2779	13.9332	90.6481	14.8059	91.8979	14.8242	92.9892	13.9939	45.1658
13.9519	89.2505	13.9986	90.6165	14.8712	91.8729	14.8931	92.9558	14.0595	45.0914
14.0172	89.2226	14.067	90.5847	14.9391	91.8455	14.9589	92.9368	14.1278	45.0168
14.0825	89.1958	14.1354	90.5541	15.0045	91.8213	15.0269	92.9168	14.1932	44.9429
14.1509	89.1672	14.2039	90.5238	15.0697	91.7915	15.0948	92.8967	14.2617	44.8696
14.2162	89.138	14.2723	90.4939	15.1353	91.764	15.1601	92.8761	14.327	44.7962
14.2846	89.1085	14.3382	90.4648	15.2038	91.7372	15.2255	92.8482	14.3955	44.7231
14.3499	89.0777	14.4066	90.4368	15.272	91.7113	15.2939	92.8202	14.4638	44.6503
14.4159	89.0501	14.4747	90.4079	15.3407	91.6881	15.3593	92.7959	14.5319	44.5781
14.4842	89.021	14.5432	90.3773	15.4061	91.6643	15.4278	92.7693	14.5974	44.5062
14.5519	88.988	14.6085	90.3471	15.4743	91.641	15.4938	92.7456	14.6657	44.4346
14.6177	88.9553	14.6769	90.3181	15.5426	91.6056	15.5613	92.7252	14.7314	44.3636
14.686	88.9239	14.7454	90.287	15.6083	91.5738	15.6266	92.7065	14.7967	44.2927
14.7547	88.8922	14.8112	90.2561	15.6736	91.5473	15.695	92.685	14.8651	44.2226
14.8232	88.8615	14.8795	90.2248	15.7414	91.5245	15.7604	92.66	14.9331	44.1525
14.8915	88.8293	14.9453	90.1884	15.81	91.492	15.8257	92.6346	15.002	44.083
14.9597	88.799	15.013	90.1557	15.8756	91.4533	15.8911	92.6104	15.0679	44.014
15.0256	88.7689	15.0812	90.1215	15.941	91.422	15.9565	92.5862	15.136	43.945
15.0935	88.7358	15.1471	90.0885	16.0089	91.3893	16.0217	92.5606	15.2039	43.8767
15.1619	88.7049	15.215	90.0578	16.0745	91.3666	16.0897	92.534	15.2692	43.8084
15.2272	88.6741	15.2803	90.0276	16.1431	91.3344	16.1582	92.51	15.3376	43.7406
15.2929	88.6462	15.349	89.9981	16.2112	91.3091	16.2235	92.4806	15.4033	43.6731
15.3584	88.6179	15.4145	89.966	16.2796	91.2766	16.2918	92.4554	15.4718	43.6061
15.4261	88.5904	15.4829	89.9344	16.3454	91.2393	16.3571	92.4369	15.5371	43.5397
15.4916	88.563	15.5482	89.9068	16.4134	91.2054	16.4227	92.4063	15.6052	43.4734
15.5572	88.5361	15.6162	89.8784	16.4791	91.166	16.4908	92.3877	15.6705	43.4075
15.6255	88.5107	15.6814	89.8502	16.547	91.1358	16.5566	92.3643	15.7388	43.3417
15.6935	88.4852	15.7467	89.8209	16.6155	91.1042	16.6245	92.3384	15.8041	43.2766
15.7629	88.4594	15.8152	89.7898	16.6812	91.0706	16.6899	92.3145	15.8694	43.2115
15.8282	88.4344	15.8805	89.7622	16.75	91.0365	16.7582	92.2873	15.9377	43.1467
15.8962	88.4099	15.9488	89.7339	16.8178	91.0084	16.8241	92.26	16.0035	43.0825
15.9643	88.3853	16.0145	89.7048	16.8831	90.9805	16.8897	92.227	16.0691	43.0188
16.0299	88.3596	16.0827	89.6749	16.9517	90.9478	16.9572	92.191	16.1366	42.9551
16.0978	88.3351	16.1483	89.6462	17.0201	90.9187	17.0256	92.1646	16.2051	42.8917
16.1632	88.3118	16.214	89.616	17.0883	90.8865	17.0915	92.1409	16.2705	42.8286
16.2287	88.2887	16.282	89.5854	17.1543	90.8575	17.1595	92.117	16.3362	42.7661
16.2967	88.2654	16.35	89.5537	17.2199	90.8341	17.2279	92.0944	16.4041	42.7038
16.3621	88.2426	16.4157	89.5232	17.2876	90.8064	17.2932	92.0683	16.4693	42.642
16.4275	88.2203	16.4837	89.493	17.3559	90.772	17.359	92.0441	16.5377	42.5808
16.496	88.1978	16.5522	89.4615	17.4217	90.7429	17.4271	92.0279	16.6033	42.5197
16.5644	88.1755	16.6179	89.4319	17.4897	90.7131	17.4955	92.0059	16.6689	42.4592
16.6329	88.1536	16.686	89.4019	17.5581	90.6826	17.564	91.9777	16.7368	42.3987
16.6984	88.1322	16.7544	89.374	17.6234	90.6535	17.6297	91.9504	16.8024	42.3382
16.7637	88.1088	16.8202	89.3462	17.6887	90.6258	17.6976	91.9239	16.8677	42.2782
16.829	88.0866	16.8885	89.3173	17.7572	90.5942	17.7629	91.9004	16.9358	42.2179
16.8971	88.0651	16.9538	89.2885	17.8258	90.5634	17.8285	91.8703	17.0041	42.1586
16.9655	88.0435	17.0191	89.2598	17.8942	90.5344	17.8967	91.8467	17.0694	42.0996
17.034	88.023	17.0871	89.2332	17.9598	90.5063	17.965	91.8253	17.1347	42.0411
17.0993	88.0037	17.1525	89.2048	18.0277	90.4761	18.0305	91.8016	17.2032	41.9827
17.1648	87.9853	17.2208	89.1766	18.0931	90.4431	18.096	91.7779	17.2688	41.9245
17.2329	87.9649	17.2861	89.1482	18.1587	90.4115	18.1641	91.7604	17.3369	41.8669
17.2991	87.9433	17.3518	89.1232	18.2268	90.3779	18.2325	91.7423	17.4025	41.8096
17.3676	87.9205	17.4199	89.0975	18.2952	90.3467	18.2978	91.7268	17.4678	41.7519
17.435	87.8982	17.4855	89.0701	18.3605	90.316	18.3634	91.7056	17.5357	41.6947
17.5003	87.878	17.5535	89.0435	18.4262	90.2849	18.4315	91.6791	17.601	41.638
17.5661	87.8563	17.6188	89.0162	18.4943	90.2563	18.497	91.656	17.6664	41.581
17.634	87.8308	17.6849	88.988	18.5626	90.2262	18.5629	91.6327	17.7349	41.5248
17.6993	87.8037	17.7526	88.9596	18.6283	90.196	18.6308	91.6125	17.8007	41.4685
17.7649	87.7788	17.8209	88.9317	18.6936	90.1663	18.6989	91.5914	17.8689	41.4133
17.8331	87.7517	17.8871	88.9049	18.7616	90.1391	18.7642	91.5671	17.9343	41.358
17.902	87.7226	17.955	88.8771	18.83	90.1133	18.8327	91.5484	18.0025	41.3028
17.9678	87.6974	18.0203	88.8495	18.8961	90.0942	18.9011	91.529	18.0706	41.2478
18.0353	87.6706	18.0888	88.8199	18.9642	90.0669	18.9663	91.5124	18.1361	41.1927
18.1038	87.6449	18.1567	88.7926	19.0322	90.0421	19.032	91.4834	18.2047	41.1386
18.169	87.6189	18.222	88.7631	19.0976	90.0188	19.0977	91.4579	18.2729	41.0841
18.2376	87.5924	18.2876	88.7347	19.166	89.9816	19.1654	91.4408	18.3414	41.0303
18.306	87.5672	18.353	88.7059	19.2346	89.9592	19.2342	91.4212	18.4071	40.9765
18.3713	87.5388	18.4211	88.6778	19.3032	89.9334	19.3026	91.3977	18.4727	40.9226
18.4397	87.5116	18.4896	88.6503	19.3686	89.9105	19.3707	91.3716	18.5382	40.8689
18.505	87.4861	18.5548	88.6213	19.4343	89.8891	19.4361	91.3454	18.6057	40.8157
18.5706	87.4609	18.6233	88.5946	19.5023	89.8577	19.5045	91.3149	18.674	40.7632
18.6392	87.4376	18.6919	88.5676	19.5676	89.8397	19.5703	91.2832	18.7394	40.7105
18.7071	87.4117	18.7603	88.5396	19.636	89.8067	19.6387	91.2559	18.8046	40.6579
18.7727	87.3867	18.826	88.5129	19.7041	89.7812	19.704	91.2236	18.8733	40.6057
18.8409	87.3622	18.8945	88.4855	19.7698	89.7551	19.772	91.1887	18.9388	40.5533
18.9066	87.3387	18.9625	88.456	19.8378	89.7293	19.8406	91.1609	19.0073	40.501
18.9722	87.3155	19.0277	88.4284	19.9031	89.7124	19.909	91.129	19.0757	40.4491
19.0398	87.2914	19.0967	88.3989	19.9721	89.6901	19.9747	91.0973	19.141	40.3976
19.1056	87.2675	19.1622	88.3712	20.0374	89.6662	20.0425	91.0639	19.2062	40.3462
19.1737	87.2439	19.2299	88.3432	20.1027	89.6419	20.1078	91.0322	19.2741	40.2946
19.2422	87.2182	19.2982	88.3142	20.1706	89.6224	20.1734	91.0043	19.3395	40.2439
19.3078	87.194	19.3641	88.2861	20.2391	89.5984	20.2389	90.979	19.4048	40.1934
19.3758	87.1695	19.4325	88.2589	20.3048	89.5796	20.3068	90.9571	19.4732	40.1428
19.4412	87.145	19.5005	88.2312	20.3729	89.5581	20.3754	90.9417	19.5385	40.0925
19.51	87.1213	19.5662	88.2038	20.4412	89.536	20.441	90.9247	19.6069	40.0424
19.5753	87.0983	19.6321	88.1771	20.5073	89.5203	20.5063	90.8956	19.6753	39.9925
19.6433	87.0747	19.6995	88.1495	20.5755	89.5007	20.5742	90.8702	19.7411	39.9427
19.7085	87.0509	19.768	88.1217	20.6438	89.4741	20.6427	90.8464	19.8067	39.8933
19.777	87.0265	19.8337	88.0958	20.712	89.4487	20.708	90.824	19.8749	39.844
19.8423	87.0026	19.9018	88.0696	20.7805	89.4264	20.7738	90.8037	19.9433	39.7949
19.9076	86.979	19.9703	88.0438	20.8462	89.4043	20.8424	90.775	20.0117	39.746
19.9764	86.9551	20.0357	88.0171	20.9141	89.3788	20.9102	90.7509	20.0771	39.6974
20.0449	86.9329	20.104	87.991	20.9795	89.3532	20.9755	90.7313	20.1451	39.6489
20.113	86.9104	20.1725	87.9643	21.0449	89.327	21.0412	90.7108	20.211	39.6007
20.1787	86.889	20.2409	87.9372	21.1103	89.3024	21.1098	90.6958	20.2792	39.5526
20.2443	86.8669	20.3062	87.9129	21.1756	89.2762	21.1775	90.6802	20.3471	39.5048
20.3118	86.8456	20.3716	87.8889	21.2409	89.2547	21.2428	90.6618	20.4124	39.4572
20.377	86.8264	20.4371	87.8638	21.3088	89.2252	21.3084	90.6449	20.4781	39.4098
20.4424	86.8065	20.5055	87.836	21.3746	89.2024	21.3771	90.6275	20.5465	39.3625
20.5077	86.7851	20.5708	87.8128	21.443	89.1764	21.4424	90.6254	20.6118	39.3156
20.5761	86.7628	20.6362	87.7882	21.511	89.1536	21.5103	90.6091	20.6798	39.2688
20.6415	86.7424	20.704	87.7651	21.5763	89.1237	21.5756	90.5955	20.7452	39.2222
20.7097	86.7222	20.7693	87.7352	21.6416	89.0934	21.6413	90.5756	20.8105	39.1758
20.7754	86.7027	20.835	87.7083	21.71	89.0647	21.7092	90.5563	20.8761	39.1296
20.8435	86.6838	20.9031	87.6813	21.7757	89.0337	21.7746	90.5395	20.944	39.0837
20.909	86.6603	20.9683	87.6527	21.8409	89.0041	21.8405	90.5311	21.0093	39.038
20.9747	86.6355	21.0339	87.6235	21.9063	88.9752	21.9083	90.5156	21.0755	38.9924
21.0423	86.6129	21.0992	87.598	21.9748	88.9453	21.9739	90.4981	--	--
21.1076	86.5915	21.1672	87.5701	22.0426	88.9185	22.0425	90.4778	--	--
21.1733	86.5697	21.2325	87.5422	22.1079	88.894	22.1103	90.4597	--	--
21.2414	86.5466	21.2982	87.5139	22.1736	88.8619	22.1756	90.4411	--	--
21.3098	86.5243	21.3666	87.4856	22.2417	88.8303	22.241	90.4181	--	--
21.3751	86.5011	21.4347	87.4582	22.307	88.7968	22.3092	90.3932	--	--
21.4405	86.4773	21.5004	87.4321	22.3754	88.7659	22.3751	90.3648	--	--
21.506	86.4533	21.5688	87.4037	22.441	88.7348	22.4432	90.3478	--	--
21.5713	86.4284	21.6371	87.3768	22.5064	88.7036	22.5116	90.3238	--	--
21.6391	86.4049	21.7058	87.3511	22.5748	88.6786	22.58	90.2955	--	--
21.7049	86.3807	21.7744	87.3244	22.6428	88.6466	22.6457	90.2679	--	--
21.773	86.3566	21.8427	87.2954	22.7084	88.6202	22.7137	90.2421	--	--
21.8414	86.3327	21.908	87.268	22.7737	88.5946	22.7789	90.2224	--	--
21.9067	86.3084	21.9733	87.2415	22.8418	88.5655	22.8443	90.1963	--	--
21.9752	86.2835	22.0413	87.2123	22.9071	88.5424	22.9098	90.171	--	--
22.0408	86.2582	22.1065	87.1844	22.9755	88.5177	22.9753	90.1559	--	--
22.1062	86.2342	22.175	87.1576	23.0412	88.4981	23.0432	90.1382	--	--
22.1742	86.2093	22.2403	87.1296	23.1092	88.4751	23.1117	90.1173	--	--
22.2426	86.1842	22.3056	87.1021	23.1779	88.4541	23.1776	90.0993	--	--
22.3079	86.1586	22.3711	87.074	23.2433	88.4346	23.2458	90.0811	--	--
22.3765	86.1329	22.4396	87.0437	23.3092	88.4091	23.3137	90.059	--	--
22.4422	86.1067	22.505	87.0149	23.3766	88.3858	23.3792	90.0343	--	--
22.5108	86.0814	22.5729	86.987	23.4419	88.3633	23.4445	90.0143	--	--
22.579	86.0543	22.6382	86.9583	23.5076	88.341	23.51	89.9947	--	--
22.6442	86.0294	22.7036	86.9293	23.5755	88.3167	23.5784	89.9731	--	--
22.7127	86.0037	22.7718	86.9003	23.6409	88.2982	23.6437	89.9472	--	--
22.7806	85.9786	22.8374	86.8706	23.7099	88.2732	23.709	89.9219	--	--
22.8459	85.9528	22.9028	86.8436	23.7778	88.2575	23.7769	89.8899	--	--
22.9112	85.928	22.9712	86.8166	23.8435	88.2386	23.8422	89.8569	--	--
22.9765	85.9044	23.037	86.7889	23.912	88.2127	23.9085	89.8335	--	--
23.0421	85.8792	23.1054	86.7627	23.9776	88.1844	23.976	89.8099	--	--
23.1102	85.8543	23.1729	86.7373	24.0457	88.1559	24.0413	89.7829	--	--
23.1757	85.8316	23.2387	86.7105	24.1137	88.1307	24.1101	89.7511	--	--
23.2415	85.8088	23.3067	86.6831	24.1789	88.1056	24.1754	89.7245	--	--
23.3091	85.7863	23.3752	86.6542	24.2446	88.082	24.241	89.7012	--	--
23.3776	85.7647	23.4409	86.6282	24.3133	88.0587	24.3087	89.6745	--	--
23.4429	85.7422	23.509	86.6004	24.3812	88.0338	24.377	89.6499	--	--
23.5118	85.7205	23.5742	86.5739	24.4464	88.0097	24.4429	89.6294	--	--
23.5798	85.6998	23.6395	86.5494	24.5148	87.9832	24.5109	89.6093	--	--
23.645	85.6797	23.7051	86.5229	24.5801	87.9663	24.5794	89.5839	--	--
23.7138	85.6588	23.7705	86.4955	24.6456	87.9359	24.6446	89.5614	--	--
23.7821	85.638	23.8382	86.4685	24.7138	87.9158	24.7131	89.5406	--	--
23.8505	85.6177	23.9041	86.4416	24.7796	87.8844	24.7784	89.5208	--	--
23.9157	85.5982	23.9725	86.4103	24.848	87.8528	24.8468	89.4896	--	--
23.9818	85.5775	24.0378	86.3798	24.9164	87.8184	24.9155	89.4673	--	--
24.05	85.5571	24.1063	86.3469	24.9844	87.7937	24.981	89.4424	--	--
24.1178	85.5376	24.1716	86.3187	25.0498	87.7687	25.0464	89.4185	--	--
24.1836	85.5184	24.2394	86.2882	25.1181	87.7426	25.1146	89.3949	--	--
24.2516	85.4968	24.3052	86.2623	25.1835	87.7184	25.1804	89.3711	--	--
24.3169	85.4748	24.3733	86.2366	25.2524	87.6872	25.2481	89.342	--	--
24.3826	85.4544	24.4419	86.2109	25.3205	87.6575	25.3164	89.3174	--	--
24.4506	85.4333	24.5075	86.1827	25.389	87.6279	25.3817	89.2902	--	--
24.5159	85.4142	24.5759	86.1577	25.4542	87.5979	25.4505	89.2627	--	--
24.5815	85.3935	24.6444	86.1345	25.5227	87.565	25.5192	89.2335	--	--
24.6468	85.3727	24.7128	86.1097	25.5883	87.5417	25.5872	89.2043	--	--
24.7147	85.3508	24.781	86.0877	25.6562	87.5145	25.6526	89.1756	--	--
24.78	85.332	24.8494	86.064	25.7215	87.4816	25.721	89.1509	--	--
24.8453	85.3141	24.9152	86.0386	25.7874	87.4554	25.7865	89.1304	--	--
24.911	85.2952	24.9804	86.0151	25.8558	87.4357	25.8546	89.1014	--	--
24.9791	85.2759	25.0485	85.9929	25.9237	87.4165	25.9199	89.0785	--	--
25.0474	85.2556	25.1171	85.9683	25.989	87.3994	25.9855	89.058	--	--
25.1135	85.2358	25.1854	85.9446	26.0543	87.3831	26.0546	89.0341	--	--
25.1816	85.2186	25.254	85.9236	26.1197	87.3677	26.1222	89.0135	--	--
25.2469	85.1984	25.3194	85.9019	26.1881	87.3544	26.1911	88.9895	--	--
25.3153	85.1782	25.3875	85.8807	26.2564	87.3342	26.2593	88.9666	--	--
25.3834	85.1583	25.4528	85.8611	26.3219	87.3187	26.3275	88.9494	--	--
25.4487	85.139	25.5181	85.8399	26.3879	87.2894	26.3962	88.9247	--	--
25.5177	85.1213	25.587	85.8186	26.4559	87.2632	26.4645	88.8947	--	--
25.5856	85.1031	25.655	85.7978	26.5244	87.2335	26.5302	88.8715	--	--
25.6513	85.083	25.7236	85.7774	26.5923	87.2068	26.5958	88.8478	--	--
25.7166	85.0634	25.7921	85.7553	26.6577	87.1802	26.664	88.8212	--	--
25.7846	85.0435	25.8574	85.7373	26.7263	87.1602	26.732	88.7978	--	--
25.8498	85.0231	25.9228	85.7177	26.7947	87.1332	26.7976	88.7715	--	--
25.9151	85.0017	25.9882	85.6988	26.8631	87.1058	26.8658	88.7422	--	--
25.9836	84.982	26.0534	85.679	26.9285	87.0841	26.9341	88.7157	--	--
26.052	84.9624	26.1214	85.6597	26.9968	87.0681	27	88.69	--	--
26.1206	84.9419	26.1867	85.6427	27.063	87.0382	27.068	88.6719	--	--
26.1862	84.9214	26.2555	85.6252	27.1309	87.0143	27.1364	88.6491	--	--
26.2519	84.9026	26.3236	85.6058	27.199	86.983	27.2017	88.6305	--	--
26.3197	84.8836	26.3889	85.5858	27.2642	86.953	27.2702	88.6123	--	--
26.3879	84.8633	26.4546	85.5646	27.3305	86.931	27.3386	88.5963	--	--
26.4536	84.8444	26.5225	85.5437	27.3981	86.9106	27.4042	88.5832	--	--
26.5216	84.8254	26.591	85.5205	27.4665	86.8925	27.4695	88.5691	--	--
26.5901	84.8057	26.6563	85.4975	27.5318	86.8738	27.5352	88.558	--	--
26.6559	84.7852	26.7216	85.4781	27.6002	86.8565	27.6028	88.5414	--	--
26.7238	84.7649	26.7899	85.4602	27.6657	86.8365	27.6711	88.5195	--	--
26.7891	84.7451	26.8552	85.4378	27.731	86.8159	27.7365	88.5002	--	--
26.8548	84.7237	26.9237	85.416	27.7992	86.802	27.8018	88.4801	--	--
26.9234	84.7027	26.989	85.3946	27.8649	86.7846	27.8702	88.4555	--	--
26.9914	84.6825	27.0545	85.3713	27.9306	86.7655	27.9356	88.431	--	--
27.0602	84.6638	27.1227	85.3468	27.9986	86.7424	28.0039	88.4102	--	--
27.1287	84.6458	27.1911	85.3228	28.0666	86.723	28.0696	88.3921	--	--
27.1942	84.6244	27.2564	85.297	28.1318	86.6992	28.1353	88.3737	--	--
27.262	84.6044	27.3225	85.2725	28.2004	86.6825	28.2006	88.3572	--	--
27.3272	84.5846	27.39	85.2503	28.269	86.6622	28.2681	88.3454	--	--
27.3926	84.5658	27.4554	85.227	28.3374	86.6411	28.3365	88.3376	--	--
27.4579	84.5454	27.521	85.2063	28.406	86.6214	28.4018	88.3252	--	--
27.5262	84.5246	27.5891	85.186	28.4743	86.6034	28.4671	88.3183	--	--
27.5918	84.505	27.6547	85.168	28.54	86.5792	28.5356	88.3103	--	--
27.6576	84.4857	27.723	85.1457	28.6083	86.5549	28.6008	88.3015	--	--
27.7255	84.4642	27.7913	85.1252	28.6736	86.5354	28.6693	88.2913	--	--
27.7908	84.444	27.8602	85.1053	28.7389	86.5145	28.735	88.2805	--	--
27.8561	84.4254	27.9255	85.0869	28.8075	86.4955	28.8034	88.2718	--	--
27.9241	84.4063	27.9908	85.0682	28.8754	86.4743	28.8715	88.2633	--	--
27.9893	84.3864	28.0587	85.0493	28.9408	86.4568	28.9374	88.2532	--	--
28.0547	84.3674	28.124	85.0301	29.0093	86.4381	29.0029	88.2402	--	--
28.1231	84.3488	28.1926	85.0087	29.0749	86.4204	29.0707	88.2297	--	--
28.1915	84.3298	28.2612	84.9871	29.143	86.4066	29.1389	88.2171	--	--
28.2569	84.3095	28.3294	84.9684	29.2114	86.3933	29.2042	88.205	--	--
28.3224	84.2887	28.3946	84.9498	29.2767	86.3753	29.2727	88.1946	--	--
28.3909	84.2698	28.4599	84.9304	29.3421	86.3541	29.3382	88.187	--	--
28.4594	84.251	28.5256	84.9128	29.4076	86.3322	29.4064	88.1786	--	--
28.5248	84.2324	28.5913	84.8951	29.4754	86.3179	29.4718	88.1685	--	--
28.5932	84.2105	28.6593	84.8767	29.5412	86.2937	29.5371	88.1549	--	--
28.6612	84.1905	28.7273	84.8577	29.6071	86.2621	29.6027	88.1461	--	--
28.7266	84.171	28.7931	84.8391	29.6745	86.239	29.6705	88.135	--	--
28.7919	84.1506	28.8615	84.8244	29.7398	86.211	29.7357	88.1259	--	--
28.8602	84.1291	28.9295	84.8056	29.8051	86.1858	29.8016	88.1109	--	--
28.9259	84.1063	28.9952	84.7873	29.8736	86.1605	29.8697	88.1002	--	--
28.9915	84.0846	29.0632	84.7656	29.9389	86.1416	29.938	88.0902	--	--
29.0591	84.0643	29.1289	84.7448	30.0071	86.1214	30.0064	88.0731	--	--
29.1275	84.0434	29.1942	84.7202	30.073	86.0992	30.0717	88.0619	--	--
29.1933	84.0223	29.2622	84.6953	30.1386	86.0716	30.1403	88.044	--	--
29.2612	84.0017	29.3306	84.6721	30.2066	86.0542	30.2088	88.0328	--	--
29.3265	83.9809	29.3964	84.6467	30.2745	86.0375	30.2743	88.0244	--	--
29.3923	83.9598	29.4643	84.6241	30.3398	86.0175	30.3396	88.0166	--	--
29.4575	83.937	29.5328	84.6006	30.4052	85.9938	30.4052	88.0089	--	--
29.5257	83.9165	29.5985	84.5748	30.4736	85.9753	30.4728	87.9973	--	--
29.594	83.895	29.667	84.5519	30.5389	85.955	30.5386	87.9877	--	--
29.6593	83.8749	29.7323	84.5277	30.6073	85.9388	30.6071	87.9768	--	--
29.7277	83.8539	29.8003	84.5047	30.6726	85.9235	30.675	87.9656	--	--
29.7931	83.8332	29.8656	84.4827	30.741	85.9018	30.7403	87.9492	--	--
29.8613	83.8124	29.934	84.4599	30.8067	85.8799	30.8061	87.9234	--	--
29.9271	83.7908	29.9994	84.4368	30.8747	85.8604	30.874	87.9005	--	--
29.9955	83.7685	30.0678	84.4185	30.9403	85.836	30.9393	87.8778	--	--
30.0635	83.7489	30.1364	84.3987	31.0083	85.8108	31.005	87.8523	--	--
30.1288	83.728	30.202	84.3769	31.0736	85.7933	31.073	87.8368	--	--
30.195	83.7079	30.2673	84.3577	31.1399	85.7715	31.1384	87.8133	--	--
30.2626	83.6892	30.3357	84.3364	31.2079	85.7435	31.2067	87.7906	--	--
30.3279	83.6711	30.4036	84.3143	31.2759	85.7254	31.272	87.7749	--	--
30.3963	83.6524	30.4689	84.2934	31.3444	85.7034	31.3377	87.7576	--	--
30.4616	83.6337	30.5343	84.273	31.4102	85.6787	31.4029	87.7404	--	--
30.5272	83.615	30.6028	84.2541	31.4782	85.6571	31.4708	87.7319	--	--
30.5953	83.5975	30.6714	84.2375	31.5434	85.6401	31.5361	87.7171	--	--
30.6608	83.5795	30.7397	84.2212	31.609	85.6173	31.6018	87.701	--	--
30.7263	83.5594	30.8082	84.2012	31.6743	85.595	31.667	87.6843	--	--
30.7942	83.5405	30.8735	84.184	31.7396	85.5763	31.735	87.6655	--	--
30.8626	83.5214	30.9389	84.1654	31.8075	85.5477	31.8003	87.6513	--	--
30.9279	83.503	31.0075	84.1494	31.8728	85.5209	31.8658	87.6363	--	--
30.9932	83.4809	31.0729	84.1346	31.9385	85.4961	31.934	87.6194	--	--
31.0586	83.4608	31.1413	84.1178	32.0065	85.4692	31.9993	87.6016	--	--
31.1269	83.4426	31.2069	84.0988	32.072	85.4409	32.0646	87.5848	--	--
31.1926	83.4237	31.2721	84.0825	32.1374	85.4147	32.1304	87.5655	--	--
31.2583	83.4051	31.3396	84.0658	32.2053	85.3864	32.1991	87.5435	--	--
31.3258	83.3858	31.4049	84.0481	32.2706	85.3625	32.2671	87.5228	--	--
31.3943	83.3665	31.4708	84.0294	32.3366	85.3349	32.3324	87.5132	--	--
31.4628	83.3481	31.5387	84.0154	32.4044	85.304	32.4003	87.5009	--	--
31.5289	83.3284	31.6076	84.0005	32.4697	85.2765	32.4656	87.485	--	--
31.5966	83.3064	31.6734	83.9846	32.5381	85.2445	32.5314	87.4687	--	--
31.6618	83.2877	31.7413	83.9705	32.6037	85.2177	32.5995	87.4567	--	--
31.7272	83.2684	31.8099	83.954	32.6718	85.186	32.6678	87.4353	--	--
31.7956	83.2482	31.8784	83.9379	32.7372	85.1603	32.7336	87.4109	--	--
31.8609	83.2283	31.9464	83.9225	32.8055	85.1356	32.799	87.384	--	--
31.9263	83.2065	32.0126	83.9047	32.8712	85.1035	32.8668	87.3663	--	--
31.9945	83.1864	32.0806	83.8906	32.9392	85.0788	32.9321	87.3431	--	--
32.0606	83.1654	32.1487	83.8756	33.0045	85.0543	33.0005	87.3144	--	--
32.1259	83.1439	32.2143	83.8575	33.0703	85.0332	33.0659	87.2922	--	--
32.1933	83.1224	32.2799	83.8326	33.1382	85.0086	33.1344	87.2702	--	--
32.2586	83.1014	32.3476	83.8105	33.2039	84.9808	33.2	87.2507	--	--
32.3239	83.0802	32.413	83.7855	33.2696	84.9577	33.2652	87.2333	--	--
32.3924	83.0583	32.4785	83.7627	33.3372	84.9328	33.3332	87.2117	--	--
32.4578	83.0367	32.5469	83.7357	33.4025	84.9113	33.3993	87.195	--	--
32.5261	83.0154	32.6155	83.7162	33.471	84.892	33.4678	87.1718	--	--
32.5918	82.9944	32.684	83.6946	33.5394	84.8725	33.5357	87.1506	--	--
32.6599	82.9742	32.752	83.6682	33.6085	84.8505	33.6011	87.1318	--	--
32.7255	82.9536	32.8177	83.6456	33.6764	84.8274	33.6692	87.1129	--	--
32.7908	82.9319	32.8861	83.6213	33.7448	84.8038	33.7375	87.0912	--	--
32.8587	82.9113	32.9541	83.5978	33.8133	84.7788	33.8033	87.0685	--	--
32.924	82.891	33.0198	83.5738	33.8786	84.7599	33.8713	87.0467	--	--
32.9892	82.8715	33.0888	83.5481	33.9442	84.7426	33.9369	87.0224	--	--
33.0581	82.8515	33.1564	83.5222	34.0123	84.7219	34.0056	87.0017	--	--
33.1261	82.8321	33.2217	83.5001	34.0808	84.6992	34.0709	86.973	--	--
33.1946	82.8128	33.2879	83.4748	34.1498	84.675	34.1392	86.9448	--	--
33.2633	82.7918	33.3553	83.4505	34.2182	84.6536	34.2046	86.9181	--	--
33.3289	82.773	33.4206	83.429	34.2862	84.6291	34.2724	86.8911	--	--
33.3946	82.7552	33.4863	83.4021	34.3515	84.6099	34.3377	86.8534	--	--
33.4626	82.7365	33.5545	83.3716	34.4168	84.589	34.403	86.8214	--	--
33.5306	82.7186	33.6228	83.346	34.4822	84.563	34.4715	86.7841	--	--
33.599	82.7007	33.6881	83.3179	34.5477	84.5449	34.5369	86.7564	--	--
33.6649	82.683	33.7537	83.2913	34.6156	84.5273	34.6051	86.7278	--	--
33.7328	82.6654	33.8189	83.2657	34.6813	84.5052	34.6709	86.7013	--	--
33.7984	82.6481	33.887	83.2415	34.7466	84.4846	34.7392	86.6764	--	--
33.8636	82.6297	33.9558	83.2211	34.815	84.4695	34.8075	86.6551	--	--
33.9317	82.6104	34.024	83.2016	34.8803	84.4562	34.8735	86.6257	--	--
33.997	82.592	34.0893	83.1776	34.9488	84.4377	34.9416	86.6029	--	--
34.0626	82.572	34.1576	83.1523	35.0169	84.4187	35.0095	86.5838	--	--
34.128	82.5542	34.2229	83.1328	35.0821	84.4024	35.0753	86.5677	--	--
34.1958	82.536	34.2914	83.1121	35.1506	84.3801	35.1436	86.5505	--	--
34.2611	82.5188	34.3572	83.0911	35.2159	84.367	35.209	86.5369	--	--
34.3264	82.5008	34.4252	83.0675	35.2844	84.3474	35.2774	86.525	--	--
34.3918	82.4844	34.4907	83.0412	35.3527	84.3283	35.3455	86.5181	--	--
34.4573	82.4666	34.5561	83.0222	35.418	84.3096	35.414	86.5082	--	--
34.5253	82.4485	34.624	83.004	35.4833	84.2986	35.4798	86.5002	--	--
34.5911	82.4312	34.6893	82.9866	35.5518	84.2757	35.5477	86.4904	--	--
34.6596	82.4146	34.755	82.9704	35.617	84.254	35.613	86.4795	--	--
34.7275	82.3974	34.8229	82.9527	35.6826	84.2329	35.6787	86.47	--	--
34.7933	82.3812	34.8884	82.9368	35.7507	84.2129	35.7468	86.4506	--	--
34.8614	82.364	34.9542	82.9188	35.8162	84.1994	35.8155	86.4305	--	--
34.9299	82.3476	35.0224	82.9035	35.8815	84.1881	35.8808	86.4135	--	--
34.9983	82.3309	35.0909	82.8908	35.9469	84.1781	35.9489	86.3971	--	--
35.0636	82.3124	35.1562	82.8718	36.0125	84.1678	36.0141	86.3771	--	--
35.1293	82.2941	35.2242	82.8561	36.0801	84.1563	36.0799	86.3659	--	--
35.1977	82.2764	35.2894	82.8429	36.1485	84.1405	36.1453	86.3571	--	--
35.2657	82.2586	35.3552	82.8268	36.2141	84.127	36.2108	86.3523	--	--
35.3343	82.241	35.4231	82.8166	36.2828	84.1079	36.2783	86.3373	--	--
35.4005	82.2218	35.4921	82.8043	36.3507	84.0836	36.3439	86.3274	--	--
35.4684	82.204	35.5574	82.7867	36.4165	84.061	36.4124	86.3198	--	--
35.5363	82.1863	35.6254	82.769	36.4843	84.0395	36.4806	86.3103	--	--
35.6017	82.1688	35.6907	82.7541	36.5497	84.0146	36.5493	86.3037	--	--
35.6675	82.1518	35.7591	82.7353	36.615	83.9971	36.6147	86.2976	--	--
35.7353	82.1346	35.8275	82.7142	36.6834	83.9754	36.6827	86.2883	--	--
35.8011	82.1173	35.8929	82.6964	36.7491	83.9548	36.7482	86.2814	--	--
35.8664	82.0999	35.9612	82.6805	36.8176	83.9468	36.8136	86.272	--	--
35.9344	82.0837	36.0268	82.6605	36.8856	83.9238	36.8818	86.266	--	--
35.9997	82.0677	36.0925	82.638	36.9508	83.8988	36.9473	86.2583	--	--
36.0681	82.0511	36.1602	82.6215	37.0163	83.8791	37.0131	86.2499	--	--
36.137	82.0337	36.2255	82.5994	37.0847	83.855	37.0806	86.2385	--	--
36.205	82.017	36.294	82.5789	37.1499	83.8316	37.1458	86.2257	--	--
36.2707	82.0016	36.3625	82.557	37.2182	83.8056	37.2113	86.2135	--	--
36.3389	81.9848	36.4281	82.5389	37.284	83.7796	37.2797	86.1984	--	--
36.4072	81.9684	36.4963	82.5163	37.3497	83.7562	37.348	86.185	--	--
36.4729	81.9508	36.5615	82.499	37.4172	83.7343	37.4135	86.1659	--	--
36.5419	81.9334	36.6268	82.4774	37.4825	83.7115	37.4791	86.1481	--	--
36.6098	81.9157	36.6926	82.4575	37.5482	83.6881	37.5447	86.1321	--	--
36.6751	81.8986	36.7603	82.4373	37.6162	83.669	37.6122	86.115	--	--
36.7433	81.8808	36.826	82.415	37.6848	83.6447	37.6775	86.0946	--	--
36.8116	81.8636	36.8941	82.3952	37.7502	83.6237	37.743	86.0822	--	--
36.8806	81.8454	36.9594	82.3739	37.8185	83.605	37.8113	86.0761	--	--
36.946	81.8297	37.0251	82.3521	37.8869	83.5947	37.8796	86.0633	--	--
37.0138	81.8113	37.0929	82.331	37.9554	83.5741	37.9449	86.0507	--	--
37.0791	81.7933	37.1586	82.3135	38.0207	83.5571	38.0135	86.0387	--	--
37.1444	81.7734	37.224	82.2965	38.0861	83.5379	38.0819	86.0259	--	--
37.2128	81.7548	37.2925	82.2786	38.1515	83.5216	38.1504	86.0139	--	--
37.2781	81.7362	37.3582	82.2568	38.22	83.5114	38.2158	86.0029	--	--
37.3469	81.7183	37.4261	82.2323	38.2852	83.4925	38.2841	85.9929	--	--
37.4122	81.701	37.494	82.2114	38.3507	83.4711	38.3499	85.9819	--	--
37.4779	81.6839	37.5599	82.1911	38.4184	83.4536	38.4183	85.9721	--	--
37.5454	81.667	37.6279	82.1706	38.4838	83.4385	38.4864	85.9565	--	--
37.6107	81.6503	37.6965	82.1508	38.5495	83.4244	38.5549	85.9481	--	--
37.6791	81.6342	37.7619	82.1346	38.6175	83.4054	38.6202	85.9341	--	--
37.7445	81.6167	37.8306	82.1205	38.6828	83.3868	38.6886	85.9199	--	--
37.8129	81.6002	37.8991	82.1069	38.7484	83.372	38.754	85.8958	--	--
37.8782	81.5814	37.9675	82.0883	38.8137	83.3564	38.8223	85.8687	--	--
37.9434	81.5646	38.0355	82.073	38.8817	83.3521	38.8882	85.8434	--	--
38.012	81.5454	38.1013	82.0562	38.947	83.3366	38.9564	85.8162	--	--
38.0775	81.5252	38.1666	82.0373	39.0127	83.3275	39.0245	85.7945	--	--
38.143	81.5055	38.2343	82.022	39.0811	83.3154	39.09	85.7784	--	--
38.2107	81.4861	38.2997	82.0048	39.1492	83.3171	39.1582	85.7564	--	--
38.2766	81.4679	38.3655	81.9858	39.2149	83.2935	39.2238	85.7342	--	--
38.3423	81.4487	38.434	81.9658	39.2833	83.2697	39.2919	85.7123	--	--
38.4098	81.4305	38.5019	81.9479	39.3515	83.2521	39.3606	85.6896	--	--
38.4782	81.4126	38.5677	81.9345	39.4203	83.2284	39.4289	85.668	--	--
38.5435	81.3953	38.6356	81.9208	39.4888	83.205	39.4975	85.6428	--	--
38.6119	81.3778	38.701	81.9048	39.5572	83.185	39.5633	85.623	--	--
38.6776	81.3605	38.7667	81.8935	39.6225	83.1542	39.6311	85.5967	--	--
38.743	81.3419	38.8351	81.873	39.6878	83.1273	39.6968	85.5751	--	--
38.8109	81.3243	38.9031	81.8494	39.7557	83.1047	39.7621	85.5586	--	--
38.8766	81.3059	38.9683	81.8281	39.821	83.0862	39.8301	85.5466	--	--
38.9419	81.2892	39.0342	81.8097	39.8895	83.0572	39.8985	85.532	--	--
39.0098	81.2716	39.1022	81.789	39.9547	83.0369	39.9671	85.5115	--	--
39.0751	81.2547	39.1706	81.7724	40.0201	83.0105	40.0361	85.489	--	--
39.1436	81.2388	39.2367	81.7632	40.0856	82.9847	40.104	85.473	--	--
39.2094	81.2234	39.3046	81.7454	40.1541	82.9619	40.1693	85.4579	--	--
39.2773	81.2092	39.3732	81.7264	40.2194	82.9229	40.2346	85.4413	--	--
39.3426	81.1938	39.4417	81.7066	40.2874	82.8945	40.3031	85.4253	--	--
39.4079	81.1775	39.5097	81.691	40.3526	82.872	40.3686	85.4154	--	--
39.4736	81.1598	39.5755	81.6699	40.4181	82.8405	40.4367	85.4059	--	--
39.5416	81.1435	39.6434	81.6525	40.4863	82.8162	40.5052	85.3979	--	--
39.61	81.127	39.7092	81.6309	40.5519	82.7924	40.5709	85.3885	--	--
39.6757	81.1081	39.7749	81.613	40.6173	82.772	40.6366	85.3769	--	--
39.7412	81.0908	39.8425	81.5968	40.6856	82.7507	40.7046	85.365	--	--
39.809	81.0735	39.9081	81.5813	40.7514	82.7292	40.7726	85.3592	--	--
39.8742	81.0575	39.9761	81.562	40.8199	82.7052	40.8383	85.3479	--	--
39.9427	81.0414	40.0414	81.5427	40.8874	82.6798	40.9065	85.3376	--	--
40.008	81.0247	40.1071	81.5275	40.9532	82.6576	40.9748	85.3251	--	--
40.0737	81.009	40.1751	81.509	41.0212	82.638	41.0404	85.3181	--	--
40.1416	80.9945	40.2436	81.4923	41.0897	82.6222	41.1089	85.3064	--	--
40.2069	80.9793	40.3099	81.4694	41.1554	82.6013	41.1774	85.2968	--	--
40.2731	80.9643	40.3778	81.45	41.2234	82.5805	41.2432	85.2871	--	--
40.3411	80.9463	40.4457	81.4264	41.2887	82.5527	41.3107	85.2776	--	--
40.409	80.9325	40.5115	81.4034	41.354	82.5337	41.3759	85.2669	--	--
40.4748	80.9179	40.5795	81.3834	41.4196	82.5112	41.4412	85.2575	--	--
40.5433	80.9049	40.6452	81.3642	41.4849	82.4943	41.5097	85.2476	--	--
40.6086	80.8915	40.7105	81.3418	41.5527	82.4793	41.575	85.2365	--	--
40.6765	80.878	40.7784	81.3211	41.6185	82.4584	41.6435	85.2252	--	--
40.7449	80.8632	40.8437	81.2986	41.687	82.4399	41.7119	85.208	--	--
40.8102	80.8499	40.9122	81.2801	41.7523	82.427	41.7772	85.1936	--	--
40.8793	80.8359	40.9775	81.2595	41.8207	82.4114	41.8428	85.1785	--	--
40.9472	80.8234	41.0459	81.2404	41.886	82.3933	41.9109	85.1659	--	--
41.0128	80.8097	41.1146	81.2205	41.9538	82.3781	41.9764	85.1457	--	--
41.0783	80.7937	41.1801	81.2037	42.0197	82.3673	42.0446	85.1296	--	--
41.1461	80.7792	41.2458	81.186	42.0878	82.3577	42.1108	85.1026	--	--
41.2146	80.7608	41.3133	81.166	42.1564	82.3444	42.1787	85.0854	--	--
41.2809	80.7451	41.3786	81.1457	42.2219	82.3362	42.2468	85.0669	--	--
41.3488	80.7269	41.444	81.1239	42.2904	82.3112	42.3125	85.044	--	--
41.4141	80.7122	41.5124	81.1004	42.3589	82.3004	42.3805	85.0283	--	--
41.4826	80.6963	41.5777	81.0811	42.4273	82.2852	42.4459	85.0086	--	--
41.5506	80.6808	41.6467	81.0589	42.4955	82.2698	42.5116	84.9839	--	--
41.6195	80.6652	41.7149	81.0376	42.5638	82.2424	42.5799	84.9594	--	--
41.6876	80.6469	41.7802	81.0182	42.6296	82.2312	42.6479	84.9391	--	--
41.7562	80.6294	41.8487	80.9989	42.6949	82.2192	42.7141	84.9191	--	--
41.8245	80.6113	41.9166	80.9826	42.763	82.1986	42.7822	84.9003	--	--
41.8898	80.5942	41.9819	80.966	42.8316	82.1778	42.8505	84.8813	--	--
41.9582	80.5777	42.0479	80.9484	42.8999	82.1642	42.919	84.8663	--	--
42.0243	80.5598	42.1157	80.9327	42.9685	82.1409	42.9872	84.8449	--	--
42.093	80.5406	42.181	80.9097	43.0338	82.1201	43.0556	84.824	--	--
42.1604	80.5232	42.2495	80.892	43.102	82.0998	43.121	84.8079	--	--
42.2262	80.5057	42.3147	80.8747	43.1672	82.0771	43.1893	84.7884	--	--
42.2946	80.4892	42.3831	80.8638	43.2326	82.0501	43.2546	84.7648	--	--
42.3635	80.4706	42.4484	80.8475	43.3015	82.033	43.3203	84.7452	--	--
42.4316	80.4534	42.5174	80.8336	43.3695	82.0092	43.3888	84.7311	--	--
42.4969	80.4349	42.5827	80.8145	43.438	81.993	43.4572	84.725	--	--
42.5648	80.417	42.6506	80.7966	43.5065	81.9724	43.5253	84.7143	--	--
42.6301	80.3993	42.7158	80.7766	43.5718	81.9515	43.5937	84.6972	--	--
42.6955	80.3815	42.7843	80.7577	43.6373	81.9312	43.6592	84.6802	--	--
42.7639	80.3632	42.8496	80.7411	43.7026	81.9157	43.7275	84.6638	--	--
42.8295	80.3449	42.9149	80.7211	43.7679	81.8958	43.7932	84.6437	--	--
42.8979	80.3284	42.9836	80.7053	43.8358	81.8765	43.8588	84.6237	--	--
42.9633	80.3114	43.0493	80.688	43.9011	81.8604	43.9269	84.6022	--	--
43.0312	80.2938	43.1174	80.673	43.97	81.8453	43.9926	84.5859	--	--
43.0969	80.2782	43.1859	80.6565	44.038	81.8268	44.0606	84.57	--	--
43.1651	80.262	43.2511	80.6405	44.1034	81.8161	44.1285	84.5593	--	--
43.2339	80.2462	43.3191	80.6277	44.169	81.8021	44.1944	84.5426	--	--
43.3026	80.23	43.3851	80.6111	44.237	81.789	44.2628	84.5263	--	--
43.3705	80.2137	43.4529	80.5928	44.3055	81.7752	44.3312	84.5089	--	--
43.4391	80.1984	43.5182	80.5685	44.3708	81.7577	44.3966	84.4944	--	--
43.5075	80.1831	43.5842	80.5491	44.4361	81.7312	44.465	84.4757	--	--
43.5732	80.1678	43.6525	80.5243	44.5044	81.7062	44.5303	84.4625	--	--
43.6412	80.1518	43.7203	80.5036	44.5697	81.6864	44.5955	84.4501	--	--
43.7069	80.1359	43.7861	80.4848	44.6381	81.667	44.6635	84.4339	--	--
43.7749	80.1213	43.854	80.4727	44.7035	81.6522	44.7288	84.4196	--	--
43.8402	80.105	43.9198	80.4572	44.7689	81.6292	44.7941	84.4056	--	--
43.9054	80.0901	43.9883	80.4408	44.8371	81.6113	44.8598	84.3878	--	--
43.9744	80.0747	44.0563	80.4257	44.9055	81.5909	44.9279	84.3713	--	--
44.0425	80.0582	44.1219	80.4108	44.9709	81.5718	44.9962	84.3579	--	--
44.1109	80.0433	44.1898	80.3928	45.037	81.552	45.0615	84.3413	--	--
44.1762	80.0297	44.2552	80.3813	45.1045	81.5328	45.1276	84.3269	--	--
44.2417	80.0153	44.321	80.366	45.1699	81.5152	45.1952	84.3114	--	--
44.3098	80.0007	44.3889	80.3513	45.2355	81.4995	45.2609	84.2958	--	--
44.375	79.985	44.4542	80.3392	45.3036	81.4832	45.3261	84.2823	--	--
44.4413	79.9693	44.5226	80.3249	45.3691	81.4675	45.3942	84.2725	--	--
44.5088	79.9529	44.588	80.306	45.4374	81.4491	45.4636	84.2529	--	--
44.5772	79.9366	44.6565	80.2841	45.5058	81.4346	45.5315	84.2385	--	--
44.6429	79.921	44.7223	80.2685	45.5747	81.4198	45.5994	84.2176	--	--
44.7114	79.9042	44.7906	80.251	45.64	81.4044	45.6647	84.2009	--	--
44.7794	79.8879	44.8559	80.233	45.7053	81.3862	45.7302	84.1884	--	--
44.845	79.8703	44.9239	80.2191	45.7732	81.3684	45.7985	84.1772	--	--
44.9108	79.855	44.9891	80.1987	45.8385	81.3561	45.867	84.1719	--	--
44.9788	79.8385	45.0545	80.1777	45.9071	81.3396	45.9323	84.1616	--	--
45.0468	79.823	45.1229	80.1609	45.9756	81.3207	46.0011	84.1528	--	--
45.1121	79.8083	45.1884	80.1477	46.0439	81.2994	46.0664	84.1351	--	--
45.1806	79.7921	45.2568	80.1349	46.1091	81.2766	46.1345	84.117	--	--
45.2464	79.7765	45.3221	80.1198	46.1744	81.2621	46.2029	84.1026	--	--
45.3144	79.759	45.3878	80.0995	46.2401	81.245	46.2683	84.0911	--	--
45.3828	79.7418	45.4552	80.0779	46.3058	81.2187	46.3367	84.0778	--	--
45.4513	79.7262	45.5212	80.0562	46.3738	81.1966	46.4019	84.0679	--	--
45.5166	79.7116	45.5892	80.0365	46.4417	81.1836	46.4704	84.0575	--	--
45.5819	79.6969	45.6581	80.0177	46.5076	81.166	46.5357	84.0453	--	--
45.6504	79.6823	45.7235	80.0014	46.576	81.144	46.6042	84.0393	--	--
45.7159	79.6677	45.7913	79.9814	46.644	81.1255	46.67	84.0304	--	--
45.7812	79.6527	45.8598	79.9628	46.7097	81.1028	46.738	84.0206	--	--
45.8497	79.6376	45.9251	79.9398	46.7777	81.0834	46.8065	84.007	--	--
45.9181	79.6236	45.9903	79.9248	46.8434	81.0568	46.8719	83.9891	--	--
45.9867	79.6096	46.0588	79.9045	46.9087	81.0368	46.9373	83.971	--	--
46.055	79.5947	46.1272	79.8919	46.9767	81.0183	47.0053	83.961	--	--
46.1203	79.5801	46.1931	79.8757	47.0451	80.9959	47.0737	83.9509	--	--
46.1856	79.5645	46.2583	79.8562	47.1108	80.9736	47.1397	83.945	--	--
46.2535	79.5502	46.327	79.8385	47.1788	80.9545	47.2053	83.9367	--	--
46.319	79.5353	46.395	79.8194	47.2472	80.9331	47.2727	83.9319	--	--
46.3844	79.5191	46.4633	79.7963	47.3129	80.9113	47.338	83.9234	--	--
46.4527	79.5032	46.5318	79.7802	47.3815	80.8921	47.4037	83.9127	--	--
46.521	79.4875	46.5971	79.7653	47.4468	80.8722	47.4718	83.9044	--	--
46.5863	79.472	46.6655	79.7458	47.5148	80.8469	47.5374	83.893	--	--
46.6521	79.4576	46.7317	79.7267	47.58	80.8206	47.6056	83.8817	--	--
46.7176	79.442	46.7996	79.7129	47.6485	80.7924	47.6739	83.8736	--	--
46.7852	79.426	46.8649	79.6933	47.7139	80.7699	47.7395	83.868	--	--
46.8505	79.4105	46.9301	79.6771	47.7823	80.7512	47.805	83.8592	--	--
46.9161	79.3947	46.9982	79.6582	47.8508	80.7314	47.8733	83.8503	--	--
46.9841	79.3776	47.0665	79.6438	47.9165	80.7146	47.9412	83.8418	--	--
47.0494	79.362	47.1321	79.6293	47.9818	80.6955	48.0067	83.8331	--	--
47.1146	79.347	47.2006	79.6121	48.0502	80.6767	48.075	83.8228	--	--
47.1799	79.332	47.2693	79.5953	48.1181	80.6484	48.1403	83.8182	--	--
47.2454	79.3167	47.3347	79.5823	48.1834	80.63	48.209	83.8067	--	--
47.3108	79.3013	47.4031	79.5627	48.2487	80.6118	48.2773	83.8029	--	--
47.3794	79.2859	47.471	79.541	48.3173	80.6008	48.3458	83.7957	--	--
47.4473	79.2719	47.5363	79.5237	48.3859	80.585	48.4115	83.7857	--	--
47.513	79.2572	47.6019	79.5104	48.4542	80.5713	48.4799	83.7772	--	--
47.5809	79.243	47.6699	79.4909	48.5227	80.569	48.548	83.7726	--	--
47.6462	79.2275	47.7356	79.4744	48.5879	80.559	48.6165	83.7666	--	--
47.7126	79.2121	47.8041	79.4579	48.6534	80.5502	48.6821	83.7583	--	--
47.78	79.1975	47.8726	79.4365	48.7219	80.5342	48.7475	83.747	--	--
47.8453	79.1822	47.9378	79.416	48.7874	80.5203	48.8154	83.7341	--	--
47.9138	79.1674	48.0032	79.398	48.8558	80.5101	48.8807	83.7272	--	--
47.9791	79.1503	48.0713	79.3806	48.9214	80.4989	48.946	83.7174	--	--
48.0446	79.1352	48.1396	79.3646	48.9866	80.4942	49.0146	83.7102	--	--
48.1126	79.1207	48.205	79.3439	49.0541	80.4876	49.0829	83.7062	--	--
48.1781	79.1068	48.2733	79.325	49.1193	80.4742	49.1481	83.6979	--	--
48.2435	79.0938	48.3386	79.3033	49.1853	80.463	49.2138	83.6836	--	--
48.3088	79.0792	48.4076	79.2829	49.2532	80.4462	49.2823	83.6691	--	--
48.3741	79.0658	48.4732	79.2664	49.3221	80.4359	49.3502	83.6494	--	--
48.4421	79.0507	48.541	79.2493	49.3879	80.4239	49.4155	83.6275	--	--
48.5079	79.0346	48.6092	79.2297	49.4558	80.4088	49.4808	83.6135	--	--
48.5758	79.0204	48.6749	79.2093	49.5243	80.3984	49.5493	83.6013	--	--
48.6412	79.0061	48.743	79.1865	49.5928	80.3795	49.6146	83.5866	--	--
48.7064	78.9915	48.8083	79.1684	49.6609	80.364	49.6801	83.5698	--	--
48.7748	78.9762	48.8739	79.1542	49.7271	80.3459	49.7486	83.5556	--	--
48.8404	78.9603	48.9392	79.1358	49.7951	80.3313	49.8143	83.5376	--	--
48.9089	78.9452	49.0045	79.1221	49.8631	80.3115	49.8824	83.5252	--	--
48.9742	78.929	49.0725	79.1071	49.9288	80.2944	49.9503	83.5113	--	--
49.0423	78.9123	49.1382	79.0854	49.9944	80.2789	50.0162	83.4918	--	--
49.1107	78.8956	49.2066	79.0669	50.0621	80.2662	50.0846	83.479	--	--
49.1759	78.8783	49.2747	79.049	50.1275	80.2503	50.1527	83.4656	--	--
49.2412	78.8624	49.3436	79.0351	50.193	80.2282	50.2184	83.453	--	--
49.3068	78.8462	49.4121	79.017	50.2614	80.2139	50.2837	83.4404	--	--
49.3721	78.83	49.4802	78.9999	50.33	80.1959	50.349	83.428	--	--
49.4406	78.8153	49.5454	78.9774	50.3984	80.1692	50.4145	83.4142	--	--
49.5095	78.7997	49.611	78.9605	50.4665	80.1479	50.4824	83.3984	--	--
49.5748	78.785	49.679	78.9425	50.5322	80.13	50.5504	83.376	--	--
49.6422	78.7695	49.7449	78.9258	50.6006	80.1093	50.6161	83.3561	--	--
49.7075	78.7534	49.8128	78.9072	50.6686	80.0949	50.6848	83.3347	--	--
49.7761	78.7387	49.8781	78.8971	50.7343	80.0755	50.7531	83.3227	--	--
49.8447	78.7238	49.9434	78.8816	50.8033	80.0519	50.8184	83.3103	--	--
49.9135	78.7096	50.0118	78.8636	50.8708	80.0326	50.8841	83.2908	--	--
49.9815	78.6964	50.0775	78.8475	50.9361	80.0124	50.9517	83.2683	--	--
50.0473	78.6803	50.1458	78.8284	51.0024	79.9929	51.0201	83.2412	--	--
50.1154	78.6652	50.2145	78.8061	51.0698	79.9718	51.0859	83.2135	--	--
50.1809	78.652	50.28	78.7927	51.1351	79.9447	51.1539	83.1869	--	--
50.249	78.6371	50.3482	78.7755	51.2008	79.9177	51.2223	83.165	--	--
50.3174	78.6213	50.416	78.7575	51.269	79.8958	51.288	83.1403	--	--
50.3827	78.606	50.4818	78.7452	51.3372	79.8691	51.3566	83.1198	--	--
50.4484	78.5915	50.5499	78.7301	51.4025	79.8476	51.4246	83.1085	--	--
50.5166	78.5766	50.6156	78.7164	51.4681	79.8268	51.4904	83.092	--	--
50.5851	78.5616	50.6841	78.6974	51.5334	79.8104	51.5583	83.0728	--	--
50.6534	78.5467	50.752	78.678	51.6015	79.7937	51.6241	83.0563	--	--
50.7219	78.5314	50.8173	78.6597	51.6702	79.7781	51.692	83.0334	--	--
50.7872	78.5177	50.8826	78.6435	51.7384	79.7572	51.7575	83.014	--	--
50.8526	78.5034	50.951	78.6246	51.8037	79.7407	51.8258	82.996	--	--
50.9213	78.4881	51.0169	78.6044	51.8721	79.724	51.8911	82.9787	--	--
50.987	78.473	51.0853	78.5924	51.9374	79.7004	51.9564	82.9576	--	--
51.0554	78.4586	51.1533	78.5723	52.0059	79.6774	52.0251	82.9387	--	--
51.123	78.4458	51.2218	78.5572	52.0717	79.6536	52.0904	82.922	--	--
51.1914	78.4316	51.2871	78.5433	52.1397	79.6415	52.1558	82.9064	--	--
51.2571	78.4176	51.3528	78.5325	52.2052	79.6287	52.2236	82.8917	--	--
51.3225	78.4033	51.4207	78.5161	52.2705	79.6113	52.2889	82.8733	--	--
51.3904	78.3914	51.4892	78.4974	52.3385	79.5914	52.3574	82.8563	--	--
51.4556	78.3774	51.5546	78.4756	52.4038	79.5662	52.4227	82.8408	--	--
51.5215	78.3633	51.6201	78.4616	52.4695	79.5389	52.4911	82.83	--	--
51.5894	78.3489	51.6886	78.4448	52.5374	79.5152	52.5563	82.8127	--	--
51.6547	78.3351	51.7542	78.4279	52.6029	79.4917	52.6219	82.7969	--	--
51.72	78.3219	51.8217	78.4159	52.6687	79.4642	52.6901	82.7771	--	--
51.7884	78.3077	51.8869	78.4024	52.7369	79.432	52.7557	82.7598	--	--
51.8537	78.2929	51.9528	78.3858	52.8054	79.3988	52.8237	82.7469	--	--
51.9225	78.2769	52.0207	78.3705	52.8707	79.3737	52.8893	82.7343	--	--
51.9906	78.26	52.0861	78.3551	52.9386	79.3475	52.9547	82.7153	--	--
52.0559	78.2426	52.1545	78.336	53.0039	79.3225	53.0226	82.7006	--	--
52.1212	78.2278	52.2202	78.3179	53.0696	79.2965	53.0879	82.6856	--	--
52.1869	78.2138	52.2886	78.3001	53.1376	79.2736	53.1534	82.6742	--	--
52.2547	78.1997	52.3568	78.2842	53.2066	79.2483	53.2217	82.6598	--	--
52.3207	78.1853	52.4257	78.2659	53.2719	79.2236	53.2869	82.6461	--	--
52.389	78.171	52.491	78.2501	53.3399	79.1926	53.3554	82.6332	--	--
52.457	78.1559	52.559	78.238	53.4051	79.1664	53.4211	82.6186	--	--
52.5226	78.1415	52.6243	78.2211	53.4736	79.1291	53.4891	82.5989	--	--
52.5911	78.1276	52.6928	78.2089	53.5419	79.0976	53.5544	82.5835	--	--
52.6592	78.1135	52.7611	78.194	53.6074	79.069	53.6229	82.5724	--	--
52.7277	78.0994	52.8264	78.1831	53.6757	79.0329	53.6885	82.5589	--	--
52.7961	78.0859	52.8921	78.1687	53.7412	78.9986	53.7566	82.5473	--	--
52.8618	78.0709	52.9574	78.1597	53.807	78.9724	53.825	82.5272	--	--
52.9299	78.0571	53.0255	78.144	53.8746	78.9484	53.8903	82.5137	--	--
52.9987	78.0428	53.0938	78.1313	53.94	78.9207	53.9557	82.4991	--	--
53.0641	78.0297	53.1596	78.1149	54.0085	78.8943	54.024	82.4925	--	--
53.1293	78.017	53.2282	78.1018	54.0769	78.8639	54.0893	82.4837	--	--
53.1973	78.0045	53.2961	78.0901	54.1425	78.8439	54.1582	82.4677	--	--
53.2627	77.9905	53.362	78.0773	54.2107	78.8186	54.2235	82.4447	--	--
53.331	77.9764	53.4275	78.0649	54.276	78.7956	54.2888	82.4217	--	--
53.3967	77.9613	53.4953	78.051	54.3413	78.7722	54.3567	82.4103	--	--
53.4621	77.9479	53.5639	78.0365	54.4071	78.7487	54.4223	82.4008	--	--
53.5301	77.9357	53.632	78.0232	54.4748	78.7321	54.4906	82.383	--	--
53.5986	77.9224	53.7003	78.004	54.5405	78.7134	54.5559	82.3662	--	--
53.6647	77.9087	53.7661	77.9893	54.6086	78.6959	54.6213	82.3498	--	--
53.7327	77.8963	53.8342	77.9774	54.6738	78.6808	54.6892	82.3398	--	--
53.8006	77.8849	53.8998	77.9606	54.7395	78.6673	54.7545	82.3251	--	--
53.8658	77.8717	53.9651	77.9431	54.8074	78.6536	54.8202	82.3049	--	--
53.9312	77.8593	54.0304	77.9266	54.873	78.6359	54.8883	82.2917	--	--
53.9996	77.8488	54.0983	77.9099	54.9385	78.6195	54.9536	82.269	--	--
54.0649	77.8368	54.1636	77.8923	55.0069	78.607	55.0194	82.253	--	--
54.1302	77.8248	54.2292	77.8813	55.0726	78.5951	55.0876	82.2376	--	--
54.1957	77.8112	54.2945	77.8646	55.1405	78.5837	55.1534	82.2236	--	--
54.2615	77.7984	54.3626	77.8501	55.2085	78.5747	55.2214	82.2117	--	--
54.3268	77.7869	54.4287	77.837	55.2743	78.5687	55.2894	82.1964	--	--
54.3943	77.776	54.4967	77.822	55.3424	78.5588	55.3553	82.1819	--	--
54.4628	77.7645	54.5647	77.8073	55.411	78.5556	55.4232	82.1676	--	--
54.5318	77.7522	54.6304	77.7919	55.4764	78.5529	55.4917	82.1522	--	--
54.5973	77.7385	54.6984	77.7749	55.545	78.5483	55.5575	82.1372	--	--
54.6649	77.7251	54.7641	77.7505	55.6136	78.5439	55.6254	82.1206	--	--
54.7302	77.7109	54.8327	77.7291	55.682	78.5403	55.6911	82.1047	--	--
54.7987	77.6963	54.9006	77.7148	55.75	78.5381	55.7568	82.0901	--	--
54.864	77.6831	54.9659	77.6985	55.8157	78.5318	55.8244	82.0704	--	--
54.9324	77.6694	55.0312	77.6806	55.881	78.5282	55.8928	82.0443	--	--
54.9977	77.6552	55.0998	77.6626	55.9488	78.5206	55.9586	82.0281	--	--
55.063	77.6414	55.1686	77.646	56.0141	78.5148	56.0267	82.014	--	--
55.1286	77.6267	55.2339	77.6247	56.08	78.5097	56.0952	81.9937	--	--
55.1943	77.6099	55.2992	77.6069	56.1484	78.5041	56.1608	81.9778	--	--
55.2618	77.5928	55.3671	77.5871	56.2164	78.5025	56.2261	81.9588	--	--
55.3271	77.5769	55.4324	77.5686	56.2822	78.4988	56.2944	81.9448	--	--
55.3929	77.5622	55.5009	77.5503	56.3501	78.4939	56.3625	81.9334	--	--
55.4608	77.5466	55.5662	77.5373	56.4154	78.4904	56.4279	81.9193	--	--
55.5261	77.5302	55.6351	77.5186	56.4812	78.485	56.4961	81.9099	--	--
55.5914	77.5129	55.7004	77.5006	56.5496	78.48	56.5614	81.8974	--	--
55.6569	77.4957	55.7657	77.4851	56.6175	78.4785	56.6272	81.888	--	--
55.7223	77.4785	55.8335	77.4697	56.6828	78.4724	56.6951	81.877	--	--
55.7907	77.462	55.8991	77.4536	56.7487	78.4669	56.7604	81.8667	--	--
55.8586	77.4467	55.9644	77.4386	56.8166	78.4588	56.826	81.8588	--	--
55.9244	77.4285	56.0324	77.4264	56.885	78.4601	56.8946	81.857	--	--
55.9929	77.412	56.1014	77.4111	56.9511	78.4543	56.9626	81.8555	--	--
56.061	77.3959	56.1698	77.3988	57.0191	78.4513	57.0279	81.8457	--	--
56.1266	77.3791	56.2379	77.3855	57.0877	78.4518	57.0934	81.8394	--	--
56.1919	77.3623	56.3031	77.3721	57.1561	78.4524	57.1588	81.8307	--	--
56.26	77.3459	56.3688	77.3549	57.2242	78.4514	57.2267	81.8274	--	--
56.3282	77.3286	56.4373	77.3412	57.2899	78.4491	57.292	81.8213	--	--
56.3941	77.3125	56.5025	77.3257	57.3578	78.4452	57.3573	81.8177	--	--
56.462	77.2965	56.5679	77.3155	57.4237	78.4425	57.4258	81.8074	--	--
56.5277	77.2805	56.6358	77.3034	57.4894	78.4385	57.4941	81.7954	--	--
56.593	77.2644	56.7011	77.2905	57.5569	78.4289	57.5594	81.7812	--	--
56.6584	77.2506	56.7695	77.2748	57.6226	78.424	57.6251	81.7712	--	--
56.7263	77.2372	56.8349	77.2591	57.6905	78.4129	57.6904	81.7641	--	--
56.7947	77.2245	56.9032	77.2451	57.7559	78.3997	57.7584	81.7487	--	--
56.8633	77.2127	56.9685	77.2301	57.8216	78.3863	57.8238	81.7286	--	--
56.9323	77.1969	57.037	77.2136	57.8896	78.3749	57.8921	81.7156	--	--
57.0003	77.182	57.1054	77.2007	57.9581	78.3653	57.9574	81.7042	--	--
57.0657	77.1676	57.1744	77.1875	58.0243	78.3565	58.0259	81.6913	--	--
57.134	77.1532	57.2397	77.1733	58.0923	78.3352	58.0944	81.6752	--	--
57.1997	77.1401	57.3053	77.1555	58.1602	78.3147	58.1628	81.662	--	--
57.2651	77.1285	57.3729	77.1402	58.226	78.2919	58.2285	81.6479	--	--
57.3328	77.117	57.4412	77.1277	58.2939	78.2724	58.297	81.6263	--	--
57.3985	77.1037	57.5071	77.1122	58.3596	78.2519	58.3649	81.6085	--	--
57.4643	77.0917	57.575	77.1001	58.4249	78.2288	58.4302	81.5866	--	--
57.5322	77.0784	57.6403	77.0842	58.4929	78.2089	58.4955	81.5679	--	--
57.6003	77.0661	57.706	77.0684	58.5582	78.1841	58.5612	81.5479	--	--
57.6688	77.0549	57.7745	77.0569	58.6267	78.1655	58.6265	81.5247	--	--
57.7342	77.0443	57.8398	77.0409	58.692	78.144	58.6945	81.5041	--	--
57.8025	77.0313	57.9078	77.0212	58.7604	78.1233	58.7597	81.4848	--	--
57.8678	77.0194	57.9731	77.0023	58.8291	78.1042	58.8282	81.4634	--	--
57.9363	77.0082	58.0415	76.9839	58.8946	78.0827	58.8938	81.4432	--	--
58.002	76.9984	58.1068	76.9621	58.9603	78.057	58.9593	81.4221	--	--
58.0677	76.9867	58.1753	76.9458	59.0278	78.0309	59.027	81.401	--	--
58.1356	76.9767	58.2406	76.9296	59.0931	78.0066	59.0926	81.3812	--	--
58.2037	76.9663	58.306	76.9105	59.1585	77.9752	59.1586	81.3611	--	--
58.2694	76.9554	58.3718	76.8917	59.2269	77.9464	59.2261	81.3462	--	--
58.338	76.944	58.4372	76.8752	59.2922	77.9184	59.2916	81.3319	--	--
58.4063	76.9338	58.5046	76.8609	59.3612	77.8939	59.357	81.3146	--	--
58.4749	76.9214	58.5699	76.8427	59.4294	77.8662	59.4249	81.2947	--	--
58.5433	76.9077	58.6356	76.8226	59.4947	77.8437	59.4938	81.2807	--	--
58.6113	76.8969	58.7037	76.8033	59.5632	77.8194	59.5596	81.268	--	--
58.6766	76.8867	58.7722	76.7891	59.6311	77.7939	59.6276	81.256	--	--
58.7426	76.8761	58.8379	76.7699	59.6964	77.7711	59.6934	81.2412	--	--
58.8102	76.8635	58.9062	76.7499	59.7624	77.7494	59.7614	81.2264	--	--
58.876	76.8498	58.9716	76.7307	59.8302	77.7264	59.8294	81.2184	--	--
58.9413	76.8359	59.0395	76.7222	59.8955	77.7046	59.8951	81.208	--	--
59.0069	76.8239	59.1081	76.7095	59.9639	77.6858	59.9642	81.1975	--	--
59.0744	76.8114	59.1734	76.6915	60.0292	77.6631	60.0316	81.1861	--	--
59.1398	76.7975	59.239	76.6776	60.0976	77.6466	60.0973	81.1749	--	--
59.205	76.7837	59.3069	76.6627	60.1629	77.6296	60.1654	81.1676	--	--
59.2704	76.7697	59.3723	76.6495	60.2319	77.6133	60.2338	81.1603	--	--
59.3357	76.7566	59.4407	76.634	60.2971	77.5944	60.2994	81.1476	--	--
59.4041	76.7415	59.5064	76.6219	60.365	77.5799	60.3678	81.1354	--	--
59.4723	76.7272	59.5744	76.6057	60.4303	77.5628	60.4333	81.124	--	--
59.5386	76.714	59.6397	76.5871	60.4988	77.5483	60.5016	81.1167	--	--
59.6066	76.7001	59.7081	76.5683	60.5641	77.5326	60.5697	81.1052	--	--
59.6719	76.6873	59.7738	76.5522	60.6294	77.5165	60.6356	81.0956	--	--
59.7404	76.6745	59.8391	76.5315	60.6981	77.5051	60.7035	81.0845	--	--
59.8084	76.6625	59.907	76.5154	60.7638	77.5033	60.7689	81.0749	--	--
59.8768	76.6506	59.9728	76.4973	60.8318	77.4915	60.8343	81.0654	--	--
59.942	76.6377	60.0411	76.4859	60.9004	77.4827	60.9026	81.0601	--	--
60.0074	76.624	60.1094	76.4631	60.9656	77.4688	60.9681	81.0473	--	--
60.076	76.6098	60.1777	76.4459	61.0336	77.4527	61.0334	81.0298	--	--
60.1415	76.597	60.2441	76.4326	61.0995	77.4416	61.1014	81.0111	--	--
60.2099	76.5828	60.312	76.416	61.1673	77.4401	61.1667	80.9887	--	--
60.278	76.5661	60.3773	76.3998	61.2327	77.4286	61.232	80.9698	--	--
60.3436	76.5538	60.4457	76.387	61.2987	77.4092	61.3005	80.9537	--	--
60.4118	76.5422	60.5137	76.3716	61.367	77.3889	61.3658	80.9341	--	--
60.4801	76.5308	60.5823	76.3564	61.4348	77.3664	61.4342	80.9187	--	--
60.5459	76.5194	60.6475	76.3444	61.5006	77.3513	61.4999	80.9015	--	--
60.6144	76.5069	60.7129	76.3338	61.5684	77.3342	61.5683	80.8841	--	--
60.6825	76.4949	60.7814	76.3247	61.6343	77.3154	61.6368	80.8704	--	--
60.7481	76.4826	60.8496	76.3121	61.7028	77.2994	61.7048	80.8563	--	--
60.8138	76.4696	60.9149	76.3024	61.7707	77.2821	61.7732	80.8422	--	--
60.8814	76.4569	60.9805	76.2909	61.8364	77.265	61.839	80.8309	--	--
60.9498	76.4448	61.0486	76.2767	61.9043	77.2481	61.9076	80.8187	--	--
61.0151	76.433	61.117	76.2682	61.9696	77.2377	61.9754	80.805	--	--
61.0836	76.4198	61.1831	76.2521	62.0355	77.2223	62.0407	80.7925	--	--
61.1489	76.4058	61.2513	76.2425	62.1034	77.2047	62.106	80.7781	--	--
61.2143	76.3938	61.3192	76.2291	62.1687	77.1879	62.1716	80.7636	--	--
61.2797	76.3817	61.3849	76.218	62.2371	77.1718	62.2398	80.7513	--	--
61.3451	76.3692	61.4501	76.206	62.3025	77.1569	62.3082	80.7467	--	--
61.4106	76.3555	61.5182	76.1944	62.3709	77.1485	62.3735	80.7356	--	--
61.4782	76.3439	61.584	76.1807	62.4367	77.1354	62.439	80.73	--	--
61.5435	76.3318	61.6519	76.1677	62.505	77.115	62.5072	80.7188	--	--
61.6125	76.3185	61.7176	76.1603	62.5704	77.1006	62.5727	80.7134	--	--
61.6806	76.3039	61.7829	76.1489	62.6384	77.0865	62.638	80.702	--	--
61.7489	76.2905	61.8514	76.1315	62.7036	77.0669	62.7064	80.6947	--	--
61.8142	76.2766	61.9193	76.1175	62.7689	77.0547	62.7717	80.6852	--	--
61.8798	76.2634	61.9846	76.1036	62.8374	77.0428	62.8397	80.6775	--	--
61.9451	76.2489	62.0499	76.093	62.9029	77.0284	62.9049	80.67	--	--
62.013	76.2341	62.1183	76.0811	62.9713	77.0114	62.9708	80.6593	--	--
62.0783	76.218	62.1836	76.0696	63.0366	76.9998	63.0387	80.6503	--	--
62.1467	76.2028	62.2522	76.0568	63.1023	76.9892	63.104	80.6369	--	--
62.2126	76.1853	62.3206	76.047	63.1697	76.9756	63.1725	80.6295	--	--
62.278	76.1702	62.3892	76.0345	63.2357	76.9607	63.2377	80.6163	--	--
62.3457	76.1559	62.4577	76.0149	63.3036	76.9519	63.3033	80.6043	--	--
62.411	76.1409	62.5262	75.9981	63.3726	76.9431	63.3714	80.592	--	--
62.4763	76.1272	62.5921	75.9861	63.438	76.9338	63.4399	80.5791	--	--
62.5416	76.1121	62.6602	75.9703	63.5058	76.9164	63.5053	80.5676	--	--
62.6071	76.0975	62.7281	75.9542	63.5742	76.9106	63.5707	80.5559	--	--
62.6727	76.0827	62.794	75.9364	63.6395	76.9084	63.6361	80.5471	--	--
62.7403	76.0689	62.8623	75.9167	63.7048	76.9059	63.704	80.5406	--	--
62.8056	76.0572	62.9277	75.8936	63.7733	76.9034	63.7698	80.5341	--	--
62.8714	76.0445	62.993	75.8727	63.8417	76.9066	63.8378	80.534	--	--
62.9397	76.0331	63.0609	75.8548	63.9075	76.9106	63.9031	80.5295	--	--
63.0079	76.0211	63.1294	75.8379	63.9728	76.906	63.9693	80.5228	--	--
63.0763	76.0078	63.1947	75.818	64.0414	76.9054	64.0367	80.5132	--	--
63.1423	75.9963	63.2633	75.804	64.1095	76.9005	64.1021	80.5041	--	--
63.2102	75.9838	63.3319	75.7879	64.1778	76.8855	64.1674	80.4937	--	--
63.2788	75.9709	63.4001	75.7739	64.2463	76.8805	64.2358	80.4813	--	--
63.3471	75.9593	63.4659	75.757	64.3116	76.8601	64.3042	80.456	--	--
63.4128	75.9475	63.5343	75.7468	64.3799	76.8473	64.3696	80.4322	--	--
63.4811	75.9369	63.6024	75.7363	64.4462	76.8253	64.4379	80.4089	--	--
63.5464	75.9257	63.6709	75.7292	64.5141	76.7989	64.5036	80.3872	--	--
63.6145	75.9172	63.7362	75.722	64.5794	76.7548	64.5716	80.3623	--	--
63.683	75.9125	63.8015	75.7169	64.6446	76.7152	64.6372	80.3281	--	--
63.7482	75.9083	63.87	75.7114	64.7126	76.6689	64.7052	80.289	--	--
63.8167	75.9037	63.9383	75.7117	64.781	76.6214	64.771	80.2525	--	--
63.8853	75.9005	64.004	75.7112	64.8465	76.5644	64.8394	80.2084	--	--
63.9537	75.898	64.0725	75.7074	64.915	76.4984	64.9076	80.1643	--	--
64.0193	75.8935	64.1406	75.7032	64.9838	76.4315	64.9762	80.115	--	--
64.0873	75.8887	64.2089	75.6995	65.0492	76.3635	65.0417	80.0493	--	--
64.1527	75.8807	64.2748	75.6916	65.1175	76.2889	65.1097	79.9877	--	--
64.2184	75.8717	64.3432	75.6811	65.1855	76.2112	65.1751	79.9164	--	--
64.2866	75.8599	64.4112	75.6641	65.8382	76.1264	65.8274	79.8418	--	--
64.3554	75.8456	64.477	75.648	66.4942	76.0363	66.4805	79.7647	--	--
64.4238	75.8155	64.5426	75.6237	67.1495	75.9457	67.1351	79.6822	--	--
64.4892	75.7832	64.6101	75.5961	67.8046	75.8491	67.7876	79.5931	--	--
64.5571	75.7486	64.6755	75.5654	68.46	75.7469	68.443	79.5022	--	--
64.6224	75.712	64.744	75.53	69.1128	75.646	69.0957	79.4086	--	--
64.6908	75.6731	64.8129	75.4937	69.7684	75.532	69.7513	79.3098	--	--
64.7561	75.632	64.8808	75.4525	70.4208	75.4185	70.4037	79.1992	--	--
64.8214	75.5888	64.9463	75.4054	71.0765	75.2911	71.0594	79.0926	--	--
64.8897	75.5433	65.0146	75.3529	71.7317	75.1626	71.7147	78.9721	--	--
64.9555	75.4957	65.0799	75.2951	72.3869	75.0336	72.3699	78.8575	--	--
65.0208	75.4459	65.1483	75.2297	73.0396	74.8987	73.0226	78.729	--	--
65.0887	75.3939	65.2137	75.1605	73.6952	74.7664	73.6782	78.6068	--	--
65.1571	75.3397	65.869	75.0874	74.3503	74.6332	74.3333	78.4797	--	--
65.2223	75.2833	66.5213	75.0048	75.0027	74.4948	74.9857	78.3496	--	--
65.8751	75.2248	67.1742	74.9171	75.655	74.3529	75.638	78.2185	--	--
66.5303	75.164	67.8291	74.8301	76.3076	74.2074	76.2905	78.0865	--	--
67.1867	75.1011	68.4814	74.7333	76.9627	74.072	76.9456	77.9478	--	--
67.8418	75.036	69.1338	74.6282	77.6151	73.9309	77.5981	77.8119	--	--
68.4968	74.9686	69.7866	74.5235	78.2679	73.7853	78.2508	77.6834	--	--
69.1494	74.8992	70.442	74.4171	78.9228	73.6429	78.9058	77.5485	--	--
69.802	74.8275	71.0971	74.3001	79.5753	73.5051	79.5583	77.4157	--	--
70.4571	74.7536	71.75	74.1844	80.2308	73.3684	80.2138	77.2874	--	--
71.1126	74.6775	72.4051	74.0658	80.8835	73.2306	80.8664	77.1594	--	--
71.7681	74.5993	73.0606	73.9413	81.5391	73.0981	81.5221	77.0347	--	--
72.4205	74.5189	73.7134	73.814	82.1914	72.9733	82.1744	76.9166	--	--
73.076	74.4363	74.3689	73.68	82.8468	72.8475	82.8298	76.8003	--	--
--	--	75.0241	73.5442	83.4993	72.7215	83.4822	76.688	--	--
--	--	75.6764	73.409	84.1547	72.5935	84.1377	76.5799	--	--
--	--	76.3287	73.2753	84.807	72.4657	84.79	76.4669	--	--
--	--	76.9811	73.1383	85.4626	72.3428	85.4455	76.3543	--	--
--	--	77.6336	72.9991	86.1149	72.2111	86.0979	76.2378	--	--
--	--	78.2865	72.8632	86.7704	72.0919	86.7534	76.1333	--	--
--	--	78.9411	72.7315	87.4255	71.9745	87.4085	76.0218	--	--
--	--	79.5934	72.5979	88.0783	71.855	88.0613	75.919	--	--
--	--	80.2459	72.468	88.7335	71.7407	88.7165	75.8076	--	--
--	--	80.9012	72.3372	89.389	71.6171	89.3719	75.6974	--	--
--	--	81.5536	72.215	90.045	71.5025	90.028	75.5887	--	--
--	--	82.2063	72.0941	90.6973	71.3806	90.6803	75.4819	--	--
--	--	82.8618	71.9772	91.3528	71.2567	91.3358	75.3776	--	--
--	--	83.5142	71.8505	92.0084	71.1293	91.9913	75.2696	--	--
--	--	84.1698	71.7262	92.6608	71.0064	92.6438	75.163	--	--
--	--	84.8221	71.6095	93.3135	70.88	93.2964	75.0616	--	--
--	--	85.4771	71.4893	93.9685	70.7561	93.9514	74.9588	--	--
--	--	86.1299	71.3688	94.6208	70.6307	94.6037	74.8525	--	--
--	--	86.785	71.2533	95.273	70.5108	95.256	74.748	--	--
--	--	87.4376	71.1401	95.9282	70.3902	95.9112	74.6439	--	--
--	--	88.0928	71.0274	96.584	70.2725	96.567	74.5399	--	--
--	--	88.7483	70.9107	97.2366	70.1551	97.2196	74.4486	--	--
--	--	89.4012	70.7987	97.8916	70.0377	97.8745	74.3425	--	--
--	--	90.0562	70.6847	98.5444	69.922	98.5274	74.2409	--	--
--	--	90.7086	70.5733	99.1995	69.8128	99.1825	74.1347	--	--
--	--	91.364	70.4606	99.8523	69.6989	99.8352	74.0284	--	--
--	--	92.0164	70.3507	100.508	69.584	100.491	73.922	--	--
--	--	92.6691	70.2456	101.164	69.4683	101.147	73.8174	--	--
--	--	93.3244	70.1379	101.819	69.3566	101.802	73.7137	--	--
--	--	93.977	70.0338	102.471	69.2396	102.454	73.6046	--	--
--	--	94.6322	69.9241	103.126	69.1316	103.109	73.4983	--	--
--	--	95.2845	69.8115	103.779	69.0143	103.762	73.3923	--	--
--	--	95.94	69.6973	104.431	68.9043	104.414	73.2869	--	--
--	--	96.5927	69.5861	105.084	68.7947	105.067	73.1836	--	--
--	--	97.2478	69.478	105.739	68.6891	105.722	73.0766	--	--
--	--	97.9033	69.3674	106.391	68.5863	106.374	72.9743	--	--
--	--	98.5557	69.2572	107.044	68.4794	107.027	72.8689	--	--
--	--	99.208	69.1483	107.699	68.3755	107.682	72.7714	--	--
--	--	99.8603	69.0376	108.354	68.2684	108.337	72.6695	--	--
--	--	100.516	68.9278	109.007	68.1655	108.99	72.5726	--	--
--	--	101.171	68.8169	109.662	68.0658	109.645	72.4706	--	--
--	--	101.824	68.707	110.315	67.9612	110.298	72.3768	--	--
--	--	102.476	68.6025	110.967	67.8598	110.95	72.2843	--	--
--	--	103.129	68.4949	111.62	67.7646	111.603	72.1874	--	--
--	--	103.784	68.3831	112.272	67.6638	112.255	72.1006	--	--
--	--	104.436	68.28	112.928	67.5669	112.91	72.0109	--	--
--	--	105.089	68.1736	113.583	67.4705	113.566	71.9183	--	--
--	--	105.744	68.0666	114.235	67.3755	114.218	71.8255	--	--
--	--	106.4	67.961	114.891	67.282	114.874	71.7374	--	--
--	--	107.052	67.8555	115.543	67.1872	115.526	71.6506	--	--
--	--	107.708	67.7572	116.199	67.0922	116.182	71.5529	--	--
--	--	108.363	67.658	116.852	66.9968	116.835	71.4603	--	--
--	--	109.016	67.5612	117.507	66.9033	117.49	71.3655	--	--
--	--	109.671	67.4606	118.159	66.8125	118.142	71.2766	--	--
--	--	110.323	67.3656	118.811	66.7173	118.794	71.1779	--	--
--	--	110.976	67.2689	119.466	66.6304	119.449	71.0854	--	--
--	--	111.631	67.1706	120.119	66.5426	120.102	70.9886	--	--
--	--	112.283	67.0744	120.772	66.4526	120.755	70.8936	--	--
--	--	112.939	66.9814	121.427	66.3621	121.41	70.7882	--	--
--	--	113.592	66.89	122.079	66.2724	122.062	70.6937	--	--
--	--	114.247	66.7996	122.732	66.1736	122.715	70.5978	--	--
--	--	114.903	66.6997	123.387	66.0767	123.37	70.5092	--	--
--	--	115.558	66.6006	124.04	65.9716	124.022	70.4144	--	--
--	--	116.211	66.4976	124.695	65.8712	124.677	70.3249	--	--
--	--	116.866	66.399	125.347	65.7705	125.33	70.2298	--	--
--	--	117.518	66.3089	126.002	65.6716	125.985	70.1405	--	--
--	--	118.173	66.2113	126.658	65.5736	126.641	70.0491	--	--
--	--	118.829	66.1186	127.314	65.4838	127.297	69.96	--	--
--	--	119.481	66.0222	127.969	65.389	127.952	69.8736	--	--
--	--	120.137	65.9249	128.622	65.2856	128.605	69.7867	--	--
--	--	120.79	65.8268	129.277	65.1891	129.26	69.6947	--	--
--	--	121.445	65.7275	129.93	65.0937	129.913	69.6028	--	--
--	--	122.097	65.6298	130.585	64.9918	130.568	69.5107	--	--
--	--	122.75	65.5274	131.237	64.8935	131.22	69.4224	--	--
--	--	123.405	65.4279	131.89	64.7924	131.873	69.3403	--	--
--	--	124.057	65.3285	132.545	64.6917	132.528	69.2525	--	--
--	--	124.71	65.2284	133.198	64.5976	133.181	69.1619	--	--
--	--	125.365	65.1293	133.853	64.5015	133.836	69.0768	--	--
--	--	126.021	65.0283	134.505	64.4022	134.488	68.99	--	--
--	--	126.676	64.9231	135.157	64.3053	135.14	68.9063	--	--
--	--	127.329	64.8224	135.813	64.2087	135.796	68.8224	--	--
--	--	127.981	64.7213	136.469	64.1145	136.452	68.737	--	--
--	--	128.637	64.6235	137.124	64.0227	137.107	68.6531	--	--
--	--	129.289	64.5283	137.78	63.9322	137.763	68.5686	--	--
--	--	129.944	64.4308	138.435	63.84	138.418	68.4872	--	--
--	--	130.597	64.3328	139.088	63.7488	139.071	68.4104	--	--
--	--	131.252	64.2328	139.743	63.6535	139.726	68.3353	--	--
--	--	131.905	64.1326	140.396	63.5627	140.379	68.2616	--	--
--	--	132.56	64.0301	141.048	63.4755	141.031	68.1767	--	--
--	--	133.213	63.9296	141.703	63.388	141.686	68.1037	--	--
--	--	133.868	63.8397	142.359	63.3025	142.342	68.0364	--	--
--	--	134.52	63.7457	143.014	63.2151	142.997	67.9647	--	--
--	--	135.175	63.6553	143.667	63.1283	143.649	67.8976	--	--
--	--	135.828	63.5635	144.319	63.0413	144.302	67.828	--	--
--	--	136.483	63.478	144.972	62.9507	144.955	67.7535	--	--
--	--	137.136	63.3932	145.627	62.8705	145.61	67.6785	--	--
--	--	137.792	63.3094	146.282	62.788	146.265	67.6042	--	--
--	--	138.447	63.2289	146.938	62.7039	146.921	67.5319	--	--
--	--	139.102	63.1448	147.59	62.6181	147.573	67.4607	--	--
--	--	139.755	63.067	148.245	62.5339	148.228	67.3843	--	--
--	--	140.407	62.9911	148.898	62.4486	148.881	67.2984	--	--
--	--	141.063	62.9129	149.551	62.3646	149.534	67.2259	--	--
--	--	141.715	62.8353	150.206	62.2791	150.189	67.141	--	--
--	--	142.37	62.7578	150.861	62.2013	150.844	67.0535	--	--
--	--	143.023	62.6833	151.514	62.1244	151.497	66.9728	--	--
--	--	143.676	62.6082	152.169	62.0475	152.152	66.8915	--	--
--	--	144.331	62.5366	152.825	61.9654	152.808	66.8114	--	--
--	--	144.987	62.4649	153.477	61.8808	153.46	66.7241	--	--
--	--	145.642	62.3879	154.129	61.7948	154.112	66.6495	--	--
--	--	146.297	62.3129	154.782	61.7136	154.765	66.5714	--	--
--	--	146.953	62.2366	155.437	61.6229	155.42	66.4965	--	--
--	--	147.608	62.1662	156.089	61.544	156.072	66.4228	--	--
--	--	148.264	62.0941	156.742	61.4573	156.725	66.3366	--	--
--	--	148.916	62.0209	157.397	61.3734	157.38	66.2581	--	--
--	--	149.569	61.9485	158.053	61.2952	158.036	66.1716	--	--
--	--	150.222	61.8793	158.705	61.2163	158.688	66.0963	--	--
--	--	150.877	61.8005	159.358	61.1366	159.341	66.0147	--	--
--	--	151.532	61.7259	160.013	61.0606	159.996	65.9399	--	--
--	--	152.185	61.6457	160.669	60.9678	160.652	65.8656	--	--
--	--	152.84	61.5699	161.321	60.8808	161.304	65.7883	--	--
--	--	153.492	61.4916	161.977	60.7974	161.96	65.7098	--	--
--	--	154.145	61.4145	162.629	60.7165	162.612	65.6356	--	--
--	--	154.8	61.3393	163.284	60.6322	163.267	65.5672	--	--
--	--	155.455	61.2626	163.937	60.5517	163.92	65.4879	--	--
--	--	156.111	61.1899	164.589	60.4707	164.572	65.4047	--	--
--	--	156.764	61.1164	165.242	60.3915	165.225	65.3161	--	--
--	--	157.416	61.0402	165.897	60.3125	165.88	65.24	--	--
--	--	158.071	60.9648	166.55	60.2329	166.533	65.1655	--	--
--	--	158.727	60.8899	167.205	60.1541	167.188	65.0845	--	--
--	--	159.382	60.8145	167.86	60.0801	167.843	65.0111	--	--
--	--	160.038	60.7447	168.513	60.0039	168.495	64.9338	--	--
--	--	160.69	60.6726	169.169	59.934	169.152	64.858	--	--
--	--	161.343	60.6025	169.824	59.8556	169.807	64.7847	--	--
--	--	161.998	60.5319	170.479	59.7821	170.462	64.709	--	--
--	--	162.651	60.4567	171.135	59.7095	171.118	64.6366	--	--
--	--	163.306	60.3799	171.791	59.6353	171.774	64.5654	--	--
--	--	163.958	60.302	172.446	59.5546	172.429	64.4932	--	--
--	--	164.614	60.2257	173.101	59.4817	173.084	64.4261	--	--
--	--	165.269	60.1525	173.754	59.4076	173.737	64.3617	--	--
--	--	165.925	60.0781	174.406	59.3305	174.389	64.3025	--	--
--	--	166.577	60.0072	175.059	59.2539	175.042	64.2409	--	--
--	--	167.23	59.9298	175.714	59.1793	175.697	64.1648	--	--
--	--	167.885	59.8588	176.366	59.1033	176.349	64.0984	--	--
--	--	168.538	59.7838	177.019	59.0294	177.002	64.0296	--	--
--	--	169.193	59.7087	177.674	58.9562	177.657	63.9592	--	--
--	--	169.845	59.6254	178.327	58.8887	178.31	63.8972	--	--
--	--	170.501	59.5405	178.982	58.813	178.965	63.8236	--	--
--	--	171.153	59.4585	179.637	58.74	179.62	63.7578	--	--
--	--	171.809	59.3794	180.29	58.6648	180.273	63.6876	--	--
--	--	172.464	59.3045	180.942	58.5929	180.925	63.6159	--	--
--	--	173.117	59.2235	181.598	58.5243	181.581	63.5455	--	--
--	--	173.772	59.14	182.25	58.4589	182.233	63.4788	--	--
--	--	174.424	59.0579	182.903	58.3827	182.886	63.4109	--	--
--	--	175.077	58.9768	183.558	58.315	183.541	63.3498	--	--
--	--	175.733	58.8968	184.214	58.2434	184.197	63.2877	--	--
--	--	176.388	58.8167	184.869	58.1705	184.852	63.2194	--	--
--	--	177.043	58.7373	185.521	58.0959	185.504	63.1586	--	--
--	--	177.695	58.6596	186.174	58.0191	186.157	63.0963	--	--
--	--	178.351	58.5847	186.826	57.9501	186.809	63.0338	--	--
--	--	179.003	58.512	187.482	57.873	187.465	62.9612	--	--
--	--	179.659	58.4394	188.134	57.7974	188.117	62.8969	--	--
--	--	180.311	58.3677	188.79	57.726	188.773	62.8292	--	--
--	--	180.967	58.2922	189.445	57.6487	189.428	62.7567	--	--
--	--	181.619	58.2177	190.097	57.5824	190.08	62.6907	--	--
--	--	182.275	58.1433	190.753	57.5093	190.736	62.6247	--	--
--	--	182.927	58.0712	191.409	57.4367	191.392	62.5611	--	--
--	--	183.582	57.9975	192.064	57.3613	192.047	62.5003	--	--
--	--	184.238	57.9259	192.716	57.2844	192.699	62.4335	--	--
--	--	184.89	57.8535	193.371	57.2046	193.354	62.3626	--	--
--	--	185.543	57.7852	194.024	57.133	194.007	62.2934	--	--
--	--	186.195	57.7156	194.679	57.0611	194.662	62.2253	--	--
--	--	186.848	57.6488	195.335	56.9934	195.318	62.161	--	--
--	--	187.5	57.5813	195.988	56.9197	195.971	62.0881	--	--
--	--	188.155	57.5151	196.643	56.8503	196.626	62.0129	--	--
--	--	188.808	57.4521	197.296	56.7782	197.279	61.9386	--	--
--	--	189.463	57.386	197.951	56.7024	197.934	61.8707	--	--
--	--	190.118	57.3182	198.603	56.6303	198.586	61.8054	--	--
--	--	190.771	57.2544	199.258	56.5561	199.241	61.7341	--	--
--	--	191.426	57.1942	199.911	56.4865	199.894	61.666	--	--
--	--	192.079	57.134	200.566	56.4114	200.549	61.6039	--	--
--	--	192.731	57.0749	201.219	56.3434	201.201	61.5406	--	--
--	--	193.386	57.0162	201.871	56.2777	201.854	61.4674	--	--
--	--	194.039	56.9548	202.527	56.2049	202.51	61.3975	--	--
--	--	194.694	56.8925	203.183	56.1331	203.166	61.3314	--	--
--	--	195.35	56.827	203.838	56.0609	203.821	61.2657	--	--
--	--	196.002	56.7657	204.493	55.9861	204.476	61.1964	--	--
--	--	196.654	56.7049	205.145	55.9135	205.128	61.1334	--	--
--	--	197.307	56.6451	205.798	55.8431	205.781	61.0693	--	--
--	--	197.962	56.5848	206.451	55.7773	206.434	61.0018	--	--
--	--	198.615	56.5201	207.106	55.708	207.089	60.9377	--	--
--	--	199.27	56.4574	207.758	55.644	207.741	60.8732	--	--
--	--	199.923	56.3905	208.411	55.5814	208.394	60.8047	--	--
--	--	200.575	56.3263	209.063	55.5166	209.046	60.741	--	--
--	--	201.231	56.2544	209.718	55.4536	209.701	60.6798	--	--
--	--	201.886	56.1844	210.371	55.391	210.354	60.6115	--	--
--	--	202.539	56.1113	211.026	55.3263	211.009	60.5462	--	--
--	--	203.194	56.0438	211.681	55.2602	211.664	60.4787	--	--
--	--	203.849	55.9819	212.334	55.1948	212.317	60.4213	--	--
--	--	204.501	55.9173	212.989	55.135	212.972	60.3586	--	--
--	--	205.157	55.8488	213.642	55.0744	213.625	60.2971	--	--
--	--	205.809	55.7782	214.295	55.017	214.278	60.2355	--	--
--	--	206.462	55.7094	214.949	54.9538	214.932	60.173	--	--
--	--	207.117	55.6439	215.603	54.8913	215.586	60.115	--	--
--	--	207.77	55.5797	216.257	54.8376	216.24	60.0547	--	--
--	--	208.425	55.5172	216.911	54.7807	216.893	59.9927	--	--
--	--	209.078	55.4541	217.565	54.7173	217.548	59.9366	--	--
--	--	209.733	55.3929	218.218	54.6553	218.201	59.8785	--	--
--	--	210.386	55.3325	218.873	54.593	218.856	59.8208	--	--
--	--	211.041	55.2754	219.529	54.5329	219.512	59.758	--	--
--	--	211.697	55.2158	220.181	54.4734	220.164	59.6982	--	--
--	--	212.352	55.1553	220.836	54.4128	220.819	59.6474	--	--
--	--	213.008	55.0986	221.489	54.3515	221.472	59.593	--	--
--	--	213.663	55.0388	222.141	54.289	222.124	59.538	--	--
--	--	214.319	54.9777	222.797	54.2283	222.779	59.4801	--	--
--	--	214.974	54.918	223.449	54.1644	223.432	59.4238	--	--
--	--	215.626	54.8572	224.104	54.1073	224.087	59.3719	--	--
--	--	216.279	54.7938	224.76	54.0428	224.743	59.3173	--	--
--	--	216.931	54.7344	225.415	53.9828	225.398	59.2614	--	--
--	--	217.584	54.6763	226.068	53.9237	226.051	59.2094	--	--
--	--	218.239	54.6168	226.721	53.8686	226.704	59.1521	--	--
--	--	218.894	54.5594	227.376	53.8104	227.359	59.0964	--	--
--	--	219.55	54.5039	228.029	53.7502	228.012	59.0386	--	--
--	--	220.202	54.4466	228.683	53.6867	228.666	58.9786	--	--
--	--	220.856	54.3919	229.336	53.6244	229.319	58.9293	--	--
--	--	221.51	54.3312	229.988	53.5583	229.971	58.8747	--	--
--	--	222.162	54.2705	230.641	53.4977	230.624	58.819	--	--
--	--	222.815	54.214	231.296	53.4372	231.279	58.7674	--	--
--	--	223.467	54.156	231.948	53.3763	231.931	58.7125	--	--
--	--	224.12	54.1001	232.604	53.3196	232.587	58.662	--	--
--	--	224.775	54.0371	233.259	53.2574	233.242	58.608	--	--
--	--	225.43	53.9708	233.912	53.2064	233.895	58.5521	--	--
--	--	226.083	53.9064	234.564	53.1421	234.547	58.4914	--	--
--	--	226.738	53.8421	235.22	53.0772	235.202	58.4384	--	--
--	--	227.394	53.7807	235.875	53.0134	235.858	58.3877	--	--
--	--	228.046	53.7192	236.527	52.9532	236.51	58.3309	--	--
--	--	228.699	53.6557	237.18	52.8896	237.163	58.2782	--	--
--	--	229.352	53.59	237.835	52.8235	237.818	58.2298	--	--
--	--	230.007	53.529	238.491	52.7643	238.474	58.1793	--	--
--	--	230.659	53.4657	239.143	52.7072	239.126	58.1303	--	--
--	--	231.314	53.4041	239.799	52.6379	239.781	58.0827	--	--
--	--	231.967	53.3443	240.451	52.5774	240.434	58.0269	--	--
--	--	232.619	53.2853	241.104	52.5099	241.087	57.9664	--	--
--	--	233.274	53.2225	241.759	52.4434	241.742	57.915	--	--
--	--	233.927	53.1579	242.414	52.3782	242.397	57.8623	--	--
--	--	234.582	53.0924	243.068	52.3188	243.051	57.8051	--	--
--	--	235.238	53.0253	243.722	52.2507	243.705	57.7547	--	--
--	--	235.89	52.9641	244.378	52.1904	244.361	57.7035	--	--
--	--	236.543	52.9079	245.031	52.1302	245.014	57.6461	--	--
--	--	237.198	52.8443	245.686	52.0732	245.669	57.5937	--	--
--	--	237.85	52.7835	246.338	52.0108	246.321	57.5443	--	--
--	--	238.503	52.7239	246.993	51.9493	246.976	57.4882	--	--
--	--	239.158	52.6673	247.646	51.8902	247.629	57.4317	--	--
--	--	239.813	52.6144	248.301	51.833	248.284	57.3783	--	--
--	--	240.466	52.5547	248.954	51.7747	248.937	57.3221	--	--
--	--	241.121	52.4931	249.609	51.7184	249.592	57.2677	--	--
--	--	241.774	52.4326	250.262	51.656	250.245	57.2105	--	--
--	--	242.426	52.3747	250.917	51.5967	250.9	57.1506	--	--
--	--	243.081	52.3194	251.573	51.5442	251.556	57.0902	--	--
--	--	243.734	52.2656	252.228	51.4854	252.211	57.0327	--	--
--	--	244.387	52.2107	252.881	51.4325	252.864	56.9746	--	--
--	--	245.042	52.1548	253.536	51.3795	253.519	56.9158	--	--
--	--	245.698	52.0987	254.188	51.3313	254.171	56.8514	--	--
--	--	246.353	52.041	254.841	51.2826	254.824	56.787	--	--
--	--	247.006	51.9866	255.493	51.2307	255.476	56.7216	--	--
--	--	247.661	51.9348	256.146	51.1814	256.129	56.6615	--	--
--	--	248.313	51.8758	256.801	51.1309	256.784	56.5993	--	--
--	--	248.969	51.8197	257.456	51.0878	257.439	56.5391	--	--
--	--	249.624	51.7646	258.112	51.0433	258.095	56.484	--	--
--	--	250.276	51.7085	258.765	50.9981	258.748	56.4195	--	--
--	--	250.929	51.6544	259.42	50.9525	259.403	56.3592	--	--
--	--	251.584	51.6029	260.072	50.9055	260.055	56.306	--	--
--	--	252.237	51.5513	260.725	50.8611	260.708	56.2484	--	--
--	--	252.889	51.4944	261.38	50.8129	261.363	56.1947	--	--
--	--	253.544	51.436	262.033	50.7697	262.015	56.1407	--	--
--	--	254.197	51.3786	262.688	50.7259	262.671	56.0798	--	--
--	--	254.852	51.326	263.34	50.6799	263.323	56.0209	--	--
--	--	255.508	51.2721	263.993	50.6299	263.976	55.9747	--	--
--	--	256.16	51.2105	264.648	50.5837	264.631	55.9172	--	--
--	--	256.813	51.1445	265.3	50.5425	265.283	55.8627	--	--
--	--	257.468	51.0757	265.952	50.4996	265.935	55.8081	--	--
--	--	258.121	51.0142	266.606	50.4552	266.589	55.7565	--	--
--	--	258.776	50.956	267.26	50.4023	267.243	55.7076	--	--
--	--	259.432	50.8937	267.913	50.3535	267.896	55.6596	--	--
--	--	260.087	50.8329	268.569	50.3083	268.552	55.6135	--	--
--	--	260.739	50.7734	269.224	50.2643	269.207	55.5682	--	--
--	--	261.392	50.7155	269.88	50.2137	269.863	55.5278	--	--
--	--	262.044	50.6606	270.535	50.1683	270.518	55.4869	--	--
--	--	262.699	50.6084	271.19	50.1223	271.173	55.4485	--	--
--	--	263.352	50.5561	271.846	50.0681	271.829	55.4038	--	--
--	--	264.004	50.505	272.501	50.0172	272.484	55.3576	--	--
--	--	264.657	50.4524	273.154	49.9721	273.137	55.3147	--	--
--	--	265.312	50.398	273.807	49.927	273.79	55.2734	--	--
--	--	265.965	50.3425	274.462	49.8766	274.445	55.233	--	--
--	--	266.62	50.2925	275.114	49.8286	275.097	55.1919	--	--
--	--	267.275	50.2431	275.769	49.7743	275.752	55.1482	--	--
--	--	267.928	50.1951	276.422	49.7161	276.405	55.1108	--	--
--	--	268.583	50.1527	277.074	49.6629	277.057	55.0734	--	--
--	--	269.235	50.1095	277.727	49.6087	277.71	55.0369	--	--
--	--	269.891	50.0604	278.382	49.548	278.365	55.003	--	--
--	--	270.544	50.0185	279.035	49.4926	279.018	54.9599	--	--
--	--	271.199	49.9752	279.69	49.4399	279.673	54.915	--	--
--	--	271.851	49.9314	280.342	49.391	280.325	54.875	--	--
--	--	272.507	49.8855	280.998	49.3385	280.981	54.8326	--	--
--	--	273.159	49.8362	281.65	49.2829	281.633	54.7871	--	--
--	--	273.814	49.7938	282.302	49.2281	282.285	54.7336	--	--
--	--	274.467	49.7527	282.955	49.1688	282.938	54.6787	--	--
--	--	275.12	49.7124	283.607	49.1153	283.59	54.6293	--	--
--	--	275.775	49.6732	284.26	49.0618	284.243	54.5772	--	--
--	--	276.427	49.6318	284.912	49.0011	284.895	54.5267	--	--
--	--	277.082	49.5891	285.567	48.9519	285.55	54.477	--	--
[truncated: 259 more rows]
